# Supplementary material for: Mouse aldehyde-oxidase-4 controls diurnal rhythms, fat deposition and locomotor activity
Source: Sci Rep. 2016 Jul 26;6:30343. doi: 10.1038/srep30343 (PMC4960552; doi:10.1038/srep30343)
Supplement: Supplementary Table S1 [file srep30343-s2.xls]

## Sheet: ND-HG-single genes
Probe_ID	RefSeq	GENE_SYMBOL	GENE_NAME	Aox4-/-_REP1	Aox4-/-_REP2	Aox4-/-_REP3	Aox4-/-_REP4	WT_REP1	WT_REP2	WT_REP3	WT_REP4	log2(FoldChange) Aox4-/- vs WT	p-value
A_51_P360165	NM_007635	Ccng2	cyclin G2	12.0144	11.955	12.0191	12.0898	13.2086	13.4941	13.3957	13.4998	-1.37997	2.15e-06
A_52_P63343	NM_001033302	Gm129	gene model 129, (NCBI)	8.82438	8.815	8.92385	8.53125	7.09985	6.57062	7.07941	6.99214	1.83811	2.19e-06
A_51_P243667	NM_023631	Aox4	aldehyde oxidase 4	12.3567	11.6588	12.6393	12.4773	14.4551	14.4907	14.6247	14.7343	-2.29315	3.33e-06
A_52_P739793	AK077927	AK077927	-	6.99205	7.19853	7.16621	7.61609	8.79864	9.12599	9.15643	8.9656	-1.76845	3.6e-06
A_52_P267651	NM_007489	Arntl	aryl hydrocarbon receptor nuclear translocator-like	7.60162	6.84505	7.55909	7.69512	9.58556	9.59633	9.46217	9.35396	-2.07428	4.1e-06
A_52_P384956	NM_009668	Bin1	bridging integrator 1	6.48763	6.56417	6.44409	6.43634	7.5324	7.37704	7.73241	7.67442	-1.09601	1.82e-05
A_51_P385114	NM_175692	A930034L06Rik	RIKEN cDNA A930034L06 gene	7.45633	7.05368	7.39125	7.24798	8.70801	8.36012	8.30251	8.31391	-1.13383	5.46e-05
A_52_P538447	NM_139063	Muted	muted	6.32413	6.45886	6.51748	6.88295	8.07463	7.51906	7.80142	7.96852	-1.29505	6.14e-05
A_51_P258113	NM_033521	Laptm4b	lysosomal-associated protein transmembrane 4B	7.33509	7.42451	7.57447	7.76441	9.05419	8.54288	8.55106	8.8589	-1.22713	6.2e-05
A_52_P544435	ENSMUST00000101328	-	-	5.5663	5.53235	5.70761	5.5722	6.74073	6.39321	6.87201	7.12536	-1.18821	8.12e-05
A_52_P607674	NM_015817	Ppap2c	phosphatidic acid phosphatase type 2c	7.97642	8.31491	8.45229	8.36271	9.66369	9.13749	9.34753	9.53427	-1.14416	0.0001
A_52_P57651	NM_019642	Rpn2	ribophorin II	9.48133	9.3065	9.68333	9.58677	10.7174	10.2411	10.6915	10.727	-1.07978	0.000109
A_52_P350477	NM_139295	Mcfd2	multiple coagulation factor deficiency 2	6.46515	6.40018	6.87486	6.81927	8.21793	7.59802	7.75908	7.91693	-1.23312	0.000113
A_51_P141953	BC034876	1110008L16Rik	RIKEN cDNA 1110008L16 gene	7.41686	7.19853	7.69895	7.53909	8.82459	8.3571	8.43525	8.6409	-1.1011	0.000113
A_52_P532370	NAP028877-1	-	-	10.0354	10.2829	10.1426	10.4242	11.4217	11.0938	11.0605	11.2052	-0.974	0.000113
A_52_P96587	NM_019708	Scoc	short coiled-coil protein	7.15906	7.20197	7.38254	7.16501	8.55241	7.96271	8.52199	8.23184	-1.09009	0.000118
A_52_P361951	XM_905147	LOC631366	similar to Glyceraldehyde-3-phosphate dehydrogenase (GAPDH)	10.9305	11.1696	11.4121	11.4372	12.3604	12.1242	12.2905	12.5861	-1.10298	0.000123
A_51_P280401	NM_133986	Tcta	T-cell leukemia translocation altered gene	9.55282	9.49088	9.75847	9.63768	10.4771	10.2871	10.4815	10.5397	-0.8364	0.000123
A_52_P30641	XM_144814	Gm459	gene model 459, (NCBI)	5.4771	4.93403	4.59228	4.97844	7.10533	6.5496	6.84266	6.15036	-1.66653	0.000128
A_52_P151853	NM_009412	Tpd52	tumor protein D52	10.2734	10.3773	10.3173	10.6806	11.496	11.2094	11.2873	11.5219	-0.96646	0.000128
A_52_P27244	NM_207692	Mapk9	mitogen activated protein kinase 9	6.78276	6.51524	7.01102	6.99768	8.38925	7.66067	8.10244	8.33372	-1.29484	0.000146
A_52_P391516	NM_025411	1110049F12Rik	RIKEN cDNA 1110049F12 gene	6.9171	6.97542	7.23555	7.09502	8.04645	7.81628	7.8269	7.88506	-0.8379	0.00015
A_51_P257640	NAP057035-1	-	-	5.79879	5.92199	6.13779	6.28749	7.39617	6.87526	7.02734	7.35201	-1.12618	0.000157
A_52_P406459	NM_028611	2410091C18Rik	RIKEN cDNA 2410091C18 gene	5.69793	5.4424	5.81485	5.87275	6.81605	6.48464	6.60771	6.63809	-0.92964	0.000158
A_52_P495139	NM_025635	Zwint	ZW10 interactor	7.89229	7.84127	8.09521	8.42289	9.29236	9.0428	8.95363	9.27214	-1.07732	0.000162
A_52_P557911	NM_145464	Sox21	SRY-box containing gene 21	8.70974	9.0528	8.88737	9.15829	9.86385	9.78816	9.7878	10.0883	-0.92998	0.000175
A_52_P515036	NM_016865	Htatip2	HIV-1 tat interactive protein 2, homolog (human)	8.96648	9.06608	9.13565	9.14319	9.96967	9.67736	10.0431	10.1325	-0.87781	0.000177
A_52_P303388	NM_007510	Atp6v1e1	VATPase, H+ transporting, lysosomal V1 subunit E1	10.4029	10.2438	10.4415	10.5773	11.3704	11.0879	11.2019	11.3049	-0.82491	0.000188
A_51_P267622	NM_008125	Gjb2	gap junction membrane channel protein beta 2	6.08048	5.96307	6.04163	5.95395	7.52834	6.6955	7.13482	7.1745	-1.12351	0.00019
A_51_P475741	NM_008866	Lypla1	lysophospholipase 1	7.52847	7.32701	7.65623	7.57489	8.94624	8.22567	8.57201	8.73328	-1.09765	0.000191
A_52_P505827	NM_024195	Cyb5r4	cytochrome b5 reductase 4	6.71826	6.81391	7.14577	7.43314	8.47842	7.96072	8.23008	8.52678	-1.27123	0.000196
A_51_P341349	NM_024433	Mtap	methylthioadenosine phosphorylase	7.72789	7.88475	7.9197	7.77004	8.78079	8.50922	8.52785	8.58909	-0.77614	0.000196
A_51_P333869	NM_023239	Ndnl2	necdin-like 2	8.53837	8.46571	8.49938	8.63974	9.41258	9.13485	9.27503	9.37227	-0.76288	0.000198
A_52_P285277	NM_022332	St7	Suppression of tumorigenicity 7	5.82044	5.84498	5.93861	5.83037	6.88765	6.43392	6.71338	6.85088	-0.86286	0.000199
A_51_P244154	NM_001033550	Lrrc8b	leucine rich repeat containing 8 family, member B	5.32699	5.23052	5.51443	5.28964	6.33333	6.19093	5.96012	6.31866	-0.86037	0.0002
A_52_P422874	NM_001033273	5031439G07Rik	RIKEN cDNA 5031439G07 gene	5.97501	5.8273	5.76222	5.78672	6.74424	6.53897	7.10987	6.71859	-0.94011	0.000201
A_51_P507407	AK005193	Tatdn3	TatD DNase domain containing 3	5.97501	5.98717	6.22796	6.08594	6.96492	6.71452	6.90656	6.81189	-0.78045	0.000204
A_51_P134014	NM_010905	Nfia	nuclear factor I/A	13.7429	13.5864	13.3377	13.4854	12.0045	12.273	12.8168	12.3446	1.17838	0.000205
A_52_P142208	NM_023423	6330407G11Rik	RIKEN cDNA 6330407G11 gene	8.33923	7.96999	8.56244	8.65806	9.93244	9.28401	9.59467	9.98936	-1.31769	0.00022
A_51_P192817	NM_026816	Gtf2f2	general transcription factor IIF, polypeptide 2	8.41416	8.10113	8.44185	8.48922	9.44424	9.01237	9.34199	9.38846	-0.93518	0.000222
A_51_P459538	NM_015735	Ddb1	damage specific DNA binding protein 1	10.0453	9.74857	9.97168	10.047	10.7679	10.6255	10.7607	10.7146	-0.76404	0.000223
A_51_P194704	BC003311	Tusc3	tumor suppressor candidate 3	8.05623	8.08071	8.11375	7.91676	8.94166	8.73333	8.72781	8.71829	-0.73841	0.000232
A_51_P282760	NM_011066	Per2	period homolog 2 (Drosophila)	9.1365	8.63316	8.90268	9.16472	8.13474	7.3377	7.34333	6.99712	1.50604	0.000246
A_52_P157240	NM_009702	Aqr	aquarius	5.98486	5.56469	6.13779	6.38597	7.39617	7.00451	7.06913	7.30463	-1.17528	0.000248
A_52_P485573	NM_153484	Tef	thyrotroph embryonic factor	12.8659	12.6931	12.6391	12.4436	11.9446	11.848	11.8844	11.7663	0.79959	0.000249
A_52_P90265	NM_011671	Ucp2	uncoupling protein 2 (mitochondrial, proton carrier)	9.18162	8.85381	9.29499	8.73345	10.1817	9.93431	9.87623	10.0037	-0.98301	0.00025
A_52_P130456	NM_172150	Ift52	intraflagellar transport 52 homolog (Chlamydomonas)	6.50984	6.38211	6.39301	6.37862	7.21062	6.98114	7.13482	7.1701	-0.70827	0.00025
A_51_P197175	NM_178016	Pigk	phosphatidylinositol glycan anchor biosynthesis, class K	7.84849	7.58863	7.96124	7.85456	8.98312	8.4366	8.9124	8.79603	-0.96881	0.000253
A_52_P196632	AK048611	5430433E21Rik	RIKEN cDNA 5430433E21 gene	6.22368	6.22874	6.34006	6.46435	7.38046	7.19938	6.92919	7.11624	-0.84211	0.000257
A_52_P434570	NM_025839	Nudt16l1	nudix (nucleoside diphosphate linked moiety X)-type motif 16-like 1	8.56837	8.89374	8.91934	8.94972	9.84025	9.54344	9.62141	9.68685	-0.8402	0.000257
A_52_P354752	NM_146042	Ibrdc2	IBR domain containing 2	6.19767	6.63714	6.23764	6.34135	7.4891	7.8703	7.09471	7.47839	-1.12968	0.000261
A_52_P195414	NM_133740	Prmt3	protein arginine N-methyltransferase 3	6.17129	5.77291	5.96215	6.27173	7.20043	6.77465	7.06913	6.96192	-0.95701	0.000261
A_52_P339495	NM_027959	Pdia6	protein disulfide isomerase associated 6	7.30222	7.45367	7.51196	7.817	9.15395	8.30783	8.76799	9.25458	-1.34988	0.000273
A_52_P566055	NM_145706	Nup43	nucleoporin 43	6.08048	5.9303	6.37558	6.44339	7.79706	6.97721	7.38192	7.62705	-1.23837	0.000277
A_51_P180492	NM_016974	Dbp	D site albumin promoter binding protein	13.1022	13.8892	13.1042	12.9975	12.1955	11.7768	11.7846	12.0884	1.31194	0.000278
A_51_P210072	NM_021535	Smu1	smu-1 suppressor of mec-8 and unc-52 homolog (C. elegans)	8.98568	8.69676	8.94618	9.19013	10.0317	9.64487	9.85773	9.86486	-0.89511	0.000282
A_52_P190745	NM_026053	Gemin6	gem (nuclear organelle) associated protein 6	7.41242	7.30478	7.269	7.39359	8.20397	7.90384	8.12322	8.04981	-0.72526	0.000285
A_52_P24690	NM_177248	A630005I04Rik	RIKEN cDNA A630005I04 gene	5.63931	5.38322	6.01936	5.86227	7.17723	7.37106	6.52386	6.98214	-1.28753	0.000286
A_52_P572571	NM_013598	Kitl	kit ligand	5.04915	5.67747	5.15575	5.14221	6.41925	6.14264	6.21007	6.20294	-0.98758	0.000288
A_52_P543430	XR_002544	LOC545747	hypothetical LOC545747	9.61478	9.70556	9.6851	9.82235	10.7457	10.2562	10.7649	10.9284	-0.96685	0.000305
A_52_P474665	NM_133737	Lancl2	LanC (bacterial lantibiotic synthetase component C)-like 2	6.27459	6.09461	6.13779	6.45041	7.1953	6.86252	7.03262	7.18326	-0.82908	0.000305
A_52_P395397	NM_146217	Aars	alanyl-tRNA synthetase	8.29902	8.26477	8.59862	8.52627	9.88867	9.05405	9.65929	9.61258	-1.13148	0.00032
A_52_P504254	NM_175417	9530008L14Rik	RIKEN cDNA 9530008L14 gene	10.5488	10.3693	10.4108	10.4832	11.4827	11.1105	11.0772	11.331	-0.79734	0.000322
A_52_P263201	NM_028975	Tmem33	transmembrane protein 33	7.58965	7.87831	8.1931	8.34397	9.80872	9.24446	8.93022	9.69912	-1.41937	0.000324
A_52_P68714	XM_484782	LOC433225	similar to eukaryotic translation initiation factor 4A, isoform 1	8.1321	7.73361	8.50541	8.59763	9.982	9.15152	9.79673	10.0251	-1.49666	0.000325
A_52_P162538	AK172123	Chmp6	chromatin modifying protein 6	6.61006	7.1243	6.89337	7.08602	7.78347	7.72775	7.7458	7.97862	-0.88047	0.000338
A_52_P449768	NM_025939	Paics	phosphoribosylaminoimidazole carboxylase, phosphoribosylaminoribosylaminoimidazole, succinocarboxamide synthetase	8.16031	7.48509	8.38411	8.24035	9.85007	9.1144	9.31173	9.42216	-1.35713	0.000346
A_52_P408438	NM_021548	Arpp19	cAMP-regulated phosphoprotein 19	7.98271	7.51029	7.71638	7.61609	8.7017	8.36012	8.65291	8.55743	-0.86167	0.000346
A_52_P426863	NM_178643	C230052I12Rik	RIKEN cDNA C230052I12 gene	6.05232	5.95495	5.9853	5.97356	6.90657	6.5496	6.64812	6.74249	-0.72016	0.000348
A_52_P652572	NM_029295	Cklf	chemokine-like factor	6.71826	6.96331	6.90557	7.0402	7.8122	7.52446	7.64229	7.95323	-0.82621	0.000356
A_52_P191975	NM_001003930	Rtn3	reticulon 3	11.2904	11.3296	11.3681	11.4574	12.8368	11.9646	12.4444	12.8027	-1.15074	0.000369
A_51_P395753	NM_019769	1500003O03Rik	RIKEN cDNA 1500003O03 gene	7.20475	7.20883	7.75401	7.60354	9.17558	8.28096	8.57201	8.84102	-1.27461	0.000371
A_52_P266680	NM_019828	Trpc4ap	transient receptor potential cation channel, subfamily C, member 4 associated protein	5.87346	5.56469	5.70761	5.89348	7.02388	6.3754	6.66797	6.78912	-0.95429	0.000373
A_52_P270899	NM_021295	Lancl1	LanC (bacterial lantibiotic synthetase component C)-like 1	7.68687	7.785	7.45494	7.78123	8.76099	8.70388	8.37149	8.35714	-0.87136	0.000373
A_51_P111492	NM_017373	Nfil3	nuclear factor, interleukin 3, regulated	7.64092	7.39474	7.59346	7.78401	8.60938	9.09909	8.56252	8.32781	-1.04642	0.000381
A_52_P1187549	AK009643	2310035P21Rik	RIKEN cDNA 2310035P21 gene	7.46497	7.52411	6.99968	7.26402	6.24693	6.52827	6.54522	6.1681	0.941066	0.000382
A_52_P571406	NM_026998	Snx6	sorting nexin 6	7.5695	7.49634	7.90761	7.96417	8.98832	8.44801	8.68998	9.08611	-1.0687	0.000386
A_51_P326942	NM_010941	Nsdhl	NAD(P) dependent steroid dehydrogenase-like	10.4041	10.1164	10.5016	10.7036	11.5224	11.0845	11.4699	11.5339	-0.97124	0.000396
A_52_P135495	TC1463995	-	-	6.83892	7.20883	7.24998	7.56845	8.48473	8.01352	8.16891	8.361	-1.0405	0.000408
A_52_P55489	NAP114978-1	-	-	12.3652	12.6094	12.5949	12.5562	13.4774	13.0861	13.2468	13.4599	-0.78615	0.00041
A_52_P537492	NM_025868	Txndc14	thioredoxin domain containing 14	7.69816	7.61211	8.05192	8.18244	9.29715	8.61173	9.13867	8.94127	-1.11105	0.000422
A_52_P349939	NM_023119	Eno1	enolase 1, alpha non-neuron	10.8494	10.4384	11.06	10.9648	12.1047	11.5029	12.1827	12.2542	-1.18299	0.000424
A_52_P608024	NM_019769	1500003O03Rik	RIKEN cDNA 1500003O03 gene	7.75347	7.43039	8.11111	7.98851	9.3049	8.52548	9.29005	9.20596	-1.26073	0.000427
A_52_P516656	NM_197985	Adipor2	adiponectin receptor 2	9.73694	10.1507	10.0807	10.4331	10.9092	10.9716	11.0789	11.1866	-0.93619	0.000427
A_51_P119544	NM_001005847	Aga	aspartylglucosaminidase	9.09878	8.89054	9.30309	9.2151	10.262	9.72095	10.0162	10.0825	-0.89355	0.000428
A_52_P413289	NM_025859	Arl1	ADP-ribosylation factor-like 1	9.53011	9.18913	9.71055	9.89111	10.8007	10.3139	10.6351	10.7131	-1.03549	0.000439
A_51_P478672	NM_011507	Suclg2	succinate-Coenzyme A ligase, GDP-forming, beta subunit	8.28879	8.63698	8.50942	8.45119	9.61512	9.03052	9.49146	9.33442	-0.89629	0.000441
A_52_P481320	NAP027922-1	-	-	11.5493	11.4051	11.838	11.9785	12.6762	12.4299	12.5584	12.6446	-0.88456	0.000441
A_51_P352381	NM_030686	Dhrs4	dehydrogenase/reductase (SDR family) member 4	10.999	10.789	11.0779	11.1982	11.8525	11.5984	11.8281	11.9321	-0.78668	0.000441
A_52_P473154	NM_171826	Cldnd1	claudin domain containing 1	7.95101	7.78041	7.89847	7.99813	8.846	8.39002	8.81669	8.77445	-0.79978	0.000444
A_51_P322090	NM_152947	Ovol2	ovo-like 2 (Drosophila)	7.15906	7.19162	7.25476	7.42246	8.6161	7.92237	8.15384	8.09925	-0.94091	0.000452
A_51_P186961	NM_026417	Yipf4	Yip1 domain family, member 4	10.4005	10.0597	10.1657	10.4085	11.0281	10.886	10.9946	11.0489	-0.73083	0.000461
A_51_P125535	NM_017374	Ppp2cb	protein phosphatase 2 (formerly 2A), catalytic subunit, beta isoform	7.89893	8.11763	8.35991	8.37199	9.6156	8.91086	9.14122	9.20918	-1.0321	0.000464
A_51_P275740	AF177345	Ubqln1	ubiquilin 1	8.54269	8.71133	8.49737	8.61337	9.3819	9.24936	9.15391	9.23048	-0.66272	0.000464
A_51_P168392	NM_030188	4930506L13Rik	RIKEN cDNA 4930506L13 gene	6.72481	6.19463	6.42727	6.64658	7.49745	7.15133	7.39036	7.49958	-0.88636	0.000465
A_52_P345981	NM_145955	1110007A13Rik	RIKEN cDNA 1110007A13 gene	7.15391	6.99142	7.55134	7.68919	8.58216	8.09564	8.47826	8.60548	-1.09392	0.000476
A_52_P626340	NM_019640	Pitpnb	phosphatidylinositol transfer protein, beta	5.84184	6.05715	6.40165	6.23968	7.24076	6.75641	7.41128	7.26392	-1.03301	0.000479
A_52_P617963	NM_178729	Fbxl5	F-box and leucine-rich repeat protein 5	8.68646	8.28439	8.56051	8.82551	9.76616	9.36226	9.33086	9.53256	-0.90874	0.00048
A_51_P271021	NM_028990	8430437G11Rik	RIKEN cDNA 8430437G11 gene	7.06399	6.39419	7.269	7.17352	8.31679	7.81628	8.36277	8.3179	-1.22826	0.000481
A_51_P393999	NM_031375	Ngrn	neugrin, neurite outgrowth associated	7.61745	7.29836	7.77745	8.05916	8.73651	8.58096	8.54143	8.71678	-0.95581	0.000486
A_52_P677364	NM_025840	Bzw2	basic leucine zipper and W2 domains 2	8.89887	8.66718	8.72803	9.09019	10.0888	9.40168	9.96676	10.0624	-1.03384	0.000488
A_51_P467618	NM_172438	Thoc5	THO complex 5	7.7389	7.6301	7.79068	7.9319	8.63798	8.33268	8.60381	8.42888	-0.72794	0.000492
A_52_P622391	NM_009481	Usp9x	ubiquitin specific peptidase 9, X chromosome	7.31639	6.95925	7.67061	7.72729	8.96893	8.27617	8.51019	8.7303	-1.20301	0.000496
A_51_P115005	NM_010104	Edn1	endothelin 1	6.41934	6.23546	6.49343	6.46435	7.28965	7.54586	7.16425	6.97207	-0.83981	0.0005
A_52_P620023	NM_026487	Atad1	ATPase family, AAA domain containing 1	6.95208	6.84065	7.269	7.32645	8.238	7.6946	8.19615	8.2611	-1.00042	0.000504
A_51_P177819	NM_030743	Zfp313	zinc finger protein 313	7.63313	7.83241	7.91367	7.98368	9.04068	8.62688	8.45998	8.70162	-0.86657	0.000529
A_52_P452578	NM_025875	Rbm8a	RNA binding motif protein 8a	5.46397	5.35886	5.21551	5.45177	5.93332	6.06335	6.1217	6.00004	-0.65707	0.000534
A_52_P367688	NM_025333	0610038F07Rik	RIKEN cDNA 0610038F07 gene	6.21505	6.61666	6.58732	6.6343	7.50988	7.1373	7.82374	7.44235	-0.96499	0.000539
A_52_P79889	NM_011065	Per1	period homolog 1 (Drosophila)	9.47001	9.74798	10.0535	9.69427	8.87272	8.23723	8.81029	8.86436	1.0453	0.000546
A_51_P125538	NM_017374	Ppp2cb	protein phosphatase 2 (formerly 2A), catalytic subunit, beta isoform	8.20979	8.37866	8.28009	8.44417	9.42795	8.81052	9.33643	9.21454	-0.86919	0.000547
A_52_P654752	NM_029839	Trub1	TruB pseudouridine (psi) synthase homolog 1 (E. coli)	6.55347	6.59589	6.66833	6.9735	7.61145	7.32847	7.51957	7.40165	-0.76749	0.000547
A_52_P27576	AK050247	Stxbp3a	syntaxin binding protein 3A	6.62394	6.42394	6.40165	6.86203	5.85117	5.88202	5.78166	5.77559	0.755281	0.000557
A_52_P249443	NM_009861	Cdc42	cell division cycle 42 homolog (S. cerevisiae)	9.48583	9.06514	9.48601	9.64152	10.7765	10.0166	10.6558	10.6505	-1.10523	0.000558
A_52_P282279	NM_138745	Mthfd1	methylenetetrahydrofolate dehydrogenase (NADP+ dependent), methenyltetrahydrofolate cyclohydrolase, formyltetrahydrofolate synthase	6.73785	6.90961	7.05003	7.04948	8.05779	7.56695	7.6706	7.70819	-0.81414	0.00056
A_52_P403352	NM_134138	Tnfsf5ip1	tumor necrosis factor superfamily, member 5-induced protein 1	9.78066	9.29285	9.65014	9.76644	10.5807	10.2415	10.4618	10.5817	-0.8439	0.000561
A_52_P185079	NM_013842	Xbp1	X-box binding protein 1	10.1087	9.99419	10.0258	10.2296	11.0008	10.744	10.7441	10.6615	-0.698	0.000573
A_52_P605387	NM_021884	Tsg101	tumor susceptibility gene 101	8.91063	8.3448	9.05982	9.13994	10.203	9.60846	10.1019	10.1732	-1.15784	0.00058
A_51_P136479	NM_030096	Ddx52	DEAD (Asp-Glu-Ala-Asp) box polypeptide 52	7.90883	7.6301	7.94358	7.78123	8.89975	8.36012	8.82782	8.57585	-0.84995	0.000582
A_52_P655831	NM_025683	Rpe	ribulose-5-phosphate-3-epimerase	6.85117	6.63204	7.3155	7.50576	8.50143	7.97065	8.16391	8.39534	-1.18171	0.000594
A_52_P18705	NM_207530	Osbpl1a	oxysterol binding protein-like 1A	6.22368	6.29463	6.32197	6.42212	6.84577	6.9169	7.22623	7.15237	-0.71972	0.000594
A_52_P363352	NM_172310	Tarsl2	threonyl-tRNA synthetase-like 2	5.43743	5.49927	5.86563	5.89348	6.93757	6.52289	6.3426	6.76015	-0.96685	0.000596
A_51_P180213	NM_001013785	Akr1c19	aldo-keto reductase family 1, member C19	8.44679	8.50107	8.80012	8.76338	9.72942	9.20884	9.42076	9.50836	-0.839	0.000602
A_51_P123345	NM_007477	Arf2	ADP-ribosylation factor 2	6.93468	6.95517	7.07727	7.22359	7.97201	7.5352	7.8426	7.92217	-0.77032	0.000603
A_52_P133172	TC1479236	-	-	7.78221	7.74309	8.06559	8.18244	9.20073	8.57577	8.81029	8.90994	-0.93085	0.000613
A_52_P217937	AK052425	Tmlhe	trimethyllysine hydroxylase, epsilon	5.17822	4.83194	5.36385	5.32048	6.06814	5.79551	6.32658	6.33446	-0.95755	0.000614
A_51_P149868	NM_010573	Irx1	Iroquois related homeobox 1 (Drosophila)	7.65253	7.83463	8.00161	8.41752	9.30965	8.96747	8.75472	9.04945	-1.04375	0.000616
A_52_P362277	NM_025546	Rsl1d1	ribosomal L1 domain containing 1	7.78932	7.15658	7.66344	7.68919	8.71519	8.24379	8.79741	8.53365	-0.99788	0.000623
A_51_P257832	NM_009479	Uros	uroporphyrinogen III synthase	8.95353	8.59177	9.08822	9.44269	10.2553	9.8832	9.91402	10.1672	-1.03586	0.000632
A_52_P288811	NM_134017	Mat2b	methionine adenosyltransferase II, beta	8.03211	7.57011	8.16798	8.10441	9.40982	8.74031	8.83886	9.06849	-1.04572	0.000633
A_52_P344376	NM_013506	Eif4a2	eukaryotic translation initiation factor 4A2	9.89512	9.34827	9.95561	10.672	11.729	11.1455	11.2571	11.4326	-1.42329	0.00065
A_52_P250753	NM_078478	Ghitm	growth hormone inducible transmembrane protein	10.6725	10.3765	10.6916	10.9285	11.793	11.2805	11.4795	11.7089	-0.8982	0.000664
A_52_P390114	NM_145625	Eif4b	eukaryotic translation initiation factor 4B	6.11735	6.13113	6.05263	6.57771	7.30875	6.92509	6.94039	7.16569	-0.86527	0.000664
A_51_P103912	NM_013596	Mc5r	melanocortin 5 receptor	6.95784	6.69199	7.29244	7.63163	8.68077	8.12438	8.12322	8.68011	-1.25865	0.000667
A_52_P299363	ENSMUST00000098958	-	-	7.08556	6.90961	7.13025	7.29947	8.14008	7.6133	8.03279	8.30189	-0.9158	0.000672
A_52_P22365	BC018281	Cnot1	CCR4-NOT transcription complex, subunit 1	8.66677	8.41174	8.88737	9.16578	9.98757	9.55404	9.66817	10.0481	-1.03155	0.000681
A_52_P59612	NM_028866	Wdr33	WD repeat domain 33	7.33509	7.26913	7.49185	7.61609	8.59096	8.14907	8.03004	8.27755	-0.83386	0.000688
A_52_P17369	NM_023429	Ociad1	OCIA domain containing 1	9.9434	9.62065	9.99972	10.1445	11.1607	10.4567	11.0822	11.1585	-1.03747	0.000695
A_52_P35174	NM_011710	Wars	tryptophanyl-tRNA synthetase	6.43474	6.90961	6.76527	6.9239	7.66802	7.35296	7.56159	7.73227	-0.82033	0.000709
A_51_P275764	NM_019807	Acpp	acid phosphatase, prostate	7.81045	7.72167	7.59723	7.63472	8.41592	8.25195	8.26324	8.27755	-0.61115	0.000715
A_51_P420453	NM_145426	Mfap3	microfibrillar-associated protein 3	6.84506	6.60111	6.81788	6.93396	7.64941	7.34077	7.44009	7.52737	-0.68991	0.000717
A_51_P308726	NM_025516	Ergic3	ERGIC and golgi 3	8.3832	8.80598	8.79192	9.04565	9.85373	9.53209	9.49246	9.67292	-0.88111	0.000719
A_52_P405193	NM_028410	Prkrir	protein-kinase, interferon-inducible double stranded RNA dependent inhibitor, repressor of (P58 repressor)	7.02006	6.50414	7.269	7.66523	8.55841	8.13148	8.30933	8.43623	-1.24425	0.00072
A_52_P521091	NM_028651	Tmtc4	transmembrane and tetratricopeptide repeat containing 4	6.54627	6.33277	6.50149	6.8029	7.60374	7.05014	7.5988	7.50658	-0.89396	0.00072
A_51_P511800	NM_025909	Oma1	OMA1 homolog, zinc metallopeptidase (S. cerevisiae)	7.38552	7.39775	7.72674	7.8989	8.78591	8.34951	8.32063	8.56416	-0.90283	0.000723
A_51_P294643	NM_007672	Cdr2	cerebellar degeneration-related 2	8.23659	7.99402	8.04089	8.41932	8.85171	8.83246	8.88831	9.13435	-0.754	0.000729
A_52_P460270	NM_024206	Sec13l1	SEC13-like 1 (S. cerevisiae)	7.62531	7.1707	7.61964	7.82784	8.81376	8.14907	8.93758	8.78456	-1.11037	0.000732
A_52_P620623	AK081413	1110028C15Rik	RIKEN cDNA 1110028C15 gene	5.28369	4.77811	5.49845	4.85837	3.91257	4.08467	4.30007	3.54856	1.14318	0.000735
A_52_P461552	NM_021535	Smu1	smu-1 suppressor of mec-8 and unc-52 homolog (C. elegans)	8.8887	8.55859	8.65757	8.92345	9.71964	9.35545	9.40067	9.59627	-0.76093	0.000736
A_51_P365008	XM_619639	Tns1	tensin 1	11.3531	11.9647	11.5507	11.3393	10.5509	10.8201	10.6333	10.7319	0.867923	0.00074
A_51_P322500	NM_178240	Trim50	tripartite motif protein 50	5.66299	5.66758	5.70761	5.89348	6.37467	6.23766	6.59402	6.6943	-0.74225	0.000745
A_51_P366890	NM_008112	Gdi2	guanosine diphosphate (GDP) dissociation inhibitor 2	10.077	9.18826	10.2827	10.4781	11.7272	11.119	11.3874	11.593	-1.45018	0.000746
A_52_P339742	NM_029787	Cyb5r3	cytochrome b5 reductase 3	8.85429	9.09692	9.40231	9.42318	10.3928	9.9185	9.99172	10.5021	-1.00713	0.000757
A_52_P16320	NM_027992	Tmem106b	transmembrane protein 106B	5.99465	5.95495	6.40165	6.59047	7.36913	6.89206	7.34333	7.59458	-1.06434	0.000758
A_52_P414368	NM_178715	Tmem30b	transmembrane protein 30B	4.81595	5.18971	5.38137	5.35069	6.76166	6.09269	5.97994	6.86728	-1.24096	0.00076
A_52_P450808	NM_013865	Ndrg3	N-myc downstream regulated gene 3	5.17822	5.2961	5.73517	5.73024	6.6797	6.22446	6.27762	6.6943	-0.98409	0.000767
A_52_P155849	NM_007487	Arl4a	ADP-ribosylation factor-like 4A	8.70781	8.67463	8.52928	8.67766	9.28695	9.09638	9.44781	9.40354	-0.66132	0.000776
A_52_P979787	AK047083	-	-	5.20902	4.77811	5.36385	5.15933	4.38701	4.36942	4.40428	4.27644	0.768291	0.000779
A_52_P1132360	AK083553	-	-	7.19973	6.99539	7.14061	6.99768	6.52505	6.56015	6.3426	6.40351	0.625524	0.000781
A_52_P351686	AK006604	-	-	9.92527	9.82255	10.1303	9.76362	9.27121	9.02767	9.35853	9.12529	0.71477	0.000785
A_52_P369232	NM_007636	Cct2	chaperonin subunit 2 (beta)	7.46066	6.87554	7.74724	7.89117	9.00159	8.30627	8.91688	8.91521	-1.29133	0.000788
A_52_P162184	NM_018875	Snx12	sorting nexin 12	6.58904	6.97542	6.82432	6.9588	7.67539	7.35296	7.61707	7.61415	-0.728	0.000799
A_52_P578266	NM_011529	Tank	TRAF family member-associated Nf-kappa B activator	7.21474	7.26584	7.56295	7.10395	8.92085	7.84246	8.68998	9.06257	-1.34209	0.0008
A_52_P668030	AK156814	Mrpl44	mitochondrial ribosomal protein L44	8.97931	8.50386	8.73489	8.89025	9.83532	9.331	10.0808	9.70674	-0.96139	0.000805
A_51_P155675	NM_011344	Sel1h	Sel1 (suppressor of lin-12) 1 homolog (C. elegans)	6.75723	7.04605	7.29708	7.34164	8.3215	7.85752	7.83005	8.23816	-0.95131	0.000807
A_52_P319073	NM_025657	Lrrc57	leucine rich repeat containing 57	5.55383	5.43076	5.62163	5.59766	6.56926	6.01819	6.33461	6.26196	-0.74503	0.000809
A_52_P224104	NM_009790	Calm1	calmodulin 1	7.82092	7.59911	8.23241	8.30767	9.12191	8.6665	9.08666	9.2525	-1.04187	0.000813
A_51_P215475	NM_029928	Ptprb	protein tyrosine phosphatase, receptor type, B	10.3384	10.4594	10.0125	10.078	9.27182	9.54211	9.56076	9.4961	0.754354	0.000826
A_52_P131624	NM_028986	Zfp336	zinc finger protein 336	5.85244	5.11904	5.51443	5.86227	6.78911	6.44534	6.40519	6.68816	-0.99491	0.000832
A_52_P10622	NM_010330	Emb	embigin	7.32108	7.11703	7.8103	7.62853	9.27303	8.4164	8.32063	9.02407	-1.2893	0.000834
A_52_P664699	NM_012042	Cul1	cullin 1	9.5794	9.29204	9.43743	9.67341	10.2052	9.99976	10.331	10.363	-0.72916	0.000843
A_52_P503071	NM_138600	Aldh7a1	aldehyde dehydrogenase family 7, member A1	6.13551	6.06472	6.39301	6.43634	7.38046	6.97326	6.87782	7.52392	-0.93147	0.000846
A_52_P85945	NM_008602	Pias2	protein inhibitor of activated STAT 2	7.77508	7.36742	7.89541	7.91168	8.85658	8.34341	8.56252	8.79174	-0.90117	0.000851
A_51_P329243	NM_178936	Tmem56	transmembrane protein 56	6.78909	6.79125	6.72452	6.90357	7.78858	7.45829	7.30377	7.47125	-0.70336	0.000852
A_52_P606134	TC1500646	-	-	5.20902	5.35886	5.38137	5.54629	6.37013	5.99507	5.92995	6.13241	-0.73301	0.00086
A_51_P244856	NM_007504	Atp2a1	ATPase, Ca++ transporting, cardiac muscle, fast twitch 1	5.72084	5.43076	5.5918	5.86227	6.88765	6.36942	6.2526	6.68199	-0.8965	0.000862
A_52_P680436	NM_025793	Wdr45l	Wdr45 like	6.54627	6.48732	6.68966	6.84081	7.71889	7.19262	7.31265	7.67131	-0.83285	0.000865
A_51_P484551	NM_011978	Slc27a2	solute carrier family 27 (fatty acid transporter), member 2	5.83117	5.41902	5.86563	6.42212	7.08885	6.6567	7.36916	7.21777	-1.19864	0.000869
A_52_P367583	NM_008924	Prkar2a	protein kinase, cAMP dependent regulatory, type II alpha	5.75467	5.14772	5.76222	5.59766	6.9619	6.1773	6.60771	6.85088	-1.08388	0.000877
A_52_P318631	NM_007907	Eef2	eukaryotic translation elongation factor 2	10.9864	11.1766	11.5507	11.6329	12.4886	12.1832	12.1066	12.1864	-0.90454	0.00088
A_51_P500507	XM_128959	Tmed7	transmembrane emp24 protein transport domain containing 7	7.24928	6.62181	7.52784	7.42603	8.74354	7.96072	8.41641	8.62812	-1.23096	0.000891
A_52_P141786	NM_029561	Ndfip2	Nedd4 family interacting protein 2	9.7341	9.44804	9.8608	9.9287	10.691	10.3139	10.4785	10.5482	-0.765	0.000898
A_52_P326214	NM_007803	Cttn	cortactin	8.88017	8.66967	9.07477	9.11804	9.75227	9.52065	9.61592	9.72335	-0.71739	0.000898
A_52_P156540	NM_013861	Tpk1	thiamin pyrophosphokinase	6.84506	6.99935	7.21116	7.24395	8.0592	7.70415	7.66357	7.99613	-0.78088	0.000901
A_52_P1041253	NM_008210	H3f3a	H3 histone, family 3A	12.1616	12.0957	12.3188	12.7707	13.3087	13.0312	13.1728	13.3406	-0.87662	0.000904
A_51_P399664	NM_007803	Cttn	cortactin	4.65456	4.81422	4.76134	4.87906	5.47467	5.1972	5.54456	5.57773	-0.67124	0.00091
A_51_P270146	NM_023243	Ccnh	cyclin H	7.39453	6.59065	7.62334	7.55548	8.90368	8.08106	9.08269	9.08962	-1.49826	0.000917
A_52_P207406	NM_021436	Tmeff1	transmembrane protein with EGF-like and two follistatin-like domains 1	8.887	8.24989	8.60799	8.8443	9.62563	9.36828	9.44368	9.49082	-0.83481	0.000923
A_52_P154045	XM_485660	Pigg	phosphatidylinositol glycan anchor biosynthesis, class G	7.17951	6.77748	6.81141	6.76397	8.11724	7.74867	7.52344	7.60113	-0.86453	0.000926
A_51_P497350	NM_011464	Spint2	serine protease inhibitor, Kunitz type 2	13.6106	13.4448	13.5579	13.5194	12.4487	12.5078	13.0592	12.8604	0.814132	0.00093
A_51_P469531	NM_019652	Asna1	arsA (bacterial) arsenite transporter, ATP-binding, homolog 1	7.14356	7.38266	7.67061	7.74168	8.36549	8.19382	8.22288	8.34548	-0.79729	0.000935
A_52_P467128	NM_027500	4933434E20Rik	RIKEN cDNA 4933434E20 gene	8.86642	8.27462	8.8781	8.91077	9.93282	9.41264	9.66728	9.65098	-0.93345	0.000939
A_52_P540447	NM_139061	Vps54	vacuolar protein sorting 54 (yeast)	6.55347	6.33903	6.86864	7.22768	8.22675	7.48068	7.86738	8.16264	-1.18716	0.000946
A_52_P352701	NM_019828	Trpc4ap	transient receptor potential cation channel, subfamily C, member 4 associated protein	6.75723	6.66233	7.07727	7.35668	8.13072	7.86392	7.64942	7.9481	-0.93466	0.000952
A_52_P117482	AK016037	Rnf121	ring finger protein 121	6.27459	6.73061	6.49343	6.60942	7.41171	7.13024	7.14469	7.28848	-0.71677	0.000953
A_51_P113672	NM_019994	Garnl1	GTPase activating RANGAP domain-like 1	7.43012	7.10237	7.49993	7.58451	8.41372	8.01736	8.05187	8.28164	-0.78692	0.000954
A_51_P396198	BG296545	-	-	8.42356	8.19048	8.26595	7.95679	7.4358	7.47232	7.68108	7.41286	0.708676	0.000959
A_52_P281888	AK016729	-	-	7.49913	7.21225	7.63072	7.37156	6.77545	6.73329	6.86618	6.56628	0.693113	0.00096
A_51_P438657	AK038257	A130090K04Rik	RIKEN cDNA A130090K04 gene	8.0622	7.86534	8.01295	8.0797	8.846	8.89218	8.42272	8.70466	-0.71134	0.00097
A_52_P496260	NM_027148	Exosc8	exosome component 8	8.24981	8.47285	8.31025	8.56239	9.32263	8.90673	9.02859	9.35396	-0.75415	0.000974
A_51_P497692	NM_023788	Mageh1	melanoma antigen, family H, 1	7.40796	7.10237	7.24037	7.4081	8.14673	7.99808	7.92756	7.79648	-0.67751	0.000974
A_51_P307243	NM_011155	Ppp5c	protein phosphatase 5, catalytic subunit	10.1312	9.8298	9.87251	9.74015	9.22481	9.20632	9.36728	9.08144	0.673452	0.000974
A_51_P280928	NM_183308	Pon2	paraoxonase 2	11.1386	10.7307	11.3067	11.591	12.321	11.964	12.0885	12.2514	-0.96451	0.000977
A_51_P242027	NM_018753	Ywhab	tyrosine 3-monooxygenase/tryptophan 5-monooxygenase activation protein, beta polypeptide	7.99209	8.14113	8.11111	8.18244	9.01909	8.56925	8.79092	8.7303	-0.6707	0.000987
A_51_P411253	NM_011063	Pea15	phosphoprotein enriched in astrocytes 15	7.33044	7.73361	8.09521	8.3307	9.34131	8.68591	9.08401	9.58143	-1.30068	0.000988
A_52_P546135	TC1412375	-	-	6.96932	6.84065	7.17127	7.16501	7.86154	7.63093	7.5691	7.84698	-0.69058	0.000993
A_51_P453401	AK122546	2310044G17Rik	RIKEN cDNA 2310044G17 gene	14.0417	13.8489	14.161	14.05	13.2608	13.3046	13.4758	13.5051	0.638807	0.000994
A_52_P467900	XR_003763	LOC383707	similar to 14-3-3 protein theta (14-3-3 protein tau)	5.49012	4.99833	5.43271	5.74172	6.40158	6.07074	6.32658	6.59281	-0.93221	0.000999
A_52_P398432	NM_016918	Nudt5	nudix (nucleoside diphosphate linked moiety X)-type motif 5	6.75723	6.6523	6.79838	7.06787	7.87602	7.35902	7.6207	7.52047	-0.77511	0.001007
A_51_P356705	NM_145516	Plekhb2	pleckstrin homology domain containing, family B (evectins) member 2	8.97931	8.89054	9.66279	9.23863	10.2851	9.89367	10.1298	10.2929	-0.95756	0.001019
A_52_P672834	NM_178394	Jakmip1	janus kinase and microtubule interacting protein 1	7.48641	7.49073	7.42132	7.56522	8.20652	8.01736	8.32288	7.9609	-0.636	0.001019
A_52_P555089	NAP112590-1	-	-	12.3051	12.2572	12.5174	12.6832	13.1514	12.974	13.4765	13.3706	-0.80242	0.001024
A_51_P505339	NM_025596	2610524G07Rik	RIKEN cDNA 2610524G07 gene	9.58781	10.1806	9.65829	9.67865	10.759	10.5081	10.4855	10.5622	-0.80234	0.00103
A_52_P409498	NM_009447	Tuba4	tubulin, alpha 4	7.14874	7.3458	7.69895	7.79509	8.98461	8.36916	8.21321	8.89402	-1.1181	0.001036
A_52_P393392	NM_153526	Insig1	insulin induced gene 1	9.06306	9.42833	9.32485	9.46974	10.8158	10.0142	10.0321	10.6258	-1.05051	0.001042
A_51_P423290	XM_284198	Mmrn1	multimerin 1	7.39902	8.00981	7.83923	7.51249	4.63113	4.97995	6.96806	4.85487	2.33164	0.001043
A_52_P619219	NM_026497	Nudt12	nudix (nucleoside diphosphate linked moiety X)-type motif 12	6.61006	6.5854	6.88723	6.68281	7.64189	7.12314	7.44823	7.65566	-0.77586	0.001048
A_52_P323669	NM_011155	Ppp5c	protein phosphatase 5, catalytic subunit	8.53837	8.53149	8.55664	8.67166	9.21978	9.04469	9.21574	9.08611	-0.56704	0.001051
A_52_P561584	NM_146032	Srp68	signal recognition particle 68	8.15471	8.09374	8.40791	8.56886	9.19689	9.0475	8.89286	9.01918	-0.7328	0.001052
A_51_P172663	NM_016808	Usp2	ubiquitin specific peptidase 2	11.6759	11.9409	11.6039	11.5416	11.085	10.5274	11.0715	10.6994	0.844771	0.001056
A_51_P230799	NM_026482	Atp2b1	ATPase, Ca++ transporting, plasma membrane 1	6.04284	5.76365	6.51748	6.47816	7.69004	6.89623	7.42781	7.99115	-1.30078	0.001062
A_52_P219661	NM_175353	Exoc6	exocyst complex component 6	6.02372	5.45395	6.08516	6.09493	7.12701	6.56015	6.78848	7.02174	-0.95991	0.001066
A_52_P149380	NM_145838	St8sia6	ST8 alpha-N-acetyl-neuraminide alpha-2,8-sialyltransferase 6	8.12925	7.52135	8.01858	8.34585	9.33316	8.64435	9.16021	9.10814	-1.05771	0.001081
A_51_P229599	AK044502	Etnk1	ethanolamine kinase 1	6.55347	6.24882	6.4357	6.59047	7.45736	6.95339	7.1199	7.27216	-0.74358	0.001084
A_52_P399580	NM_013499	Crry	complement receptor related protein	8.86297	8.2077	9.26213	9.07208	10.3046	9.611	10.2073	10.3504	-1.26713	0.001088
A_52_P683136	NM_030026	Mccc2	methylcrotonoyl-Coenzyme A carboxylase 2 (beta)	9.44247	9.2038	9.63647	9.821	10.4512	10.1308	10.3203	10.3693	-0.79197	0.001093
A_52_P369310	NM_010956	Ogdh	oxoglutarate dehydrogenase (lipoamide)	9.49368	9.3017	9.57758	9.4602	10.2404	9.91233	10.1483	10.0642	-0.63303	0.001093
A_52_P657759	NM_178909	AI553587	expressed sequence AI553587	8.46966	8.35721	8.33077	8.56401	9.05983	8.87959	9.37163	9.2525	-0.71047	0.001094
A_52_P249588	NM_028043	D1Bwg0212e	DNA segment, Chr 1, Brigham & Women's Genetics 0212 expressed	6.92298	6.72105	6.89337	6.90357	7.60374	7.29411	7.55403	7.44963	-0.61513	0.001102
A_51_P275302	NM_008879	Lcp1	lymphocyte cytosolic protein 1	5.43743	5.46541	5.51443	5.67148	6.66125	6.0334	6.27762	6.20294	-0.77162	0.00111
A_52_P891936	AK048602	-	-	6.30777	5.62729	6.39301	6.21516	5.15554	5.37437	5.29847	4.99972	0.928782	0.001112
A_52_P229728	NM_009861	Cdc42	cell division cycle 42 homolog (S. cerevisiae)	10.4845	10.3111	10.6487	10.4738	11.6328	10.8837	11.4371	11.5154	-0.88772	0.001118
A_52_P141141	NM_029347	2310009E04Rik	RIKEN cDNA 2310009E04 gene	6.61006	6.33277	6.55669	6.8029	7.50575	7.04264	7.38614	7.43136	-0.76587	0.001119
A_52_P261562	NM_018813	Cpsf3	cleavage and polyadenylation specificity factor 3	9.17187	8.86905	9.2526	9.55452	10.3099	9.78141	10.1678	10.1438	-0.88874	0.001122
A_52_P600087	TC1478864	-	-	9.46317	9.72603	9.97022	10.0236	11.0803	10.4854	10.5178	10.7526	-0.91326	0.001128
A_51_P197965	AK037086	Ap1g1	adaptor protein complex AP-1, gamma 1 subunit	6.79539	7.13874	6.72452	7.39359	6.11224	6.31441	6.1576	6.15036	0.829407	0.001128
A_52_P407854	BC093523	1500034J01Rik	RIKEN cDNA 1500034J01 gene	7.45199	7.63266	7.53179	7.4922	8.23301	7.92032	8.26792	8.18244	-0.62376	0.00113
A_52_P486759	NM_027475	Ecd	ecdysoneless homolog (Drosophila)	6.90529	6.66731	7.19135	7.14783	8.27004	7.58774	7.7458	8.06411	-0.93897	0.001131
A_52_P187787	NM_023231	Stoml2	stomatin (Epb7.2)-like 2	9.21047	9.4276	9.36852	9.45322	10.3144	9.83727	9.96676	10.1143	-0.69323	0.001137
A_52_P275233	XM_133073	Nup205	nucleoporin 205	6.38815	5.73549	6.19853	6.30308	7.11078	6.89206	6.87201	6.97711	-0.80668	0.001143
A_51_P151433	NM_026554	Ncbp2	nuclear cap binding protein subunit 2	10.6279	10.1846	10.4129	10.4112	11.1189	10.9264	11.1458	11.0762	-0.65768	0.001153
A_51_P482801	NM_023906	Asb3	ankyrin repeat and SOCS box-containing protein 3	6.83892	6.47031	6.59487	6.42212	7.66617	7.18582	7.24019	7.30463	-0.76764	0.001158
A_52_P82229	NM_026861	Phgdhl1	phosphoglycerate dehydrogenase like 1	6.75723	6.59589	6.84349	6.90357	7.65315	7.23275	7.41957	7.72928	-0.73364	0.001161
A_52_P390625	NM_026572	Gcsh	glycine cleavage system protein H (aminomethyl carrier)	8.76634	8.75651	8.71247	8.75063	9.80537	9.15936	9.48846	9.47842	-0.73641	0.001162
A_51_P391695	NM_009163	Sgpl1	sphingosine phosphate lyase 1	8.63065	8.66219	8.76032	8.90694	9.89776	9.268	9.364	9.77281	-0.83562	0.001166
A_51_P313532	NM_027154	Tmbim1	transmembrane BAX inhibitor motif containing 1	9.19818	9.58814	9.68864	9.83583	10.52	10.2138	10.3039	10.6326	-0.83987	0.00117
A_51_P360673	NM_175124	Lrrc28	leucine rich repeat containing 28	5.94515	6.19463	6.25681	6.09493	7.21062	6.63191	6.74509	7.07448	-0.79264	0.001179
A_52_P134639	NM_009444	Tgoln2	trans-golgi network protein 2	8.87331	8.68942	8.65033	8.63049	9.55188	9.15414	9.31851	9.41381	-0.6487	0.001183
A_51_P511680	NM_001033337	AW124722	expressed sequence AW124722	10.6161	10.64	10.8149	10.7955	11.3422	11.1677	11.3299	11.3249	-0.57454	0.001185
A_52_P214460	AK131718	Ipp	IAP promoted placental gene	5.46397	4.74109	5.34611	5.38029	6.36558	5.93965	6.03806	6.30269	-0.92863	0.001189
A_51_P483344	NM_008995	Pex5	peroxisome biogenesis factor 5	6.44239	6.04954	6.36678	6.72974	7.33693	7.01988	7.19792	7.23051	-0.7992	0.00119
A_52_P203837	BC020137	Mitd1	MIT, microtubule interacting and transport, domain containing 1	6.93468	6.47031	7.3869	7.28775	8.39373	7.89135	7.97399	8.07592	-1.06384	0.001193
A_51_P472488	NM_019836	2610024G14Rik	RIKEN cDNA 2610024G14 gene	8.13495	8.06378	8.05466	8.29211	8.9076	8.71337	8.6001	8.76573	-0.61032	0.001194
A_52_P536646	NM_007861	Dld	dihydrolipoamide dehydrogenase	5.88388	5.33408	5.78877	5.7644	7.05532	6.17043	6.83673	6.99214	-1.07087	0.001201
A_52_P262080	NM_033174	Snurf	SNRPN upstream reading frame	9.46773	9.16552	9.67443	9.55371	10.4238	9.95845	10.6114	10.8142	-0.98663	0.001201
A_52_P85875	NM_026998	Snx6	sorting nexin 6	8.2603	8.4221	8.19807	7.97883	9.24417	8.6665	9.01335	9.14111	-0.80146	0.001203
A_52_P670909	NM_026176	Pdcl	phosducin-like	8.18799	7.78041	8.09521	8.46514	9.03567	8.96549	8.88679	8.786	-0.7863	0.001211
A_52_P1154755	AK003941	1110028C15Rik	RIKEN cDNA 1110028C15 gene	4.56763	4.06408	4.01636	4.12766	5.00069	5.09982	4.76546	4.97989	-0.76753	0.001215
A_51_P441914	NM_008290	Hsd17b2	hydroxysteroid (17-beta) dehydrogenase 2	10.6099	10.777	10.8398	10.8068	11.4059	11.2588	11.2638	11.3747	-0.56745	0.001221
A_51_P496845	NM_007604	Capza2	capping protein (actin filament) muscle Z-line, alpha 2	10.2471	10.1196	10.4644	10.2783	11.2018	10.7466	10.9059	11.0429	-0.69692	0.001224
A_51_P111455	NM_027432	Wdr77	WD repeat domain 77	5.97501	5.72598	6.46897	6.34135	7.50988	6.76099	7.12489	7.4054	-1.07246	0.001231
A_51_P150530	NM_053157	Tm2d1	TM2 domain containing 1	10.2786	10.3011	10.3473	10.0435	11.0808	10.6767	10.8885	11.0134	-0.67223	0.001247
A_51_P366513	NM_011864	Papss2	3'-phosphoadenosine 5'-phosphosulfate synthase 2	6.08048	6.40018	6.18858	6.68876	7.36685	7.01988	6.99527	7.46767	-0.87292	0.001249
A_52_P56658	NM_175101	Tmem111	transmembrane protein 111	10.2095	10.4723	10.3523	10.4144	11.0078	10.8082	11.0114	10.9599	-0.58472	0.001249
A_52_P653565	ENSMUST00000084870	-	-	5.23928	4.06408	4.53133	4.4559	6.45824	5.62544	6.02851	5.59092	-1.35313	0.001259
A_51_P442736	NM_146365	Olfr1094	olfactory receptor 1094	5.59098	5.45395	5.53024	5.7531	6.52913	6.07809	6.33461	6.15036	-0.69098	0.00126
A_52_P145017	NM_144948	Rbm7	RNA binding motif protein 7	8.15471	7.57543	8.29409	8.40673	9.3666	8.91703	8.99089	9.035	-0.96964	0.001263
A_51_P416625	NM_026325	1810059G22Rik	RIKEN cDNA 1810059G22 gene	10.0468	10.3566	10.1688	10.3321	10.8946	10.6661	10.9487	11.0453	-0.66259	0.001263
A_52_P366105	NM_001033271	Tmem55b	transmembrane protein 55b	9.05854	9.04802	9.23577	9.13231	9.81875	9.67675	9.66817	9.58143	-0.56762	0.001267
A_51_P429087	NM_133669	Rp2h	retinitis pigmentosa 2 homolog (human)	5.86298	5.64757	5.62163	5.95395	6.64632	6.1977	6.53101	6.56628	-0.71379	0.001272
A_52_P657240	AK004569	Cdc40	cell division cycle 40 homolog (yeast)	5.99465	5.56469	6.05263	5.95395	6.81605	6.43392	6.68107	6.58622	-0.73783	0.001283
A_52_P460308	NM_153555	Wdr42a	WD repeat domain 42A	6.58198	6.38816	6.75182	6.70647	7.61337	7.13024	7.29036	7.27216	-0.71943	0.001287
A_52_P557156	NM_177368	Tmtc2	transmembrane and tetratricopeptide repeat containing 2	6.48017	6.33903	6.23764	6.7355	7.51195	7.05761	7.06913	7.28034	-0.78167	0.001291
A_51_P121252	NM_027256	Ints4	integrator complex subunit 4	10.03	9.41059	9.78102	9.97877	10.7562	10.4669	10.6656	10.4934	-0.79542	0.001293
A_52_P673152	NM_178729	Fbxl5	F-box and leucine-rich repeat protein 5	5.49012	5.4424	5.56135	5.83037	6.77545	6.18413	6.21007	6.396	-0.81035	0.001295
A_51_P241074	NM_008927	Map2k1	mitogen activated protein kinase kinase 1	9.67123	9.70556	9.79175	9.94248	10.5479	10.3232	10.2611	10.4104	-0.60791	0.001298
A_52_P630502	NM_023200	Ppp1r7	protein phosphatase 1, regulatory (inhibitor) subunit 7	7.37191	6.84945	7.4878	7.68622	8.68626	7.95673	8.48831	8.51121	-1.06178	0.001302
A_52_P34823	NM_010747	Lyn	Yamaguchi sarcoma viral (v-yes-1) oncogene homolog	7.07481	6.918	7.49993	7.53579	8.4561	7.97065	7.97399	8.43989	-0.95302	0.001307
A_52_P247353	NM_017367	Ccni	cyclin I	10.8393	10.5661	11.3349	11.4154	12.2275	11.8231	11.9562	12.2853	-1.03411	0.001311
A_52_P93969	NM_007481	Arf6	ADP-ribosylation factor 6	6.82659	7.37353	7.18135	7.15644	8.48892	7.87242	7.76567	8.08061	-0.91743	0.001315
A_52_P173402	BC031756	Slc4a4	solute carrier family 4 (anion exchanger), member 4	5.41047	5.67747	5.73517	6.27173	7.04681	6.44534	6.70697	6.99712	-1.02535	0.001317
A_52_P86561	NM_134025	Pex12	peroxisomal biogenesis factor 12	4.98075	5.21704	5.36385	5.43775	6.3837	5.9477	5.78166	6.35785	-0.86788	0.00132
A_52_P102188	NM_025997	2610204K14Rik	RIKEN cDNA 2610204K14 gene	9.42029	9.18739	9.72957	9.77905	10.5469	10.0624	10.4251	10.5148	-0.85819	0.001327
A_51_P461844	NM_008775	Pafah1b2	platelet-activating factor acetylhydrolase, isoform 1b, alpha2 subunit	8.388	8.00588	7.98445	8.39585	9.01401	8.71927	8.94051	8.99202	-0.72291	0.001328
A_51_P294705	NM_009981	Pcyt1a	phosphate cytidylyltransferase 1, choline, alpha isoform	8.7155	8.94497	8.48927	8.43357	9.55238	9.13308	9.51821	9.49258	-0.77824	0.001338
A_52_P38157	NM_008866	Lypla1	lysophospholipase 1	7.20975	6.87554	7.46323	7.42603	8.46783	7.74636	8.22768	8.34157	-0.95222	0.001345
A_51_P371323	NM_025664	Snx9	sorting nexin 9	7.20475	7.30157	7.15602	7.12606	8.05071	7.58257	8.07071	7.83034	-0.68648	0.001351
A_51_P317122	NM_023311	Yipf5	Yip1 domain family, member 5	10.0307	9.47745	9.61339	9.63383	10.5312	10.2497	10.4587	10.3969	-0.72026	0.001369
A_52_P423357	NM_145353	Yipf3	Yip1 domain family, member 3	8.40944	8.81049	8.76871	8.69255	9.59289	9.19621	9.30378	9.35686	-0.69214	0.001372
A_52_P248595	NM_152812	Otud6b	OTU domain containing 6B	5.91478	5.97918	5.76222	6.0769	6.89714	6.44534	6.49496	6.97207	-0.76911	0.00138
A_51_P496480	NM_011291	Rpl7	ribosomal protein L7	12.5755	12.575	12.3296	12.6157	13.2458	13.0076	13.1835	13.0546	-0.59893	0.001394
A_51_P485383	NM_009222	Snap23	synaptosomal-associated protein 23	6.41159	6.71625	7.06099	6.96371	7.97201	7.34687	7.65651	7.86615	-0.92225	0.001395
A_52_P598278	NM_146116	Tubb2c	tubulin, beta 2c	11.091	11.181	11.2794	11.3174	12.1837	11.7257	11.7191	12.0666	-0.70662	0.001395
A_52_P432937	NAP000003-006	-	-	11.5379	11.5046	11.7052	12.012	12.3218	12.264	12.6381	12.6162	-0.77009	0.001396
A_51_P431087	NM_009242	Sparc	secreted acidic cysteine rich glycoprotein	10.3831	10.5916	10.387	10.2173	9.63039	9.86947	9.33086	9.78725	0.740279	0.001401
A_52_P380314	NM_019792	Cyp3a25	cytochrome P450, family 3, subfamily a, polypeptide 25	7.81045	7.04987	7.9287	7.89375	9.10903	8.35255	8.83414	8.94642	-1.13984	0.001403
A_52_P620399	NM_009697	Nr2f2	nuclear receptor subfamily 2, group F, member 2	10.7452	10.4634	10.3651	10.2852	9.63086	9.78423	9.97965	9.64782	0.704088	0.001412
A_52_P336159	AK081953	2010106G01Rik	RIKEN cDNA 2010106G01 gene	6.49506	5.97918	6.51748	6.75265	7.48071	7.09438	7.23555	7.43136	-0.87441	0.00142
A_52_P419298	NM_010688	Lasp1	LIM and SH3 protein 1	10.2081	10.1976	10.218	10.52	11.0442	10.7549	10.8968	11.1952	-0.68687	0.001428
A_52_P181468	NM_030241	Setd8	SET domain containing (lysine methyltransferase) 8	7.98271	7.72407	7.98445	8.10664	9.05064	8.33422	9.04503	8.87386	-0.87647	0.001439
A_51_P107243	AK079264	-	-	7.58564	7.55134	7.49185	7.44374	6.88765	7.15829	6.8248	6.79485	0.601748	0.001449
A_52_P575505	NM_008994	Pxmp3	peroxisomal membrane protein 3	6.67843	6.44731	7.27842	7.31879	8.39149	7.58774	8.27722	8.54559	-1.26977	0.001461
A_52_P276719	NM_172666	Agps	alkylglycerone phosphate synthase	11.8	11.7501	11.5595	11.7225	12.4783	12.2355	12.2305	12.2246	-0.58424	0.001467
A_51_P519189	NM_018799	Eif3s2	eukaryotic translation initiation factor 3, subunit 2 (beta)	10.814	11.2591	11.1162	11.3116	11.934	11.9039	11.6503	11.8105	-0.69943	0.001468
A_51_P281384	NM_029734	2410187C16Rik	RIKEN cDNA 2410187C16 gene	7.56545	7.21225	7.64899	7.64087	8.23676	8.05143	8.15131	8.27346	-0.66135	0.001478
A_51_P114577	AK161172	9130213B05Rik	RIKEN cDNA 9130213B05 gene	11.4424	11.2142	11.6814	11.8014	12.5344	12.0267	12.4876	12.4165	-0.83146	0.00149
A_51_P498922	NM_026106	Dr1	down-regulator of transcription 1	6.77004	6.28169	6.68258	6.89844	7.59404	7.22945	7.36916	7.59786	-0.78944	0.001499
A_52_P332788	XM_001006072	C130026I21Rik	RIKEN cNDA C130026I21 gene	5.89424	5.40718	5.51443	5.43775	6.75819	6.82364	6.48766	6.0197	-0.9589	0.001503
A_52_P67995	NM_138669	Ddx48	DEAD (Asp-Glu-Ala-Asp) box polypeptide 48	9.71504	9.59535	9.68155	9.73153	10.3734	10.1264	10.1439	10.4336	-0.58844	0.001506
A_52_P451834	NM_183262	Stk35	serine/threonine kinase 35	9.24276	9.61098	9.17905	9.09692	8.69536	8.57967	8.4143	8.65041	0.697494	0.001515
A_51_P115749	NM_029749	Usp42	ubiquitin specific peptidase 42	9.56138	10.2375	9.42899	9.60656	8.51897	9.02672	8.5908	8.85753	0.96011	0.00152
A_52_P449130	AK146526	Ppfia1	protein tyrosine phosphatase, receptor type, f polypeptide (PTPRF), interacting protein, alpha 1	7.59764	7.09128	7.62703	8.00292	8.72677	8.34951	8.50227	8.42888	-0.92214	0.001526
A_52_P572950	NM_007502	Atp1b3	ATPase, Na+/K+ transporting, beta 3 polypeptide	8.94702	8.50386	9.38932	9.40791	10.4502	9.72271	10.2751	10.3841	-1.14599	0.001537
A_52_P468472	NM_007471	App	amyloid beta (A4) precursor protein	9.64932	9.48312	9.63647	9.51065	10.3173	10.0432	10.0492	10.1566	-0.57171	0.00154
A_52_P348638	NM_017398	Diap2	diaphanous homolog 2 (Drosophila)	6.83277	6.06472	7.07727	6.9735	7.9765	7.51364	7.8735	7.90374	-1.07978	0.001542
A_52_P334188	NM_018754	Sfn	stratifin	10.8928	10.7631	11.1973	11.3203	11.906	11.5332	11.9869	11.9783	-0.80772	0.001555
A_52_P566741	NM_009333	Tcf7l2	transcription factor 7-like 2, T-cell specific, HMG-box	10.6233	10.8319	10.6063	10.7324	10.0595	10.2481	9.79268	10.1212	0.643118	0.001557
A_52_P171964	NM_026896	Crsp8	cofactor required for Sp1 transcriptional activation, subunit 8	7.12793	7.39775	7.34717	7.30335	8.04645	7.77609	7.92165	7.79076	-0.58969	0.001559
A_51_P458242	NM_019880	Mtch1	mitochondrial carrier homolog 1 (C. elegans)	7.81743	8.46428	8.14756	8.22199	9.21535	9.08637	8.77129	8.82711	-0.81222	0.001565
A_52_P375803	NM_020588	1300007B12Rik	RIKEN cDNA 1300007B12 gene	7.8587	7.79416	8.07913	8.28033	8.90682	8.42798	8.97953	9.01059	-0.82815	0.00157
A_52_P243109	NM_024209	Ppp6c	protein phosphatase 6, catalytic subunit	7.7462	7.57277	8.12162	7.94689	9.1022	8.32341	8.72612	9.04104	-0.95132	0.001583
A_51_P473633	AK045406	2610024B07Rik	RIKEN cDNA 2610024B07 gene	6.67843	6.27517	6.17856	6.54528	7.46589	6.96535	7.19792	7.1208	-0.76813	0.001598
A_51_P256369	NM_199322	Dot1l	DOT1-like, histone H3 methyltransferase (S. cerevisiae)	8.6448	8.4571	8.03535	8.56563	7.07776	7.56171	7.88569	7.30463	0.968272	0.001602
A_52_P533809	NM_010495	Id1	inhibitor of DNA binding 1	7.60162	8.00785	7.77413	7.73018	7.31348	7.1373	6.77002	6.97711	0.728965	0.001628
A_52_P124097	NM_053009	Zfp91	zinc finger protein 91	8.10916	7.90601	8.27774	8.21581	9.01474	8.53219	8.86225	8.87386	-0.69358	0.001632
A_52_P169295	NM_026422	Mrrf	mitochondrial ribosome recycling factor	7.9574	8.20427	8.11638	8.06832	8.78847	8.71691	8.63311	8.50073	-0.57321	0.001633
A_51_P344249	NM_009685	Apbb1	amyloid beta (A4) precursor protein-binding, family B, member 1	8.02907	8.39379	7.94358	8.28033	8.99276	9.06336	8.63492	8.84792	-0.72305	0.001635
A_52_P382939	NM_181854	D8Ertd457e	DNA segment, Chr 8, ERATO Doi 457, expressed	5.84184	5.83617	6.0081	6.04944	6.82934	6.45668	6.50948	6.45501	-0.62874	0.001635
A_52_P520408	NM_030685	D3Ucla1	DNA segment, Chr 3, University of California at Los Angeles 1	10.8393	11.0325	10.8446	10.8919	11.6509	11.2657	11.5132	11.6453	-0.61671	0.001648
A_51_P100181	AK136576	-	-	7.79992	6.84505	7.39125	7.45076	8.5733	8.16644	8.34739	8.21485	-0.95375	0.001651
A_51_P505052	NM_001033300	Gmps	guanine monphosphate synthetase	9.88237	9.28232	9.82829	9.86242	10.6151	10.2489	10.6603	10.5726	-0.81037	0.001655
A_52_P626329	NAP026388-1	-	-	8.29391	8.0196	8.51341	8.88636	9.55689	9.09638	9.2935	9.47128	-0.92619	0.001678
A_52_P57359	NM_013835	Trove2	TROVE domain family, member 2	8.02296	7.63521	7.94358	7.99333	8.6427	8.61173	8.32063	8.70162	-0.6704	0.001682
A_52_P369562	NM_013831	Pstpip2	proline-serine-threonine phosphatase-interacting protein 2	5.59098	5.43076	5.87805	5.78672	6.61215	6.1977	6.42049	6.2702	-0.70351	0.001685
A_52_P392255	NM_175930	Rapgef5	Rap guanine nucleotide exchange factor (GEF) 5	6.31597	5.92199	6.36678	6.57128	7.09985	6.85825	7.31265	7.05075	-0.78637	0.001686
A_51_P338397	NM_026145	Kctd10	potassium channel tetramerisation domain containing 10	7.47358	7.68279	7.82965	7.60983	8.39373	8.14557	8.20836	8.21911	-0.59273	0.001693
A_52_P989682	NM_175101	Tmem111	transmembrane protein 111	9.09141	9.22848	8.77538	9.14752	9.73869	9.62552	9.74315	9.6263	-0.62272	0.001698
A_52_P335548	NM_025824	Bzw1	basic leucine zipper and W2 domains 1	7.30696	6.45886	7.28311	7.47163	8.57132	7.84678	8.28186	8.37828	-1.13942	0.0017
A_52_P615096	NM_015729	Acox1	acyl-Coenzyme A oxidase 1, palmitoyl	7.37191	6.99935	7.5668	7.77004	8.72944	8.23393	8.06266	8.70009	-1.0045	0.001705
A_51_P480363	NM_027315	Ube2q	ubiquitin-conjugating enzyme E2Q (putative)	8.56837	8.43386	8.76703	8.75915	9.36603	9.11797	9.18392	9.27726	-0.60419	0.001714
A_51_P328089	NM_177638	Crb3	crumbs homolog 3 (Drosophila)	9.59408	9.56226	9.2285	9.54635	8.86144	8.72749	9.0203	8.83686	0.621273	0.001721
A_52_P36306	NM_016881	Pmm2	phosphomannomutase 2	6.24081	6.22198	6.40165	6.57128	7.00352	6.79712	7.1496	7.33639	-0.71273	0.00173
A_52_P536735	NM_016677	Hpcal1	hippocalcin-like 1	8.4877	8.44407	8.43765	8.39038	9.35055	8.82154	8.99372	9.24205	-0.66201	0.001733
A_51_P335292	AK129447	D19Wsu12e	DNA segment, Chr 19, Wayne State University 12, expressed	9.42381	9.19691	9.37841	9.38701	10.3179	9.66519	10.3766	10.2367	-0.80256	0.001742
A_51_P160453	NM_011840	Map2k5	mitogen activated protein kinase kinase 5	5.66299	6.15261	5.96215	6.13902	6.78911	6.80158	6.48766	6.63809	-0.69992	0.001743
A_52_P572537	NM_001005423	Mreg	melanoregulin	6.27459	5.94678	6.60239	6.85676	7.92017	7.07611	7.43191	7.75007	-1.12444	0.001748
A_51_P162426	NM_021419	Rnf8	ring finger protein 8	5.50305	5.35886	5.43271	5.62269	6.37013	5.93156	6.08503	6.04871	-0.62953	0.001749
A_52_P469458	NM_026654	Toe1	target of EGR1, member 1 (nuclear)	6.66496	6.28817	6.6247	7.0587	7.67171	7.27821	7.48431	7.47125	-0.81724	0.001767
A_52_P257625	NM_023612	Esm1	endothelial cell-specific molecule 1	10.3957	10.2821	10.3122	9.86571	9.52252	9.68883	9.46319	9.26905	0.728035	0.001779
A_51_P462751	M79314	Rap1b	RAS related protein 1b	6.69845	6.9714	7.59346	7.60983	8.83286	8.03639	8.17639	8.71829	-1.2227	0.00178
A_52_P676390	NM_029934	Leng4	leukocyte receptor cluster (LRC) member 4	7.86548	8.22303	8.13205	8.37199	8.91385	8.78149	8.73797	8.7288	-0.64239	0.00178
A_52_P589065	NM_019709	Mbtps1	membrane-bound transcription factor peptidase, site 1	6.56778	6.82288	6.88106	7.33026	7.88401	7.59545	7.55781	7.88238	-0.82942	0.001797
A_52_P507393	NM_026011	Arl8b	ADP-ribosylation factor-like 8B	11.25	10.9736	11.2407	11.1883	11.8638	11.5538	11.8752	11.7716	-0.60294	0.001802
A_52_P564706	NM_013834	Sfrp1	secreted frizzled-related sequence protein 1	6.35642	6.24882	6.32197	6.58411	7.4423	7.06133	6.92919	6.92585	-0.71184	0.001804
A_52_P98348	TC1475345	-	-	5.29824	5.11904	5.25404	5.62269	6.35644	5.93156	5.85741	6.396	-0.81185	0.001805
A_52_P82804	NM_198110	Gnl3l	guanine nucleotide binding protein-like 3 (nucleolar)-like	6.33225	6.04189	6.48532	6.57128	7.47438	6.83237	7.12489	7.26392	-0.8162	0.001817
A_51_P273130	NM_030116	Mrpl9	mitochondrial ribosomal protein L9	8.75706	8.40876	8.96235	9.03633	9.82125	9.32095	9.5956	9.64624	-0.80488	0.001836
A_52_P637762	NM_172117	Entpd6	ectonucleoside triphosphate diphosphohydrolase 6	5.23928	5.38322	5.39869	5.33566	6.09586	5.83941	5.75938	6.23696	-0.64369	0.001846
A_51_P308549	NM_021422	Dnaja4	DnaJ (Hsp40) homolog, subfamily A, member 4	5.29824	5.27022	5.21551	5.42359	6.03988	5.66499	6.26098	5.95988	-0.67954	0.001857
A_51_P259778	XM_143619	4833413O15Rik	RIKEN cDNA 4833413O15 gene	6.95208	6.55882	7.07727	7.08602	7.99873	7.34382	7.84572	8.04741	-0.89037	0.001858
A_52_P266106	NM_027554	Usp38	ubiquitin specific peptidase 38	5.88388	5.54321	6.22796	6.30308	7.04681	6.70028	6.70053	7.05552	-0.88625	0.001863
A_51_P339503	NM_009837	Cct4	chaperonin subunit 4 (delta)	12.1778	11.8432	12.2254	12.2316	12.9647	12.7334	12.6438	12.7048	-0.64217	0.001863
A_51_P139069	NM_172372	Wdr45	WD repeat domain 45	11.2155	11.3774	11.0565	11.0792	10.6876	10.6843	10.5446	10.5204	0.572944	0.001867
A_52_P220229	NM_145516	Plekhb2	pleckstrin homology domain containing, family B (evectins) member 2	8.5726	8.77511	8.67015	8.87204	9.38415	9.2197	9.21331	9.28033	-0.5519	0.001876
A_52_P474739	NM_021608	Dctn5	dynactin 5	8.80289	8.45853	9.18407	8.96084	9.81542	9.34328	9.88995	9.9216	-0.89098	0.001879
A_51_P168862	NM_013670	Snrpn	small nuclear ribonucleoprotein N	10.0445	9.75737	9.95561	10.1466	10.6807	10.4086	10.7127	11.0162	-0.72851	0.001879
A_51_P129299	NM_013635	Sypl	synaptophysin-like protein	10.347	9.94007	10.3562	10.53	11.2422	10.7689	11.0769	11.133	-0.7619	0.00188
A_52_P422514	NAP037463-1	-	-	9.6742	9.58748	9.99972	10.1038	10.7114	10.3182	10.6192	10.6779	-0.74036	0.001887
A_52_P141123	NM_008853	Pja1	praja1, RING-H2 motif containing	8.45598	8.71494	8.35769	8.63512	9.31497	9.29748	9.01891	9.05781	-0.63136	0.001895
A_52_P176160	NM_016661	Ahcy	S-adenosylhomocysteine hydrolase	5.41047	5.14772	5.17595	5.64729	6.27145	5.79551	6.10346	6.22005	-0.75226	0.001897
A_51_P136941	NM_028012	Xrcc4	X-ray repair complementing defective repair in Chinese hamster cells 4	6.14452	5.88827	6.45243	6.56482	7.21062	6.88788	6.97354	7.11624	-0.78456	0.001901
A_52_P388072	NM_145942	Hmgcs1	3-hydroxy-3-methylglutaryl-Coenzyme A synthase 1	5.95516	5.60672	6.34902	6.5321	7.59209	6.90867	6.92919	7.48194	-1.11722	0.001906
A_52_P139097	XM_992750	LOC638803	similar to TOM22 protein	10.2715	10.6409	10.307	10.7342	11.4569	11.2252	10.9829	11.221	-0.73311	0.001913
A_52_P355197	NM_010269	Gdap2	ganglioside-induced differentiation-associated-protein 2	6.99768	6.75892	7.13544	7.12166	7.81887	7.6133	7.63871	7.46767	-0.63122	0.001913
A_52_P269956	NM_025904	1600012F09Rik	RIKEN cDNA 1600012F09 gene	9.25732	8.93879	9.12263	8.97674	9.88708	9.51047	9.64678	9.71658	-0.61636	0.001916
A_52_P174661	NM_029645	2010003O18Rik	RIKEN cDNA 2010003O18 gene	6.57489	7.03065	6.98824	6.67683	7.89353	7.32538	7.50008	7.62705	-0.76885	0.00193
A_52_P189984	NM_172528	Lrrc1	leucine rich repeat containing 1	5.31268	5.5214	5.4158	5.74172	6.62363	6.16354	5.97006	6.32658	-0.77305	0.001931
A_52_P355398	NM_177445	Dars	aspartyl-tRNA synthetase	6.40381	6.07974	6.73823	6.62812	7.81387	6.88368	7.9654	7.93	-1.18576	0.001933
A_51_P447908	ENSMUST00000024761	-	-	5.97501	6.21519	6.60986	6.40054	7.12701	7.00451	6.85446	7.11166	-0.72426	0.001935
A_52_P867545	XM_974120	LOC674367	region containing RIKEN cDNA C630010D07 gene; RIKEN cDNA 1110019K23 gene	10.3643	10.2091	10.2369	10.127	9.29535	9.69423	9.82478	9.39602	0.681734	0.001941
A_52_P642207	NM_018810	Mkrn1	makorin, ring finger protein, 1	7.70565	7.77117	7.96999	7.87298	8.55441	8.16125	8.60934	8.59895	-0.65104	0.001952
A_51_P387220	NM_134040	Ddx1	DEAD (Asp-Glu-Ala-Asp) box polypeptide 1	11.1641	11.103	11.2326	11.0986	11.7379	11.5447	11.7472	11.6346	-0.51654	0.001958
A_52_P510877	NM_009743	Bcl2l1	Bcl2-like 1	4.83508	4.83194	5.25404	4.8374	5.77783	5.52156	5.45307	5.66763	-0.66541	0.00196
A_51_P339987	NM_175344	Tmem16f	transmembrane protein 16F	8.62861	7.96595	8.80664	8.97553	9.88231	9.52604	9.53188	9.44966	-1.00329	0.001977
A_52_P501969	NM_030153	Mak10	MAK10 homolog, amino-acid N-acetyltransferase subunit, (S. cerevisiae)	6.89341	7.01508	6.73139	6.51211	7.59793	7.20948	7.93638	7.79076	-0.84564	0.001979
A_52_P214058	NM_029780	Raf1	v-raf-leukemia viral oncogene 1	8.20979	7.88903	8.08987	8.60395	9.17623	9.01237	8.77129	8.97949	-0.78669	0.001994
A_52_P335907	NM_026172	Decr1	2,4-dienoyl CoA reductase 1, mitochondrial	8.86124	8.27462	8.70026	8.77882	9.32673	9.18089	9.57404	9.5479	-0.75366	0.001997
A_52_P5652	NM_019748	Uble1a	ubiquitin-like 1 (sentrin) activating enzyme E1A	6.95208	7.00724	7.76075	7.77004	8.52408	8.08837	8.4394	8.62812	-1.04747	0.002002
A_52_P382485	NAP092627-001	-	-	5.35526	5.61704	5.49845	5.7531	6.92216	6.6567	6.08503	6.20294	-0.91074	0.002009
A_51_P275527	NM_009194	Slc12a2	solute carrier family 12, member 2	9.50148	9.11529	9.08554	9.37505	10.3022	10.1125	9.74399	9.90249	-0.74597	0.00201
A_51_P194022	NM_028273	Pgam5	phosphoglycerate mutase family member 5	8.78473	8.54781	8.42073	8.61806	9.20647	9.01333	9.38461	9.21347	-0.61164	0.002024
A_52_P281620	NM_009032	Rbm4	RNA binding motif protein 4	7.81395	7.65292	7.8103	7.83859	8.45503	8.18191	8.28186	8.34352	-0.53664	0.002024
A_52_P371175	AK085826	-	-	7.58965	7.66793	7.57447	7.95432	6.76166	7.27821	7.04314	6.92585	0.694377	0.002024
A_52_P640204	NM_011484	Stam	signal transducing adaptor molecule (SH3 domain and ITAM motif) 1	6.08976	5.73549	6.20841	6.34888	7.02965	6.89206	6.63476	6.77761	-0.73788	0.002025
A_52_P1194875	AK008591	2010320H13Rik	RIKEN cDNA 2010320H13 gene	5.49012	5.23052	5.72145	6.04944	6.66866	6.57583	6.19276	6.57296	-0.87967	0.002027
A_51_P172917	NM_007717	Cmah	cytidine monophospho-N-acetylneuraminic acid hydroxylase	7.8587	7.88689	7.3155	8.21375	8.95233	9.15849	8.60934	8.51469	-0.99	0.002044
A_52_P456674	NM_016746	Ccnc	cyclin C	5.7658	5.05993	5.73517	5.91392	6.89398	6.31441	6.41286	6.77761	-0.98101	0.002046
A_52_P397722	NM_175025	Atp2c1	ATPase, Ca++-sequestering	6.26621	5.76365	6.71068	6.74696	7.82718	7.07243	7.48034	7.588	-1.12012	0.002057
A_52_P366047	NM_145938	Rpp40	ribonuclease P 40 subunit (human)	7.4389	7.25925	7.34717	7.63472	8.32619	7.79856	8.13861	8.14929	-0.68315	0.002058
A_52_P653184	XM_001006741	LOC673959	similar to Hippocalcin-like protein 1 (Visinin-like protein 3) (VILIP-3) (Neural visinin-like protein 3) (NVL-3) (NVP-3)	8.09172	8.01765	8.02419	8.37753	9.15197	8.75761	8.63311	8.75254	-0.69604	0.002065
A_52_P59318	NM_133832	Rdh10	retinol dehydrogenase 10 (all-trans)	10.5096	10.0602	10.0501	10.208	11.195	10.7279	10.8272	10.9179	-0.71005	0.002078
A_52_P484550	NM_133726	St13	suppression of tumorigenicity 13	8.5726	7.99996	8.79356	9.02814	9.82872	9.208	9.92295	9.87774	-1.11078	0.002089
A_51_P469522	NM_011828	Hs2st1	heparan sulfate 2-O-sulfotransferase 1	6.38027	6.6115	6.4357	6.40777	7.42052	7.01988	6.90085	7.07918	-0.6463	0.002099
A_52_P571707	NM_018788	Extl3	exostoses (multiple)-like 3	10.8162	10.8893	10.7689	10.9193	10.1569	10.2192	10.503	10.2954	0.554803	0.002103
A_52_P440962	NM_145991	Cdc73	Vcell division cycle 73, Paf1/RNA polymerase II complex component, homolog (S. cerevisiae)	7.4035	6.9714	7.5821	7.69512	8.45503	8.0326	8.14116	8.27346	-0.81254	0.002106
A_52_P675072	NM_019822	Adrm1	adhesion regulating molecule 1	8.90896	8.74475	9.49816	9.10697	9.9693	9.61986	9.97179	10.2689	-0.89276	0.002112
A_52_P669843	NM_011790	Arih2	ariadne homolog 2 (Drosophila)	6.93468	6.69199	7.03344	7.1435	7.868	7.60313	7.38614	7.68987	-0.68588	0.002126
A_52_P6073	NM_027604	Usp15	ubiquitin specific peptidase 15	6.29125	5.56469	6.34006	6.49862	7.50368	6.94133	6.96806	7.41658	-1.03376	0.002131
A_52_P549881	BC100365	1700030C10Rik	RIKEN cDNA 1700030C10 gene	9.06457	8.32284	7.95831	8.78856	7.54454	7.16176	7.68108	7.42399	1.08072	0.002132
A_52_P495318	NM_016871	Tomm40	translocase of outer mitochondrial membrane 40 homolog (yeast)	7.52847	7.57277	7.89541	8.05916	8.78847	8.16299	8.76137	8.83686	-0.87347	0.002138
A_52_P522097	NM_028320	Adipor1	adiponectin receptor 1	8.1962	8.43533	8.84043	8.88117	9.64643	9.17318	9.37813	9.815	-0.9149	0.002152
A_52_P202991	NAP123115-1	-	-	5.28369	5.6873	5.43271	5.95395	6.89398	6.60669	6.33461	6.1681	-0.91143	0.002166
A_51_P259001	NM_029814	Chmp5	chromatin modifying protein 5	10.2081	9.90987	10.6044	10.7588	11.2172	11.0404	11.4518	11.3572	-0.89634	0.002172
A_52_P385409	XM_990154	Flnb	filamin, beta	8.40707	8.25321	8.64488	8.87857	9.55938	9.24036	9.0959	9.3452	-0.76428	0.002181
A_51_P314763	NM_011231	Rabggtb	RAB geranylgeranyl transferase, b subunit	10.0129	9.32635	9.71229	9.95426	10.6819	10.3283	10.5503	10.5487	-0.77583	0.002185
A_52_P583236	NM_177296	Tnpo3	transportin 3	6.96932	7.06128	7.30632	7.68324	8.56438	7.79856	8.10505	8.33765	-0.94637	0.00219
A_52_P652442	NM_013646	Rora	RAR-related orphan receptor alpha	10.4771	9.6656	10.4108	10.3134	11.1738	10.8638	11.135	11.1214	-0.85676	0.002193
A_51_P356229	NM_016813	Nxf1	nuclear RNA export factor 1 homolog (S. cerevisiae)	5.22421	4.86677	5.36385	5.62269	6.35185	5.81323	6.06639	6.4694	-0.90584	0.002195
A_52_P129697	NM_172656	Als2cr2	amyotrophic lateral sclerosis 2 (juvenile) chromosome region, candidate 2 (human)	5.22421	5.6873	5.21551	5.0896	6.35644	6.07074	5.77055	6.24534	-0.80661	0.002205
A_52_P606559	NM_008692	Nfyc	nuclear transcription factor-Y gamma	7.4389	7.42156	7.70944	7.82784	8.50971	8.10288	8.20592	8.24026	-0.66526	0.002223
A_52_P13612	NM_009761	Bnip3l	BCL2/adenovirus E1B interacting protein 3-like	8.99203	8.70891	8.95942	8.89412	9.61128	9.28401	9.42181	9.53684	-0.57486	0.002244
A_52_P654021	NM_009357	Tex261	testis expressed gene 261	10.6431	10.8302	11.0032	10.7259	11.4307	11.1746	11.6361	11.6703	-0.67731	0.002249
A_51_P372418	NM_026521	Zfp706	zinc finger protein 706	10.5628	10.23	10.3723	10.6055	11.086	10.918	11.0302	11.0226	-0.57156	0.002249
A_52_P1171803	AK046815	-	-	5.91478	6.01869	5.84046	5.7756	5.4232	5.44416	5.26877	5.07648	0.584227	0.00225
A_51_P139506	AK045293	-	-	5.74346	4.95037	6.09584	5.95395	4.66084	4.43862	4.78561	4.61949	1.05977	0.002252
A_52_P601240	NM_009729	Atp6v0c	ATPase, H+ transporting, lysosomal V0 subunit C	11.4537	11.9293	11.5061	11.5437	12.4637	12.4004	12.0008	12.4708	-0.72576	0.002261
A_52_P100088	NM_011949	Mapk1	mitogen activated protein kinase 1	10.1007	9.92921	9.95194	10.0482	10.6729	10.4375	10.6008	10.4331	-0.52859	0.00227
A_51_P302204	NM_007771	Cry1	cryptochrome 1 (photolyase-like)	5.35526	5.20344	5.34611	5.4093	6.13913	5.97945	5.77055	5.76399	-0.58475	0.002275
A_52_P314548	NM_001005916	Zbtb9	zinc finger and BTB domain containing 9	6.90529	7.19162	7.04453	7.28775	7.71173	7.57738	7.65651	7.74416	-0.56515	0.002278
A_52_P559467	TC1536622	-	-	6.17129	5.84498	6.12742	6.34888	6.83922	6.75182	6.60771	6.76599	-0.61804	0.002279
A_52_P200155	NM_144880	Ppp2r5a	protein phosphatase 2, regulatory subunit B (B56), alpha isoform	6.88743	7.0033	6.73823	6.97837	7.80549	7.56957	7.30377	7.46048	-0.63299	0.002284
A_51_P488890	NM_013632	Pnp	purine-nucleoside phosphorylase	8.35893	8.29087	8.59862	8.65806	9.31261	8.88064	9.1129	9.1995	-0.64979	0.002286
A_51_P424128	NM_027187	Rnaseh2a	ribonuclease H2, large subunit	6.83892	6.8582	7.13544	6.88295	7.67723	7.46953	7.35199	7.52047	-0.57593	0.002291
A_51_P338336	NM_172552	Tdg	thymine DNA glycosylase	10.6902	10.3422	10.4315	10.4477	9.73428	9.91388	10.0795	9.79941	0.596147	0.002304
A_52_P625166	NM_025491	Susd3	sushi domain containing 3	8.55559	8.98748	9.38823	9.11362	9.93935	9.67554	9.71858	10.0559	-0.83611	0.002324
A_51_P427505	NM_025673	Golph3	golgi phosphoprotein 3	7.95101	7.27568	8.43975	8.77042	9.58556	9.1826	9.36072	9.44511	-1.28428	0.002326
A_51_P180140	NM_175663	Hist1h2ba	histone 1, H2ba	10.7546	11.0765	10.7342	10.7788	11.498	11.2917	11.3421	11.5688	-0.58912	0.002334
A_52_P404403	NM_011917	Xrn2	5'-3' exoribonuclease 2	8.34665	7.80777	8.54303	8.50449	9.63796	8.99886	9.07603	9.15788	-0.9172	0.002335
A_51_P431734	NM_177869	AI847670	expressed sequence AI847670	7.11216	6.78209	7.11456	7.16927	7.79198	7.4611	7.73912	7.64301	-0.61428	0.002338
A_51_P333885	NM_019868	Hnrph2	heterogeneous nuclear ribonucleoprotein H2	13.071	13.1057	12.8965	12.6632	12.3379	12.2354	12.0759	12.4694	0.654464	0.002346
A_52_P636038	NM_016694	Park2	parkin	9.30906	9.50488	8.98985	9.26776	8.64927	8.80054	8.52394	8.56583	0.632994	0.002347
A_51_P121397	NM_025450	Mrps17	mitochondrial ribosomal protein S17	8.34911	8.61907	8.52335	8.89154	9.58752	9.08454	9.26219	9.30863	-0.71495	0.002351
A_52_P500027	NM_017373	Nfil3	nuclear factor, interleukin 3, regulated	8.0622	8.10297	7.89541	8.16333	8.53325	9.34252	8.79417	8.73477	-0.7952	0.002356
A_52_P292708	NM_019437	Rfk	riboflavin kinase	7.70191	7.82796	7.94654	7.80335	8.74967	8.15256	8.44973	8.7077	-0.69497	0.002358
A_52_P257502	NM_010517	Igfbp4	insulin-like growth factor binding protein 4	10.1218	9.5146	9.78516	9.53977	8.75665	8.96549	9.22659	8.48133	0.882822	0.002364
A_51_P145991	NM_026899	Ssu72	Ssu72 RNA polymerase II CTD phosphatase homolog (yeast)	10.7855	10.5781	10.7995	10.3321	11.4989	10.9922	11.7208	11.5992	-0.829	0.002368
A_51_P225209	NM_025623	Nipsnap3a	nipsnap homolog 3A (C. elegans)	11.2226	11.0393	10.6582	11.0701	11.7073	11.5505	11.6284	11.6509	-0.63672	0.002368
A_52_P592951	NM_025509	2310008M10Rik	RIKEN cDNA 2310008M10 gene	8.86987	9.02683	9.37072	8.93477	9.85088	9.46555	9.78454	9.9724	-0.71779	0.002373
A_51_P204237	NM_008929	Dnajc3	DnaJ (Hsp40) homolog, subfamily C, member 3	11.3562	11.6345	11.1339	11.6665	10.2627	10.7492	10.8832	10.7032	0.798194	0.002396
A_52_P399054	NM_019770	Tmed2	transmembrane emp24 domain trafficking protein 2	9.09878	8.45132	9.55159	9.58517	10.5958	9.85078	10.6387	10.5642	-1.24068	0.002399
A_52_P241819	NM_177561	Usp46	ubiquitin specific peptidase 46	4.99811	5.56469	5.49845	5.45177	6.55334	6.0334	5.91977	6.2702	-0.81592	0.00241
A_52_P186754	NM_026130	Srpr	signal recognition particle receptor ('docking protein')	6.9463	6.6523	7.8582	7.25201	8.66418	7.91416	8.29337	8.74072	-1.2259	0.002415
A_52_P500351	NM_016753	Lxn	latexin	7.47787	7.78959	8.15013	8.23629	8.98535	8.45085	8.79579	8.96686	-0.88625	0.002416
A_52_P134381	NM_025894	Psmd12	proteasome (prosome, macropain) 26S subunit, non-ATPase, 12	8.25244	7.66044	8.61358	8.62118	9.59775	8.84763	9.74818	9.82902	-1.21873	0.002427
A_51_P214825	NM_011959	Orc5l	origin recognition complex, subunit 5-like (S. cerevisiae)	8.43056	8.13394	8.20303	8.44768	9.03495	8.70982	8.89739	8.91915	-0.58652	0.002428
A_52_P461378	NM_027154	Tmbim1	transmembrane BAX inhibitor motif containing 1	10.4474	10.6063	10.5861	10.4512	11.0021	10.9149	11.1111	11.0809	-0.50452	0.002428
A_51_P114854	NM_023671	Clns1a	chloride channel, nucleotide-sensitive, 1A	9.57624	9.55689	9.54087	9.77135	10.322	10.0228	10.0695	10.2513	-0.55508	0.002434
A_52_P219753	NM_013495	Cpt1a	carnitine palmitoyltransferase 1a, liver	9.57307	9.46962	9.5632	9.74445	10.209	10.0526	10.0252	10.146	-0.52063	0.002434
A_51_P466180	NM_010299	Gm2a	GM2 ganglioside activator protein	8.17698	8.35102	8.6844	8.54608	9.56882	8.9293	9.05859	9.38846	-0.79667	0.002435
A_51_P136097	NM_175654	Hist1h4d	histone 1, H4d	9.66826	9.09043	9.17149	9.36207	10.0605	10.2448	9.90279	9.90448	-0.70509	0.00244
A_52_P123341	NM_134033	Ccdc117	coiled-coil domain containing 117	6.396	6.20837	6.60986	6.68281	7.3276	6.921	7.11489	7.1963	-0.66569	0.002447
A_52_P639997	NM_026561	Nt5c3l	5'-nucleotidase, cytosolic III-like	5.59098	5.47678	5.65086	5.50653	6.28114	6.05592	5.99953	6.0099	-0.53034	0.00245
A_52_P65305	NM_027321	Lrrc39	leucine rich repeat containing 39	6.1082	5.55399	5.86563	5.42359	7.04397	6.82364	6.1576	7.08386	-1.03941	0.002469
A_51_P185971	NM_007589	Calm2	calmodulin 2	11.8697	11.5464	11.7976	12.0956	12.6521	12.2502	12.5228	12.6526	-0.69211	0.002471
A_52_P611589	NM_021518	Rab2	RAB2, member RAS oncogene family	10.5617	10.7277	10.6766	10.5003	11.172	10.9765	11.4135	11.5279	-0.65593	0.002482
A_52_P609448	NM_145125	Brwd1	bromodomain and WD repeat domain containing 1	9.29502	9.85024	9.26213	9.51987	7.68274	8.67381	8.8545	8.00357	1.17816	0.002494
A_52_P170735	NM_011675	Uck1	uridine-cytidine kinase 1	6.24931	6.54804	6.9651	7.21536	7.97351	7.38002	7.70525	8.02809	-1.02726	0.002508
A_52_P241383	NM_172899	Dmkn	dermokine	5.06583	5.02946	4.70711	4.8374	5.39677	5.45547	5.51892	5.83227	-0.64091	0.002509
A_51_P499020	NM_007994	Fbp2	fructose bisphosphatase 2	8.57893	8.5559	8.81152	8.87073	9.20073	9.16369	9.52604	9.35977	-0.60828	0.002523
A_51_P214087	NM_007678	Cebpa	CCAAT/enhancer binding protein (C/EBP), alpha	6.9171	7.43916	7.42132	7.40449	8.2942	7.70653	8.1986	8.10848	-0.78143	0.002525
A_52_P1172063	AK048142	-	-	5.77686	6.26863	5.81485	5.5593	4.94116	5.33818	4.66086	4.27644	1.05075	0.002535
A_52_P65496	AK147360	Iqgap2	IQ motif containing GTPase activating protein 2	8.14909	7.17421	8.29409	8.15904	9.10288	8.79049	9.11809	8.97319	-1.05206	0.002539
A_52_P242445	NM_001024512	AA536717	expressed sequence AA536717	7.64092	7.2054	7.44661	7.62543	8.27004	8.08106	8.04644	7.98364	-0.6157	0.002543
A_51_P232393	BC003985	Myo5c	myosin VC	11.8513	11.7771	11.6212	11.4127	11.1507	11.0561	10.7698	11.1142	0.642831	0.002552
A_52_P13703	NM_027457	5730437N04Rik	RIKEN cDNA 5730437N04 gene	9.71983	9.68603	9.70445	9.47578	10.5599	10.1541	10.1375	10.1743	-0.60992	0.002556
A_51_P428056	XM_908673	LOC634065	similar to Ig heavy chain V-I region V35 precursor	4.96321	4.54064	3.83006	4.68191	6.05125	5.64535	5.34206	5.42414	-1.11175	0.002558
A_51_P348325	NM_027740	Wdr51b	WD repeat domain 51B	10.1547	10.2914	9.53989	9.96841	9.03782	9.36376	9.26453	9.2124	0.768981	0.002577
A_51_P101375	NM_145933	St6gal1	beta galactoside alpha 2,6 sialyltransferase 1	6.34035	6.16675	7.16112	6.91884	7.99873	7.33155	7.70525	7.79648	-1.06124	0.00258
A_52_P228247	NM_010282	Ggps1	geranylgeranyl diphosphate synthase 1	6.92298	6.49295	6.65393	6.94394	7.63434	7.28459	7.27684	7.47125	-0.6633	0.002581
A_52_P255250	NM_009543	Rnf103	ring finger protein 103	6.11735	5.93856	6.12742	6.37862	7.12162	6.67623	6.59402	7.05075	-0.72017	0.002595
A_52_P407668	A_52_P407668	-	-	6.0333	5.55399	5.93861	6.13902	6.70874	6.46232	6.50948	6.65077	-0.66659	0.0026
A_52_P10017	NM_181401	Tmem64	transmembrane protein 64	12.2391	10.9821	12.0143	12.1753	13.1307	12.7116	13.2298	13.1162	-1.19437	0.002615
A_52_P205991	NM_008142	Gnb1	guanine nucleotide binding protein, beta 1	9.64731	9.5461	9.8331	9.78114	10.5706	10.038	10.3377	10.4142	-0.63819	0.002625
A_52_P281935	AK015925	Saps3	SAPS domain family, member 3	5.79879	5.70677	6.05263	5.87275	6.55334	6.35737	6.42049	6.30269	-0.55074	0.002637
A_51_P114606	NM_016965	Nckap1	NCK-associated protein 1	6.99768	5.89677	7.1509	7.33026	8.51999	7.59545	8.6001	8.65828	-1.49955	0.002649
A_51_P391847	NM_016804	Mtx2	metaxin 2	9.75943	8.85052	9.39907	9.35273	10.5233	9.84323	10.4303	10.3997	-0.95868	0.002658
A_52_P88818	NM_029556	Clybl	citrate lyase beta like	8.62658	8.70406	8.42498	8.75632	9.31556	9.14101	9.20358	9.05304	-0.55032	0.002665
A_51_P122825	NM_010956	Ogdh	oxoglutarate dehydrogenase (lipoamide)	9.67912	9.5656	9.93044	10.0859	10.6787	10.2844	10.4381	10.5747	-0.67869	0.002666
A_52_P12877	NM_031165	Hspa8	heat shock protein 8	12.2122	11.613	12.868	13.032	13.8285	13.3234	14.026	13.8808	-1.33338	0.002668
A_51_P261001	NM_013827	Mtf2	metal response element binding transcription factor 2	10.4306	10.1178	10.2057	10.1105	9.67063	9.71387	9.76068	9.5572	0.540555	0.002669
A_52_P597371	NM_134094	Ncald	neurocalcin delta	6.90529	6.61666	7.36497	7.21536	8.19245	7.44695	8.17639	8.25695	-0.99262	0.002674
A_51_P427177	NM_023041	Pex19	peroxisome biogenesis factor 19	11.2543	11.4354	11.6457	11.9759	12.305	12.1727	12.3687	12.3394	-0.71862	0.002676
A_52_P424037	NM_019553	Ddx21	DEAD (Asp-Glu-Ala-Asp) box polypeptide 21	7.27355	7.20883	7.5821	7.31109	8.09815	7.88926	7.81421	7.87158	-0.57441	0.002679
A_51_P206165	NM_177679	9130230L23Rik	RIKEN cDNA 9130230L23 gene	7.7679	7.65543	8.09254	8.1526	8.71071	8.47337	8.44767	8.67856	-0.66046	0.002695
A_51_P103659	NM_009450	Tubb2a	tubulin, beta 2a	6.00439	6.61666	6.85612	7.02145	7.87282	7.48899	7.33463	8.00604	-1.05096	0.00272
A_52_P74183	NM_024242	Riok1	RIO kinase 1 (yeast)	6.70508	6.17377	6.66833	6.91884	7.64566	7.2195	7.25403	7.52737	-0.79513	0.00272
A_52_P55732	NM_011883	Rnf13	ring finger protein 13	7.86548	7.07261	8.20055	8.35898	9.41754	8.55084	9.37597	9.56477	-1.35287	0.002725
A_52_P60254	ENSMUST00000050108	-	-	8.02602	7.82127	8.10848	7.96172	8.61706	8.3047	8.66537	8.62169	-0.57284	0.002725
A_52_P6798	BC080205	Rbm22	RNA binding motif protein 22	8.48546	8.41471	8.37096	8.41394	8.04787	7.91004	7.72566	7.95579	0.511423	0.00274
A_52_P771288	AK051988	-	-	5.51588	4.95037	5.77555	5.49303	4.53825	4.32145	4.54916	4.89774	0.857062	0.002744
A_51_P236397	NM_016909	Tsnax	translin-associated factor X	10.7796	10.4612	10.6469	10.8622	11.3556	11.2325	11.2247	11.1668	-0.55742	0.002745
A_52_P621617	NM_027287	Dnajb4	DnaJ (Hsp40) homolog, subfamily B, member 4	7.69441	7.10972	7.68485	8.05916	8.70621	8.21402	8.59825	8.63292	-0.90081	0.002746
A_52_P234619	NM_008956	Ptbp1	polypyrimidine tract binding protein 1	6.38815	6.59065	6.81788	7.0815	7.85668	7.41242	7.24482	7.84698	-0.87068	0.002749
A_52_P214804	NM_016784	Plrg1	pleiotropic regulator 1, PRL1 homolog (Arabidopsis)	9.1322	9.14062	8.99843	9.25176	9.72008	9.5016	9.70571	9.63989	-0.51107	0.002761
A_52_P12283	NM_026201	Ccar1	cell division cycle and apoptosis regulator 1	8.45369	8.16248	8.44185	8.44064	9.09946	8.71455	9.01474	9.02407	-0.58854	0.002762
A_52_P379986	NAP107478-1	-	-	6.78909	6.73537	6.57209	6.72974	7.42271	6.98897	7.41957	7.40165	-0.60165	0.002763
A_52_P161674	NM_133196	Cstf2	cleavage stimulation factor, 3' pre-RNA subunit 2	6.71168	5.92199	6.63207	6.55182	7.47438	7.09801	7.17877	7.35976	-0.82334	0.002783
A_52_P235631	NM_010418	Herc2	hect (homologous to the E6-AP (UBE3A) carboxyl terminus) domain and RCC1 (CHC1)-like domain (RLD) 2	8.48546	8.17305	8.07373	8.74207	9.43449	9.07445	8.90642	9.23259	-0.79341	0.002791
A_52_P247943	NM_001005767	Parl	presenilin associated, rhomboid-like	9.00464	9.09692	9.31344	9.60184	10.04	9.75982	9.88843	10.1177	-0.69728	0.002791
A_52_P307749	NM_028756	Slc35a5	solute carrier family 35, member A5	7.06399	6.84945	7.23555	6.93896	7.68822	7.39778	7.63871	7.70516	-0.58548	0.002804
A_51_P156833	NM_021522	Usp14	ubiquitin specific peptidase 14	8.1519	7.66544	8.35991	8.61962	9.4731	8.8605	8.9838	9.45056	-0.99277	0.002816
A_52_P442691	NM_023644	Mccc1	methylcrotonoyl-Coenzyme A carboxylase 1 (alpha)	7.53262	8.08258	7.84241	8.04994	9.06406	8.58614	8.37799	8.66768	-0.79708	0.002832
A_51_P468037	NM_026698	Tmem129	transmembrane protein 129	6.18892	6.71143	6.46072	6.7355	7.21315	7.0313	7.16911	7.39412	-0.67778	0.002838
A_51_P418650	NM_181403	Vps37c	vacuolar protein sorting 37C (yeast)	6.30777	6.57482	6.56441	6.37862	7.18501	6.99676	6.99527	6.85637	-0.55195	0.002846
A_52_P518030	NM_030018	Tmem50b	transmembrane protein 50B	5.38309	5.92199	6.19853	5.97356	7.53848	6.60669	6.56631	7.41658	-1.16273	0.002849
A_51_P257675	NM_030203	Tspyl4	TSPY-like 4	7.92193	7.83241	7.66344	7.36414	8.60455	8.33422	8.30933	8.23184	-0.67451	0.002856
A_52_P682922	NM_010765	Mapkapk5	MAP kinase-activated protein kinase 5	6.87543	6.83622	7.24998	7.41889	7.93253	7.68499	7.6741	7.90639	-0.70437	0.002868
A_51_P510466	NM_019788	Pldn	pallidin	5.29824	5.18971	5.2349	4.97844	6.03988	5.58477	5.65536	6.0099	-0.64716	0.002874
A_52_P605834	NM_133352	Tm9sf3	transmembrane 9 superfamily member 3	11.3448	11.2479	11.298	11.5537	12.1869	11.8078	11.7989	12.0325	-0.59541	0.002882
A_51_P196629	XM_283903	B430201A12Rik	RIKEN cDNA B430201A12 gene	9.30652	9.53112	8.98267	8.8668	8.57132	8.51873	8.28186	8.43989	0.718829	0.002886
A_51_P457113	NM_011250	Rbl2	retinoblastoma-like 2	7.06941	6.53174	7.50796	7.55548	8.24794	7.92237	8.12837	8.24026	-0.96859	0.002888
A_51_P148264	NM_019973	Son	Son cell proliferation protein	6.89936	6.8582	6.75182	6.75265	7.83379	7.23934	7.3606	7.39789	-0.6424	0.002888
A_51_P404385	AK081913	-	-	4.37887	4.17776	4.33186	4.19245	4.90425	4.86635	4.7035	4.66967	-0.51571	0.002891
A_51_P209518	NM_013814	Galnt1	UDP-N-acetyl-alpha-D-galactosamine:polypeptide N-acetylgalactosaminyltransferase 1	7.89229	8.10113	8.00729	7.87298	9.02488	8.36012	8.5395	9.10468	-0.78887	0.002901
A_52_P54666	AK086484	-	-	5.75467	6.09461	5.99674	6.37862	6.80937	7.11242	6.63476	6.62529	-0.7393	0.002907
A_52_P278192	NM_011232	Rad1	RAD1 homolog (S. pombe)	6.42706	6.69199	6.91768	7.09053	7.67356	7.30042	7.42781	7.77346	-0.762	0.00291
A_52_P392247	NM_027590	Ints10	integrator complex subunit 10	6.45759	6.20837	6.99968	6.83008	7.81554	7.17212	7.62793	7.44963	-0.89238	0.002918
A_51_P232778	NM_019661	Ykt6	YKT6 homolog (S. Cerevisiae)	7.7679	7.88475	7.73361	7.89375	8.47631	8.16299	8.29337	8.49898	-0.53791	0.002929
A_52_P69637	AY138582	Mll3	myeloid/lymphoid or mixed-lineage leukemia 3	6.02372	5.60672	6.12742	5.94405	7.00645	6.39909	6.61451	6.60589	-0.73101	0.002946
A_52_P2540	NM_001013824	LOC435337	similar to Eukaryotic translation initiation factor 1A (eIF-1A) (eIF-4C)	6.74433	6.18076	6.84982	7.07243	7.7611	7.30356	7.59143	7.60113	-0.85247	0.002948
A_52_P99190	NM_010687	Large	like-glycosyltransferase	6.42706	6.19463	6.68258	7.03086	7.69549	7.24262	7.28136	7.46048	-0.83621	0.002958
A_51_P130666	NM_134079	Adk	adenosine kinase	13.5421	13.9895	13.6541	13.5966	13.1157	13.0761	13.2454	12.9899	0.58883	0.002962
A_52_P72718	NM_029985	Lrrc42	leucine rich repeat containing 42	6.78276	6.6115	6.65393	6.72974	7.35542	7.27821	6.98444	7.39034	-0.55762	0.002981
A_52_P574697	AK044927	Khdrbs1	KH domain containing, RNA binding, signal transduction associated 1	11.2691	11.3976	11.2094	11.2374	10.7887	10.7794	10.3498	10.8054	0.597535	0.002992
A_51_P509452	NM_138758	Tmlhe	trimethyllysine hydroxylase, epsilon	9.4355	8.38926	9.29847	9.01516	10.0136	9.76382	10.2763	9.99435	-0.97742	0.002999
A_52_P659917	NM_173423	Fem1c	fem-1 homolog c (C.elegans)	7.45199	7.68279	7.85191	7.79233	8.48892	8.22733	8.1614	8.24863	-0.58682	0.003007
A_51_P378960	NM_026054	2810474O19Rik	RIKEN cDNA 2810474O19 gene	10.6314	10.4074	10.4788	10.5175	9.87431	9.98612	10.0881	9.48375	0.650721	0.003013
A_52_P136751	NM_007886	Dtnb	dystrobrevin, beta	7.21972	7.47089	7.67775	7.77004	8.08297	8.12438	8.14116	8.30591	-0.62901	0.003022
A_51_P197213	NM_025802	Pnpla2	patatin-like phospholipase domain containing 2	12.483	12.7026	12.6957	12.7995	11.6457	11.8951	12.2159	12.2021	0.680497	0.003022
A_51_P205286	NM_008793	Pcsk4	proprotein convertase subtilisin/kexin type 4	8.1519	8.74947	8.17304	8.3383	7.57049	7.74404	7.49616	7.82195	0.695014	0.003038
A_52_P255489	AK047204	Usp2	ubiquitin specific peptidase 2	8.35403	8.09003	8.41861	7.51584	7.4095	7.09075	7.24943	6.6758	0.988254	0.003039
A_52_P1034698	NM_007920	Elf1	E74-like factor 1	4.96321	5.34652	4.96021	5.33566	5.95769	5.54294	5.98976	5.80987	-0.67366	0.003041
A_52_P521054	NM_011459	Serpinb8	serine (or cysteine) peptdiase inhibitor, clade B, member 8	6.11735	6.10199	6.6247	6.43634	7.56454	6.81044	6.98444	7.27625	-0.83883	0.003042
A_52_P636724	AK078193	Lamp2	lysosomal membrane glycoprotein 2	8.35893	7.76187	8.15269	7.96417	8.75752	8.63938	8.84514	8.59239	-0.64919	0.003042
A_52_P172619	NM_053207	Egln1	EGL nine homolog 1 (C. elegans)	10.7639	10.9841	10.8914	10.9874	11.6581	11.3944	11.2661	11.5281	-0.55503	0.003042
A_52_P42946	NM_026992	Zcsl3	zinc finger, CSL-type containing 3	8.70588	8.62292	8.92684	8.91839	9.43231	9.13043	9.47436	9.6367	-0.62494	0.003052
A_52_P1480	NM_011622	Tom1	target of myb1 homolog (chicken)	5.63931	5.84498	6.11697	6.46435	7.01519	6.70028	6.64812	6.95171	-0.81242	0.003055
A_52_P638439	NM_025800	Ppp1r2	protein phosphatase 1, regulatory (inhibitor) subunit 2	8.79565	8.48279	8.66836	8.76479	9.50968	8.9645	9.42809	9.43781	-0.65712	0.003055
A_52_P527924	NM_028247	Slc16a10	solute carrier family 16 (monocarboxylic acid transporters), member 10	4.71691	4.74109	4.53133	4.95909	5.46622	5.26297	5.1444	5.56442	-0.6224	0.003057
A_52_P660064	NM_025818	1200014J11Rik	RIKEN cDNA 1200014J11 gene	6.12645	6.28169	6.84982	6.7355	7.48281	7.05761	7.24019	7.54786	-0.83375	0.003063
A_52_P207182	NM_145985	Arcn1	archain 1	10.3873	10.2308	10.2459	10.3566	11.0895	10.9279	10.6656	10.7662	-0.55713	0.003071
A_51_P251717	NM_026304	0610007P06Rik	RIKEN cDNA 0610007P06 gene	9.07058	8.91906	8.99415	9.00804	9.6623	9.3509	9.43747	9.5806	-0.50986	0.003071
A_52_P667913	NM_033590	Pcdhga7	protocadherin gamma subfamily A, 7	8.00142	7.82573	8.24928	7.97396	6.71233	7.30983	7.58403	6.61885	0.956337	0.003073
A_52_P461292	NM_008753	Oaz1	ornithine decarboxylase antizyme	12.7733	13.107	12.9321	13.075	13.5147	13.4488	13.4451	13.5421	-0.5158	0.003081
A_52_P56792	NM_018830	Asah2	N-acylsphingosine amidohydrolase 2	6.51718	5.64757	6.06356	6.26378	7.05532	6.71923	7.32587	6.91011	-0.87961	0.003085
A_52_P220090	NM_016898	Cd164	CD164 antigen	7.72051	7.61211	7.9197	7.77004	8.69445	8.03828	8.58893	8.92438	-0.80592	0.003086
A_52_P199905	CB588406	-	-	10.2825	10.7408	10.2856	10.2383	9.74791	9.85292	9.75569	9.7894	0.600302	0.003109
A_52_P1125218	BC093523	1500034J01Rik	RIKEN cDNA 1500034J01 gene	6.24081	6.81391	6.41024	6.58411	7.41392	7.18582	6.99527	7.14342	-0.67234	0.003113
A_52_P667222	NM_133771	0610016J10Rik	RIKEN cDNA 0610016J10 gene	8.22056	7.73361	7.94949	8.17398	8.75055	8.46777	8.63673	8.6832	-0.61515	0.003122
A_52_P123944	AK035985	Mospd2	motile sperm domain containing 2	6.32413	6.26206	6.42727	6.49184	6.98879	6.72393	7.34767	7.00702	-0.64053	0.003128
A_51_P234503	NM_028957	Hyal5	hyaluronoglucosaminidase 5	5.19369	5.27022	5.62163	5.53315	6.585	5.78656	6.14869	6.26196	-0.79088	0.003138
A_51_P428364	NM_011968	Psma6	proteasome (prosome, macropain) subunit, alpha type 6	12.5219	12.5844	12.6954	12.943	13.3713	13.0358	13.3893	13.4417	-0.62335	0.003142
A_51_P263100	NM_146107	Actr1b	ARP1 actin-related protein 1 homolog B (yeast)	7.38552	7.12792	7.73361	7.32262	8.33204	8.05889	8.04644	7.88506	-0.68819	0.003144
A_52_P144032	NM_019733	Rbpms	RNA binding protein gene with multiple splicing	8.05024	8.42652	8.44185	8.25045	9.14734	8.88904	8.71246	8.88465	-0.61611	0.003154
A_52_P417990	NM_172754	AI449175	expressed sequence AI449175	5.23928	5.02946	5.34611	5.5593	6.21188	5.75023	5.86797	6.0099	-0.66646	0.003158
A_51_P330125	NM_029688	Srxn1	sulfiredoxin 1 homolog (S. cerevisiae)	7.32577	7.64282	7.31091	7.48538	8.0802	7.82724	7.98538	8.04981	-0.54443	0.003166
A_52_P117999	NM_001040396	2810407C02Rik	RIKEN cDNA 2810407C02 gene	7.04764	7.33956	7.51196	7.4922	8.32736	7.66801	8.18877	8.40286	-0.79891	0.003169
A_52_P553841	NM_016774	Atp5b	ATP synthase, H+ transporting mitochondrial F1 complex, beta subunit	10.108	9.74975	10.5983	10.3226	11.3098	10.6148	11.5388	11.3984	-1.02079	0.003212
A_51_P242779	NM_025975	Dynlt3	dynein light chain Tctex-type 3	7.98271	7.40074	8.34654	8.30767	9.69353	8.77244	8.81669	9.74349	-1.24712	0.003213
A_52_P164236	AK042588	Fgd4	FYVE, RhoGEF and PH domain containing 4	5.5663	4.96653	6.03054	6.10385	6.96792	6.49016	6.57328	6.89952	-1.06592	0.003213
A_52_P8953	NM_133669	Rp2h	retinitis pigmentosa 2 homolog (human)	5.98486	5.97918	6.24726	6.40777	6.75123	6.61683	6.80067	6.76015	-0.57746	0.003214
A_52_P494126	NM_177561	Usp46	ubiquitin specific peptidase 46	9.38094	9.33813	9.26213	9.26677	10.1684	9.81981	9.6988	9.81217	-0.5628	0.003219
A_52_P358093	BC094565	Fbxo10	F-box protein 10	12.9977	13.2961	12.9197	13.4321	12.462	12.5351	12.6299	12.5796	0.609752	0.00322
A_52_P151949	NM_030248	Cdk5rap3	CDK5 regulatory subunit associated protein 3	6.95208	7.21225	7.43402	7.77284	8.32736	7.8703	8.11546	8.37062	-0.82814	0.003223
A_52_P288614	NM_025936	Rars	arginyl-tRNA synthetase	7.27355	6.87554	7.65623	7.68324	8.37232	7.87664	8.38015	8.41779	-0.88959	0.003239
A_51_P491800	NM_020614	Taf1b	TATA box binding protein (Tbp)-associated factor, RNA polymerase I, B	6.20638	5.49927	6.45243	6.33378	7.31348	6.67138	7.28136	7.1479	-0.98057	0.003259
A_52_P685310	NM_153548	E430025E21Rik	RIKEN cDNA E430025E21 gene	5.77686	5.87971	6.38432	6.71815	7.79367	7.10883	6.8248	7.64301	-1.15281	0.003262
A_51_P219822	NM_026234	Pigm	phosphatidylinositol glycan anchor biosynthesis, class M	6.45759	6.30746	6.57972	6.58411	7.17463	7.09075	7.85504	7.03632	-0.80696	0.003267
A_52_P336142	NM_011920	Abcg2	ATP-binding cassette, sub-family G (WHITE), member 2	11.6515	11.3747	11.5048	11.1883	12.1748	11.7892	12.4144	12.1316	-0.69764	0.003276
A_52_P393306	NM_009222	Snap23	synaptosomal-associated protein 23	6.55347	6.56951	6.98824	7.01199	7.89668	7.15829	7.75908	7.56807	-0.81473	0.003284
A_51_P305138	A_51_P305138	-	-	11.6227	11.4181	11.8023	11.7959	12.4735	11.9963	12.3431	12.6503	-0.70608	0.003288
A_52_P263870	NM_178347	Cdc23	CDC23 (cell division cycle 23, yeast, homolog)	5.41047	5.23052	5.4158	5.63504	6.06814	5.86513	5.87845	6.11422	-0.55853	0.003289
A_51_P434101	NM_022331	Herpud1	homocysteine-inducible, endoplasmic reticulum stress-inducible, ubiquitin-like domain member 1	13.2362	13.3719	12.9191	12.8079	12.2298	12.2494	12.7015	12.1819	0.743106	0.003301
A_52_P161339	NM_026164	Pnpla8	patatin-like phospholipase domain containing 8	5.73219	5.20344	6.13779	6.03084	7.30875	6.30817	6.80067	7.11624	-1.10739	0.003309
A_52_P403764	NM_029432	4930402H24Rik	RIKEN cDNA 4930402H24 gene	5.90454	5.23052	5.84046	5.97356	6.9345	6.43964	6.2941	6.80055	-0.87993	0.003318
A_52_P96360	NAP058766-1	-	-	9.35533	9.36909	9.61525	9.65679	10.0396	9.96294	10.0287	10.011	-0.51146	0.003324
A_51_P445555	XM_139711	Arid1b	AT rich interactive domain 1B (Swi1 like)	11.6196	11.3534	11.5992	11.384	10.7927	10.9819	10.2546	10.9375	0.747386	0.003336
A_52_P1026777	NM_001033141	1110006O17Rik	RIKEN cDNA 1110006O17 gene	7.50335	7.88046	7.78077	7.83859	7.24076	7.23605	7.15939	7.27216	0.523706	0.003349
A_52_P92372	AK199310	-	-	12.7583	12.8033	12.5199	12.3712	11.8351	11.847	12.2132	12.0457	0.627915	0.00337
A_52_P392112	NM_178363	Ylpm1	YLP motif containing 1	7.97642	7.37962	7.89847	7.93441	8.71697	8.35103	8.6001	8.35326	-0.70811	0.003381
A_51_P452302	NM_152812	Otud6b	OTU domain containing 6B	9.08845	8.71374	8.80827	8.92471	9.73207	9.208	9.70916	9.4961	-0.65254	0.003381
A_51_P487105	BC006861	Bud31	BUD31 homolog (yeast)	8.94375	8.91592	8.95796	9.08907	9.63607	9.23954	9.65305	9.81922	-0.6103	0.003385
A_52_P241987	NM_178613	4933433P14Rik	RIKEN cDNA 4933433P14 gene	9.05096	8.99146	9.08688	9.31953	9.84803	9.50979	9.70743	9.59052	-0.55174	0.003391
A_51_P284937	NM_138591	Gfm1	G elongation factor, mitochondrial 1	8.37111	8.14292	8.85939	8.67466	9.53221	8.99497	9.30946	9.33147	-0.78001	0.003393
A_52_P127513	NAP045521-1	-	-	11.2029	11.0634	10.6757	10.5965	9.63228	9.71328	10.5585	9.55973	1.01866	0.003417
A_51_P124276	U05247	Csk	c-src tyrosine kinase	7.89561	7.586	8.18561	8.1526	9.06967	8.47755	8.59825	8.73477	-0.7651	0.003418
A_52_P352967	BC027244	Seh1l	SEH1-like (S. cerevisiae	7.15391	6.01087	7.14577	7.36041	8.45181	7.62843	8.29566	8.50598	-1.30273	0.003426
A_52_P504236	NM_011394	Slc20a2	solute carrier family 20, member 2	6.92884	6.72105	7.13544	7.38628	7.89826	7.60313	7.5988	7.84698	-0.69389	0.003441
A_52_P573255	NM_027219	Cdc42ep1	CDC42 effector protein (Rho GTPase binding) 1	12.5575	12.8671	12.5392	12.5455	12.0567	11.8022	12.2325	12.0708	0.586802	0.00345
A_51_P413507	AK008356	2010109A12Rik	RIKEN cDNA 2010109A12 gene	7.6448	8.08444	7.93765	7.93441	8.51999	8.40327	8.36931	8.46884	-0.54003	0.003457
A_52_P311708	NM_026936	Oxa1l	oxidase assembly 1-like	10.0605	10.3681	10.1858	10.3968	11.0959	10.8375	10.6379	10.8188	-0.5947	0.003461
A_52_P620793	NM_001005509	Eif2a	eukaryotic translation initiation factor 2a	10.3807	9.71583	10.4634	10.4854	11.3284	10.9141	11.0377	10.9921	-0.80674	0.003462
A_51_P297671	NM_008194	Gyk	glycerol kinase	9.328	8.64585	9.06663	9.19222	10.0144	9.45144	9.92295	10.0445	-0.80013	0.003462
A_52_P639108	AK045169	D030022P07Rik	RIKEN cDNA D030022P07 gene	6.40381	5.83617	5.89037	6.28749	5.38785	5.52156	5.54456	5.26888	0.673747	0.003472
A_52_P510986	AK139933	Etf1	eukaryotic translation termination factor 1	8.64882	8.63825	8.93133	8.98645	9.4826	9.22966	9.46929	9.29455	-0.56781	0.003474
A_51_P274992	NM_026578	Nola1	nucleolar protein family A, member 1 (H/ACA small nucleolar RNPs)	8.1519	8.08817	8.12685	8.38305	8.7488	8.56925	8.68124	8.78024	-0.50739	0.003477
A_52_P544792	NM_008098	Mtpn	myotrophin	7.70191	7.34891	7.69544	7.57811	8.36891	7.85537	8.45178	8.4215	-0.6933	0.003478
A_52_P636752	NM_020010	Cyp51	cytochrome P450, family 51	9.75757	9.32557	9.91012	9.83113	10.5611	10.1881	10.4018	10.3299	-0.66413	0.003485
A_52_P391098	NM_013498	Crem	cAMP responsive element modulator	6.66496	6.63204	7.06099	7.06787	7.68457	7.48623	7.26776	7.68371	-0.6741	0.003495
A_52_P158122	NM_013862	Rabgap1l	RAB GTPase activating protein 1-like	5.14685	5.07493	5.4158	5.42359	6.21694	5.91523	5.6434	5.89748	-0.65297	0.00353
A_51_P232355	NM_008950	Psmc5	protease (prosome, macropain) 26S subunit, ATPase 5	9.90608	9.93853	9.91617	10.1044	10.7378	10.2603	10.5261	10.849	-0.62703	0.00354
A_52_P229648	NM_011862	Pacsin2	protein kinase C and casein kinase substrate in neurons 2	6.04284	6.50414	7.21116	7.30335	8.13072	7.57998	8.35839	7.87428	-1.22047	0.003553
A_51_P275679	NM_018750	Rassf5	Ras association (RalGDS/AF-6) domain family 5	6.83277	6.78209	6.92968	7.0402	8.10226	7.51364	7.36916	7.48194	-0.72057	0.003553
A_52_P874080	NM_201645	Ugt1a1	UDP glucuronosyltransferase 1 family, polypeptide A1	5.08234	4.86677	5.5918	5.38029	6.09036	5.741	5.92995	6.15036	-0.74762	0.003558
A_51_P105908	NAP057026-1	-	-	5.01529	4.72223	5.65086	5.67148	6.74774	5.89872	6.21866	6.8343	-1.15989	0.003574
A_52_P555688	NM_178811	Ttc15	tetratricopeptide repeat domain 15	8.49664	8.53695	8.59674	8.48922	9.21155	8.82482	9.05724	9.06257	-0.50916	0.003575
A_51_P393161	AK173175	Zfp291	zinc finger protein 291	9.34173	9.53386	9.11608	8.90054	8.44103	8.66406	8.68998	8.43256	0.666145	0.003579
A_51_P498212	NM_019586	Ube2j1	ubiquitin-conjugating enzyme E2, J1	9.43084	8.93259	9.40768	9.67115	10.0637	9.85561	10.2529	10.1738	-0.72592	0.003604
A_52_P107681	AK028731	Ylpm1	YLP motif containing 1	9.88663	10.1242	9.52314	9.87488	9.02921	9.2461	8.2609	9.10353	0.94227	0.003618
A_52_P442852	NM_001024135	Kbtbd7	kelch repeat and BTB (POZ) domain containing 7	8.15751	7.63521	8.11375	8.1761	8.81877	8.55216	8.55871	8.71678	-0.64097	0.003625
A_52_P62938	NM_153128	Klhl12	kelch-like 12 (Drosophila)	5.36923	4.93403	5.36385	5.71868	6.06253	6.01053	5.96012	6.11422	-0.6904	0.003635
A_52_P614133	AK028977	Uhmk1	U2AF homology motif (UHM) kinase 1	7.96377	7.46518	8.21043	8.28427	9.17363	8.62939	8.60934	9.09194	-0.89517	0.003648
A_52_P499297	NM_019831	Zmym3	zinc finger, MYM-type 3	6.26621	6.13113	6.0744	6.21516	6.71233	6.57062	6.94596	6.58622	-0.53206	0.003661
A_52_P603635	NM_019661	Ykt6	YKT6 homolog (S. Cerevisiae)	7.31639	7.6504	7.45078	7.37894	8.38588	7.81407	7.95675	8.31391	-0.66853	0.003663
A_51_P412050	NM_178192	Hist1h4a	histone 1, H4a	8.18799	8.12671	8.28009	8.6382	8.85577	8.89218	8.81669	9.01428	-0.58648	0.003666
A_52_P588539	NM_133854	Snapap	SNAP-associated protein	10.3606	9.9529	10.0321	10.4265	10.9125	10.7884	10.7225	10.7266	-0.59449	0.003675
A_52_P249611	NM_021313	Rnf25	ring finger protein 25	6.61006	6.26206	6.68966	6.94394	7.5263	7.15829	7.18837	7.40913	-0.6941	0.003706
A_51_P174396	NM_012019	Pdcd8	programmed cell death 8	7.19973	6.33903	7.55134	7.35293	8.42032	7.72071	8.49431	8.38399	-1.14407	0.003724
A_52_P362015	NM_017478	Copg2	coatomer protein complex, subunit gamma 2	5.66299	5.38322	5.46595	5.22593	6.11766	6.00282	5.82536	6.0197	-0.55686	0.003724
A_51_P476646	NM_153592	Spfh2	SPFH domain family, member 2	6.51718	7.1243	7.06644	6.96371	8.02928	7.49726	7.41957	7.88506	-0.78988	0.00373
A_52_P207203	NM_053124	Smarca5	SWI/SNF related, matrix associated, actin dependent regulator of chromatin, subfamily a, member 5	8.34418	7.52685	8.47705	8.55426	9.24417	8.9293	9.14122	9.30963	-0.93049	0.003738
A_52_P86935	XM_484710	Mocos	molybdenum cofactor sulfurase	9.78523	9.72902	9.70968	10.016	10.4485	10.1718	10.3175	10.3879	-0.52146	0.003741
A_52_P409900	NM_175193	Golph4	golgi phosphoprotein 4	7.81395	7.09128	7.93467	8.3307	8.94089	8.57837	8.73121	8.87386	-0.98843	0.003745
A_52_P677822	NM_153059	Tmem5	transmembrane protein 5	8.55559	8.20084	8.45852	8.06604	9.1671	8.73915	8.96232	8.94514	-0.63318	0.003758
A_51_P188114	NM_007945	Eps8	epidermal growth factor receptor pathway substrate 8	8.98091	8.39679	9.17779	9.45759	10.0605	9.66029	10.0914	9.85804	-0.9143	0.003761
A_51_P439746	NM_029478	Tmem49	transmembrane protein 49	12.3758	11.8917	12.5907	12.8362	13.4756	12.9024	13.4729	13.6875	-0.96099	0.003777
A_52_P625975	AK035049	9430079B08Rik	RIKEN cDNA 9430079B08 gene	8.05324	7.47943	8.40146	8.48922	9.24293	8.68952	9.11938	9.23048	-0.96474	0.003783
A_51_P125205	NM_007472	Aqp1	aquaporin 1	9.98296	9.92349	9.59936	9.48094	9.04638	9.07996	9.3275	9.02163	0.627819	0.003796
A_52_P486979	BC052908	Vcpip1	valosin containing protein (p97)/p47 complex interacting protein 1	8.15471	7.64535	7.71638	7.98368	6.82271	7.43553	7.30822	6.92062	0.753258	0.003796
A_52_P175073	AK037317	-	-	5.87346	5.92199	5.76222	5.84108	5.57245	5.33818	5.19213	5.18456	0.527862	0.003835
A_52_P126055	NM_183308	Pon2	paraoxonase 2	11.3216	10.8075	11.6674	11.7216	12.3972	11.8997	12.5062	12.4216	-0.92666	0.003836
A_52_P219966	NM_138584	Spg21	spastic paraplegia 21 homolog (human)	10.9939	10.7151	11.1634	11.573	12.0905	11.7761	11.8436	11.7898	-0.76368	0.003838
A_51_P238643	NM_021876	Eed	embryonic ectoderm development	8.64077	7.99402	8.70376	8.93477	9.54536	9.06057	9.74901	9.6351	-0.92918	0.003843
A_51_P180825	NM_008707	Nmt1	N-myristoyltransferase 1	11.2307	11.0067	11.0449	11.299	11.7664	11.5584	11.7879	11.561	-0.52314	0.00387
A_51_P432930	NM_013718	Trappc3	trafficking protein particle complex 3	9.48133	9.36449	9.38823	9.98423	10.5223	9.95496	10.4479	10.3269	-0.75844	0.003872
A_52_P463365	NM_008971	Ptk9	protein tyrosine kinase 9	6.67843	6.86689	7.18135	7.31879	8.23301	7.35296	7.95096	8.21485	-0.92658	0.003884
A_51_P411645	NM_021500	Maea	macrophage erythroblast attacher	8.9056	8.65342	8.96089	9.1334	9.66694	9.48853	9.33309	9.47307	-0.57708	0.003889
A_51_P172344	NM_183186	Ches1	checkpoint suppressor 1	11.9497	11.7132	11.2945	11.501	10.7343	10.9873	11.1299	10.8827	0.681056	0.003898
A_52_P527350	XM_975420	Arfgef1	ADP-ribosylation factor guanine nucleotide-exchange factor 1(brefeldin A-inhibited)	7.52847	6.55344	7.68485	7.7474	8.93475	8.09201	8.44767	8.68937	-1.16241	0.003953
A_52_P177812	NM_133981	Alg9	asparagine-linked glycosylation 9 homolog (yeast, alpha 1,2 mannosyltransferase)	10.5886	10.6954	10.4514	10.9313	11.32	11.1968	11.1209	11.2313	-0.55053	0.003977
A_51_P426014	NM_146133	Golph3l	golgi phosphoprotein 3-like	6.29953	6.14548	6.59487	6.72396	7.70814	7.06504	6.94596	7.30463	-0.81498	0.00398
A_52_P499082	NM_028339	Txndc1	thioredoxin domain containing 1	5.41047	5.28322	5.9853	5.79776	7.04965	6.05592	6.46556	6.88885	-0.99581	0.004
A_51_P353735	NM_019468	G6pd2	glucose-6-phosphate dehydrogenase 2	6.86939	6.56951	7.93765	7.54567	8.74267	7.86605	8.79902	8.98452	-1.36751	0.004005
A_51_P252212	NM_009498	Vamp3	vesicle-associated membrane protein 3	6.90529	6.99539	7.55134	7.6378	8.47842	7.82506	7.99667	8.51815	-0.93212	0.004009
A_52_P649170	NM_025827	1300002A08Rik	RIKEN cDNA 1300002A08 gene	7.93815	7.43332	8.72113	8.74207	9.69852	8.93235	9.55981	9.74719	-1.2758	0.004051
A_52_P455295	NM_145151	Zf	HCF-binding transcription factor Zhangfei	6.84506	6.73061	6.92968	7.2399	7.56057	7.40365	7.57658	7.46048	-0.56401	0.00406
A_51_P140871	ENSMUST00000006203	-	-	12.5752	12.0894	12.2555	12.2112	11.5745	11.5895	11.9522	11.4651	0.637507	0.004065
A_52_P202725	NM_017475	Rragc	Ras-related GTP binding C	8.32928	7.81902	8.5174	8.90694	9.50813	8.95753	9.35853	9.683	-0.98364	0.004066
A_52_P467930	XM_001000802	Prdx6-rs2	peroxiredoxin 6, related sequence 2	9.65832	9.75503	9.47068	9.62454	10.4062	10.1237	10.0093	10.1137	-0.53609	0.004066
A_51_P391764	NM_028763	Cbx6	chromobox homolog 6	11.795	11.5071	11.3826	11.3126	10.731	10.814	11.1013	10.9436	0.601837	0.004091
A_52_P135282	NM_212447	Marveld3	MARVEL (membrane-associating) domain containing 3	8.64681	9.13793	8.58729	8.85096	9.6734	9.35621	9.39534	9.33442	-0.63409	0.0041
A_51_P403277	NM_025816	Tax1bp1	Tax1 (human T-cell leukemia virus type I) binding protein 1	11.1108	10.5408	11.1169	11.4876	11.9826	11.6642	11.8466	11.9305	-0.79193	0.004107
A_51_P516896	NM_019411	Ppp2ca	protein phosphatase 2 (formerly 2A), catalytic subunit, alpha isoform	11.1249	10.688	11.3924	11.4764	12.0619	11.6706	11.9915	12.034	-0.76905	0.00412
A_51_P518452	AK076221	Cpeb2	cytoplasmic polyadenylation element binding protein 2	9.78888	10.2291	9.26687	10.4577	8.13206	9.37203	8.71759	8.35132	1.2924	0.004147
A_52_P533304	NM_173363	Eif5	eukaryotic translation initiation factor 5	13.0852	13.308	12.6317	13.0254	12.0291	12.3184	12.5499	12.323	0.707496	0.004148
A_52_P350519	NM_008199	H2-Bl	histocompatibility 2, blastocyst	7.48641	7.79871	7.94654	8.1287	8.83944	8.40766	8.36058	8.54898	-0.69908	0.004149
A_52_P768	NM_012052	Rps3	ribosomal protein S3	13.4177	13.5394	13.9271	13.7582	14.3075	14.0996	14.3022	14.2374	-0.57607	0.004169
A_52_P183152	NM_016792	Txnl1	thioredoxin-like 1	7.32577	6.49295	7.31091	7.18199	7.96601	7.67773	7.95096	7.88506	-0.79204	0.004189
A_52_P363920	NM_134101	Psmd2	proteasome (prosome, macropain) 26S subunit, non-ATPase, 2	10.6223	10.4413	10.9263	11.1164	11.5295	11.2125	11.589	11.5922	-0.70426	0.00422
A_52_P245648	NM_008577	Slc3a2	solute carrier family 3 (activators of dibasic and neutral amino acid transport), member 2	9.29373	8.83841	9.65558	9.53151	10.3909	9.70913	10.478	10.6489	-0.97692	0.004228
A_52_P276935	NM_001037940	Dnajb6	DnaJ (Hsp40) homolog, subfamily B, member 6	11.0969	11.1946	10.9599	10.941	10.3358	10.5182	9.90203	10.6489	0.696879	0.00424
A_51_P367162	NM_011185	Psmb1	proteasome (prosome, macropain) subunit, beta type 1	13.0632	13.0349	13.2492	13.2999	13.6833	13.4847	13.7864	13.7438	-0.51279	0.004269
A_52_P595225	NM_022997	Vps35	vacuolar protein sorting 35	10.191	9.16992	10.0272	10.296	10.9382	10.6021	11.0336	11.0393	-0.98225	0.004274
A_51_P440885	XM_130985	Arfip1	ADP-ribosylation factor interacting protein 1	8.82615	8.65969	8.46679	8.99608	9.36146	9.36677	9.16523	9.35007	-0.57371	0.004274
A_51_P297799	NM_001015046	Garnl4	GTPase activating RANGAP domain-like 4	9.01869	8.66718	9.31802	9.43385	10.0078	9.82584	9.8048	9.68839	-0.72227	0.004276
A_52_P541134	NM_012000	Cln8	ceroid-lipofuscinosis, neuronal 8	6.61701	6.60111	6.60986	7.14783	7.59209	7.20612	7.31265	7.53765	-0.66817	0.004277
A_52_P263371	NM_080556	Tm9sf2	transmembrane 9 superfamily member 2	11.2691	11.1788	11.5334	11.5178	12.2981	11.9043	11.7376	12.1183	-0.63983	0.004277
A_51_P461828	NM_013684	Tbp	TATA box binding protein	6.23226	5.78212	6.03054	6.45041	7.02965	6.71452	6.68107	6.7484	-0.66958	0.004285
A_51_P478098	BC003937	Epb4.1l5	erythrocyte protein band 4.1-like 5	7.54088	7.41564	7.71985	7.499	8.53325	8.16817	8.0893	7.90108	-0.62911	0.004294
A_52_P257204	NM_008302	Hsp90ab1	heat shock protein 90kDa alpha (cytosolic), class B member 1	10.6774	10.8092	11.0043	11.2055	12.3207	11.8553	11.2195	12.3109	-1.0025	0.004326
A_52_P111031	NM_001013753	Pcdh17	protocadherin 17	8.10916	7.71446	7.82323	7.63163	7.09161	7.52176	6.75136	6.79485	0.779724	0.004344
A_51_P381373	AK033138	Wwp1	WW domain containing E3 ubiquitin protein ligase 1	9.35163	8.77858	9.10685	9.25075	9.83943	9.57696	9.81122	9.68993	-0.60743	0.004348
A_51_P520917	NM_011439	Sox13	SRY-box containing gene 13	8.81903	8.32915	8.38847	8.61024	7.92172	8.12438	7.88569	7.91693	0.574543	0.004352
A_51_P442053	NM_008959	Ptdss1	phosphatidylserine synthase 1	12.068	12.3313	12.392	12.6234	13.0177	12.7955	12.8773	13.1646	-0.61012	0.004363
A_51_P343309	NM_009908	Cmas	cytidine monophospho-N-acetylneuraminic acid synthetase	7.34437	7.23258	7.5859	7.77564	8.35634	7.90591	8.06803	8.56751	-0.73982	0.004366
A_51_P273800	NM_018760	Slc4a4	solute carrier family 4 (anion exchanger), member 4	7.23948	7.85226	7.5859	8.14828	8.63987	8.19043	8.74804	8.62169	-0.84353	0.004376
A_51_P398723	NM_010228	Flt1	FMS-like tyrosine kinase 1	11.0588	10.6938	10.9217	10.7927	10.2314	10.4292	10.4673	10.2607	0.519618	0.004398
A_51_P146953	NM_133229	Dscr6	Down syndrome critical region homolog 6 (human)	10.538	11.403	10.985	10.7442	10.317	10.2337	9.74315	10.0517	0.831171	0.0044
A_52_P195260	NM_198626	AI480653	expressed sequence AI480653	7.21972	7.06507	7.18135	7.41889	7.82883	7.53787	8.02177	7.78214	-0.5714	0.004419
A_52_P21837	AK030944	Ankrd57	ankyrin repeat domain 57	7.46497	6.54263	7.08802	7.4888	8.24794	7.79856	8.09982	7.94295	-0.87621	0.004428
A_51_P358776	NM_026484	5730405I09Rik	RIKEN cDNA 5730405I09 gene	10.7882	10.6564	10.6091	10.9002	11.3951	11.2327	11.052	11.4199	-0.53643	0.004435
A_52_P206627	AK010380	Ppp2r2a	protein phosphatase 2 (formerly 2A), regulatory subunit B (PR 52), alpha isoform	7.74256	7.31435	7.91669	8.19923	8.54639	8.34188	8.6167	8.82851	-0.79017	0.004437
A_52_P109503	NM_023281	Sdha	succinate dehydrogenase complex, subunit A, flavoprotein (Fp)	11.0884	10.7695	11.2542	11.2435	11.7248	11.4667	11.8109	11.7487	-0.59891	0.004446
A_51_P362709	XM_893814	LOC628991	similar to odorant binding protein Ia	7.75347	6.76823	7.86447	10.0734	5.19692	6.23766	6.06639	5.21887	2.43493	0.004456
A_52_P472120	NM_023178	Dmap1	DNA methyltransferase 1-associated protein 1	6.58198	6.6523	6.87486	7.34164	7.68822	7.48623	7.46035	7.6525	-0.70913	0.004473
A_52_P331125	XM_897035	LOC624187	similar to OTU domain containing 6B	5.41047	5.11904	5.25404	5.59766	6.24693	5.62544	6.13974	6.12334	-0.68856	0.004477
A_52_P584415	AK010665	2310051N18Rik	RIKEN cDNA 2310051N18 gene	8.36625	7.82127	8.28711	8.28033	8.98387	8.97538	8.58893	8.78312	-0.64409	0.004487
A_52_P138598	AK141682	Pum2	pumilio 2 (Drosophila)	8.40944	7.10972	8.26358	8.13526	9.12258	8.786	9.30606	9.04465	-1.08532	0.004488
A_52_P505234	NM_008408	Stt3a	STT3, subunit of the oligosaccharyltransferase complex, homolog A (S. cerevisiae)	8.88359	8.28763	9.18908	9.12684	9.82457	9.34709	10.1259	9.95075	-0.94031	0.004491
A_52_P105520	AK083356	-	-	6.87543	6.35765	6.78523	6.88813	5.88967	6.20444	6.27762	5.78711	0.686902	0.004515
A_51_P162373	AK079828	-	-	8.6628	8.54781	8.42498	8.44593	7.83872	8.07739	8.18135	7.97358	0.50262	0.004522
A_52_P205789	NM_175352	AA407659	expressed sequence AA407659	10.8843	10.7133	11.0411	10.981	11.5529	11.1727	11.6545	11.5535	-0.57847	0.004538
A_52_P141338	NM_022816	Acot10	acyl-CoA thioesterase 10	6.96359	6.59589	7.11456	7.31879	8.06763	7.40365	8.6547	8.00357	-1.03418	0.004542
A_51_P222381	NM_021436	Tmeff1	transmembrane protein with EGF-like and two follistatin-like domains 1	8.9825	8.08258	8.997	9.34897	9.93436	9.58474	10.0086	9.87976	-0.9991	0.004549
A_52_P69867	NM_028292	Ppme1	protein phosphatase methylesterase 1	6.45759	7.1243	6.81788	6.96371	7.57247	7.27501	7.51957	7.64618	-0.66244	0.004551
A_51_P150722	NM_010748	Lyst	lysosomal trafficking regulator	5.39683	5.35886	5.49845	5.38029	6.16029	5.83073	5.78166	5.86524	-0.50088	0.004563
A_51_P403170	NM_017465	Sult2b1	sulfotransferase family, cytosolic, 2B, member 1	9.98535	10.1644	9.77521	10.1563	10.597	10.4694	10.5565	10.5	-0.5104	0.004567
A_51_P112223	NM_010357	Gsta4	glutathione S-transferase, alpha 4	10.9776	10.8594	11.4841	11.2472	12.0087	11.5288	11.8419	11.9947	-0.70144	0.004572
A_52_P576348	XM_283860	Dcst2	DC-STAMP domain containing 2	9.26389	9.36755	8.84202	9.54799	9.85291	10.2663	9.722	10.2684	-0.77205	0.004588
A_52_P117531	AK122407	Dnajc16	DnaJ (Hsp40) homolog, subfamily C, member 16	7.59764	7.10605	8.14756	7.95925	8.89027	8.49828	8.4269	8.58414	-0.89727	0.004589
A_51_P353360	NM_011811	Farslb	phenylalanine-tRNA synthetase-like, beta subunit	11.5867	10.6865	11.378	11.3017	12.2466	11.7247	12.1121	12.179	-0.82739	0.004597
A_52_P115579	NM_173439	Fbxo45	F-box protein 45	7.6717	7.32701	7.66344	7.51584	8.25041	7.90176	8.15636	8.02809	-0.53966	0.004607
A_51_P158814	XM_994605	Marveld1	MARVEL (membrane-associating) domain containing 1	7.24928	6.88841	7.05552	7.23584	6.56926	6.70979	6.60771	6.32658	0.553927	0.004613
A_51_P504105	NM_152234	Ubqln1	ubiquilin 1	5.82044	5.95495	6.66833	6.7696	7.69004	6.81925	7.39036	7.59458	-1.07023	0.004621
A_52_P442270	AK147232	Lnpep	leucyl/cystinyl aminopeptidase	4.87269	4.70312	4.76134	5.01642	5.45772	5.45547	5.26877	5.20181	-0.50755	0.004627
A_51_P282404	NM_013457	Add1	adducin 1 (alpha)	10.472	10.0635	10.1008	10.1553	10.7969	10.746	10.7764	10.5826	-0.5276	0.004629
A_51_P278103	NM_024239	Stambp	Stam binding protein	10.8903	10.9097	10.5837	10.8506	10.1671	10.2042	10.3175	10.4662	0.519841	0.004636
A_52_P229167	XM_621072	LOC546361	similar to 60S ribosomal protein L27a	7.9574	7.97604	8.33304	7.8466	7.42927	7.55645	7.56159	7.2135	0.588065	0.004638
A_52_P9260	NM_001024512	AA536717	expressed sequence AA536717	7.28794	6.9714	7.4878	7.647	8.20779	7.84893	7.90677	8.12903	-0.6746	0.004646
A_51_P367416	NM_172513	BC049806	cDNA sequence BC049806	4.98075	4.77811	5.70761	5.73024	6.78571	5.93965	6.17527	6.57296	-1.06922	0.004655
A_51_P151983	NM_019744	Ncoa4	nuclear receptor coactivator 4	7.28794	6.77286	7.69192	7.46124	8.60262	7.65329	8.53562	8.62812	-1.05142	0.004662
A_51_P324072	NM_172606	March6	membrane-associated ring finger (C3HC4) 6	9.8302	8.96334	9.22363	9.28752	10.1165	9.90095	10.0614	10.1325	-0.72667	0.004665
A_52_P620641	NM_178647	Cggbp1	CGG triplet repeat binding protein 1	9.40729	8.97143	9.21874	9.37136	10.0045	9.54875	10.0519	9.87571	-0.62802	0.004668
A_52_P158997	AK036622	March3	membrane-associated ring finger (C3HC4) 3	7.25903	6.87554	6.95339	7.51918	6.44536	6.5654	6.56631	5.9801	0.762495	0.004671
A_52_P65494	AK147360	Iqgap2	IQ motif containing GTPase activating protein 2	9.56777	8.6992	9.39799	9.47406	10.0815	9.85561	10.2219	10.1387	-0.78968	0.004673
A_51_P279851	NM_001039514	Dhps	deoxyhypusine synthase	9.53337	9.7846	9.67265	9.50729	9.03352	9.16628	9.28775	8.89268	0.52942	0.004693
A_51_P219858	NM_026302	Dctn4	dynactin 4	5.51588	5.11904	5.73517	5.49303	6.43671	5.86513	6.057	6.33446	-0.70755	0.004694
A_51_P316993	NM_019717	Arl6ip2	ADP-ribosylation factor-like 6 interacting protein 2	10.9567	10.3868	10.9248	11.0442	11.6674	11.2298	11.616	11.5974	-0.69954	0.004735
A_51_P397394	NM_177025	Cobll1	Cobl-like 1	9.85304	9.25358	9.66549	9.74015	10.3534	10.0214	10.404	10.2909	-0.63935	0.004739
A_51_P306047	NM_024206	Sec13l1	SEC13-like 1 (S. cerevisiae)	10.3783	10.3735	10.4737	10.7251	11.0763	10.8601	11.1023	10.9654	-0.51338	0.004764
A_52_P542860	NM_172618	Btbd9	BTB (POZ) domain containing 9	6.77004	6.97542	6.75856	6.94891	7.59598	7.51906	7.11489	7.44963	-0.55666	0.004768
A_52_P306396	NM_008914	Ppp3cb	protein phosphatase 3, catalytic subunit, beta isoform	10.8393	10.5791	10.5703	10.4858	10.0943	10.1813	10.2158	9.93916	0.510978	0.004774
A_51_P242767	NM_153582	Cmtm4	CKLF-like MARVEL transmembrane domain containing 4	7.92193	8.40876	8.23725	8.29406	9.00305	8.7003	8.60934	9.02529	-0.619	0.00481
A_52_P859368	AK142255	AA516935	expressed sequence AA516935	7.0033	7.57277	7.07727	7.0541	5.98758	6.75182	6.47296	6.42581	0.767319	0.004813
A_52_P722904	AK040742	-	-	4.98075	4.68376	4.73448	4.53491	4.25775	4.34563	4.10016	4.07004	0.54008	0.004836
A_52_P547478	NM_025300	Mrpl15	mitochondrial ribosomal protein L15	7.93492	8.19739	8.09787	8.2444	8.846	8.63064	8.48831	8.57917	-0.51738	0.004838
A_52_P117090	NM_016681	Chek2	CHK2 checkpoint homolog (S. pombe)	5.46397	5.02946	5.49845	5.07164	6.11766	5.62544	6.13974	5.89748	-0.6792	0.004842
A_51_P134228	NM_172563	Hlf	hepatic leukemia factor	9.2159	10.0222	9.22971	9.72792	8.76445	8.89427	8.71417	8.09229	0.932641	0.004845
A_51_P232889	NM_023324	Peli1	pellino 1	11.238	10.997	11.0431	11.0837	10.7174	10.6377	10.2523	10.5842	0.542577	0.004865
A_52_P273821	NM_026179	Abhd5	abhydrolase domain containing 5	9.35656	8.326	9.03363	8.99127	10.0038	9.37203	10.0634	10.1393	-0.96776	0.004867
A_52_P52964	NM_175655	Hist1h4f	histone 1, H4f	9.7907	9.34048	9.49917	9.90076	10.2389	10.3104	10.0835	10.2782	-0.59495	0.004868
A_52_P379729	NM_028780	Tm9sf1	transmembrane 9 superfamily member 1	8.80649	8.58915	8.86565	9.08456	9.72231	9.38173	9.29235	9.3491	-0.59991	0.004869
A_52_P12919	NM_177326	Pak2	p21 (CDKN1A)-activated kinase 2	5.91478	5.93856	6.09584	6.27963	7.17983	6.31441	6.8188	6.89952	-0.74594	0.004878
A_52_P466799	NM_011884	Rngtt	RNA guanylyltransferase and 5'-phosphatase	5.34118	4.99833	5.44942	5.19301	5.98165	5.58477	5.90954	5.80987	-0.57597	0.00489
A_52_P507665	NM_025949	Rps6ka6	ribosomal protein S6 kinase polypeptide 6	6.04284	5.20344	5.73517	5.80871	6.51276	6.33298	6.2941	6.49071	-0.7101	0.004902
A_52_P506271	NM_153582	Cmtm4	CKLF-like MARVEL transmembrane domain containing 4	7.69441	8.24489	7.96124	8.02427	8.7134	8.49554	8.38447	8.79174	-0.61508	0.004902
A_52_P1052731	AK078845	-	-	6.73134	7.01899	6.72452	7.59722	5.75021	6.60669	5.98976	5.80987	0.978887	0.004911
A_52_P219314	NM_009499	Vasp	vasodilator-stimulated phosphoprotein	7.24928	7.0033	7.24998	7.20709	8.06903	7.68739	7.83005	7.48194	-0.58969	0.00492
A_52_P367755	AK028129	Hist2h2aa2	histone 2, H2aa2	6.53178	6.15261	6.15832	6.5321	7.03826	6.99676	6.78848	6.81189	-0.56514	0.004923
A_52_P1194909	AK014075	3110023J12Rik	RIKEN cDNA 3110023J12 gene	5.49012	4.68376	5.21551	4.95909	4.33297	4.36942	4.454	4.45784	0.683563	0.004924
A_52_P359061	NM_019410	Pfn2	profilin 2	6.76365	6.84945	6.97672	7.40086	7.86154	7.56695	7.44416	7.86342	-0.68635	0.004934
A_52_P296670	NM_008997	Rab11b	RAB11B, member RAS oncogene family	7.75709	8.24989	7.83285	7.90913	8.84518	8.6835	8.23248	8.66924	-0.67036	0.004941
A_52_P669212	NAP026415-1	-	-	6.79539	7.34891	7.08802	7.16927	7.74542	7.62843	7.52344	7.83591	-0.5829	0.004941
A_52_P34950	NM_019685	Ruvbl1	RuvB-like protein 1	6.60308	6.68217	7.01102	7.31879	7.868	7.48346	7.44009	7.74416	-0.73016	0.004942
A_52_P232314	NAP102462-1	-	-	7.80695	6.82734	8.06287	7.97883	8.96292	8.22069	9.23736	9.13435	-1.21983	0.004952
A_51_P325914	NM_010591	Jun	Jun oncogene	8.24717	8.23316	8.25883	8.36829	7.86477	7.84678	7.67759	7.23051	0.62195	0.004952
A_52_P630493	NM_011847	Dnajb6	DnaJ (Hsp40) homolog, subfamily B, member 6	8.54915	7.79416	9.13045	9.09804	10.1775	9.28002	9.97822	10.1109	-1.24371	0.004963
A_51_P149325	NM_026545	Psmd8	proteasome (prosome, macropain) 26S subunit, non-ATPase, 8	11.2056	11.5787	11.5056	11.705	12.1453	11.8674	12.0568	12.2518	-0.5816	0.004968
A_51_P441387	NM_177645	1110028C15Rik	RIKEN cDNA 1110028C15 gene	7.75709	7.17771	7.57064	7.7069	7.22074	6.77011	6.78235	6.65707	0.695519	0.004977
A_51_P231793	NM_134068	Dusp22	dual specificity phosphatase 22	6.93468	7.27241	7.14061	7.47852	8.01626	7.64835	7.73577	7.79648	-0.59266	0.004978

## Sheet: ND-WADT-single genes
Probe_ID	RefSeq	GENE_SYMBOL	GENE_NAME	Aox4-/-_REP1	Aox4-/-_REP2	Aox4-/-_REP3	Aox4-/-_REP4	WT_REP1	WT_REP2	WT_REP3	WT_REP4	log2(FoldChange) Aox4-/- vs WT	p-value
A_52_P739793	AK077927	AK077927	-	6.10735	6.0845	6.34917	6.03188	10.0213	9.75383	9.69398	9.45346	-3.5874	1.62e-09
A_51_P243667	NM_023631	Aox4	aldehyde oxidase 4	7.68764	8.0255	7.94752	7.75804	5.8772	6.0207	5.9884	5.79227	1.93503	1.97e-07
A_51_P282760	NM_011066	Per2	period homolog 2 (Drosophila)	9.81916	9.76701	9.13714	9.57886	7.53374	7.68371	7.9227	8.11209	1.76248	7.11e-06
A_52_P63343	NM_001033302	Gm129	gene model 129, (NCBI)	8.98881	8.80283	8.84711	8.59615	6.30604	6.41656	7.62994	6.94258	1.98495	3.45e-05
A_52_P375037	NM_008388	Eif3s6	eukaryotic translation initiation factor 3, subunit 6	11.5627	12.2179	11.7906	11.7247	10.7467	10.3171	10.1082	10.5384	1.39637	4.64e-05
A_52_P366525	NM_026424	1500041J02Rik	RIKEN cDNA 1500041J02 gene	9.47555	10.2963	9.59453	9.67206	8.34792	8.2446	8.57644	7.93421	1.48381	5.77e-05
A_51_P255765	NM_026424	1500041J02Rik	RIKEN cDNA 1500041J02 gene	8.98137	9.55024	9.08169	8.95203	8.07949	7.74927	8.04331	7.54257	1.28767	7.49e-05
A_52_P622391	NM_009481	Usp9x	ubiquitin specific peptidase 9, X chromosome	9.17319	9.44371	9.11733	9.18358	8.33661	8.0288	7.99576	8.34771	1.05224	7.69e-05
A_52_P677744	NM_011196	Ptger3	prostaglandin E receptor 3 (subtype EP3)	9.40082	10.1297	9.32261	10.0532	8.59327	8.12002	8.15916	8.21467	1.45481	8.81e-05
A_51_P172663	NM_016808	Usp2	ubiquitin specific peptidase 2	9.945	9.88592	10.3506	9.82995	8.78013	9.08285	8.98805	8.78071	1.09493	8.93e-05
A_51_P509339	XM_132005	4933407H18Rik	RIKEN cDNA 4933407H18 gene	8.59191	8.85226	8.64055	8.5448	7.71929	7.68848	7.80276	7.8062	0.903194	0.000104
A_51_P370423	NM_022319	Clstn2	calsyntenin 2	7.86389	7.78491	7.64296	7.87196	6.84208	6.86451	7.07746	6.75861	0.905262	0.000127
A_52_P485573	NM_153484	Tef	thyrotroph embryonic factor	13.3079	13.2491	12.921	13.4979	11.7575	12.3653	12.1365	12.1098	1.15169	0.000129
A_52_P387467	XM_885194	LOC620807	similar to Major urinary protein 4 precursor (MUP 4)	11.9979	12.551	11.5822	11.3545	10.1044	9.99834	9.27895	10.5233	1.89512	0.000146
A_52_P273821	NM_026179	Abhd5	abhydrolase domain containing 5	10.193	11.102	10.5155	10.3514	9.24215	9.18376	8.87918	9.49028	1.34165	0.000156
A_51_P362863	NM_021525	Rcl1	RNA terminal phosphate cyclase-like 1	9.24331	9.70942	9.73498	9.85666	8.66734	8.04435	8.54896	8.53412	1.1874	0.000159
A_51_P361448	NM_028903	Scara5	scavenger receptor class A, member 5 (putative)	11.2567	11.0814	10.7666	11.4912	10.1956	10.0263	9.65342	10.0532	1.16681	0.000176
A_52_P1154755	AK003941	1110028C15Rik	RIKEN cDNA 1110028C15 gene	5.15458	5.13951	5.33695	5.07645	5.89272	6.15905	6.08723	5.95916	-0.84766	0.000198
A_52_P732508	A_52_P732508	-	-	11.5385	12.0102	11.811	11.5713	10.9808	10.5738	10.3954	10.7487	1.0581	0.000215
A_52_P595225	NM_022997	Vps35	vacuolar protein sorting 35	10.6976	11.1952	10.306	10.5182	9.52214	9.65111	9.47785	9.49558	1.14257	0.000218
A_52_P27864	NM_011360	Sgce	sarcoglycan, epsilon	11.483	12.2024	11.4843	11.5663	10.7187	10.3698	10.1188	10.6175	1.22779	0.000223
A_51_P180314	AK011413	Mup1	major urinary protein 1	12.4379	12.9038	12.4171	12.039	11.0875	10.639	9.52268	10.9491	1.89989	0.00023
A_52_P276248	NM_021522	Usp14	ubiquitin specific peptidase 14	9.80448	10.6263	9.94921	10.0875	9.25422	8.6791	8.87918	8.78812	1.2167	0.000233
A_52_P279226	NM_026557	Rchy1	ring finger and CHY zinc finger domain containing 1	9.09778	9.73725	9.34282	9.15549	8.46935	8.22391	8.29148	8.35272	0.998971	0.000247
A_51_P403277	NM_025816	Tax1bp1	Tax1 (human T-cell leukemia virus type I) binding protein 1	11.1668	11.7591	11.5432	11.3248	10.666	10.4277	10.176	10.4324	1.02293	0.000257
A_52_P261562	NM_018813	Cpsf3	cleavage and polyadenylation specificity factor 3	10.0022	10.7709	10.4471	10.2192	9.49824	9.14839	9.23759	9.24931	1.07648	0.000257
A_52_P348256	BC037152	Mup1	major urinary protein 1	13.16	13.8948	12.9728	12.4893	11.333	11.0242	10.9485	12.0309	1.79509	0.000279
A_52_P303891	NM_011584	Nr1d2	nuclear receptor subfamily 1, group D, member 2	12.6602	12.7649	11.9833	13.0182	10.9153	11.6197	11.3533	11.0889	1.36234	0.000287
A_52_P7948	NM_016965	Nckap1	NCK-associated protein 1	9.81708	10.8986	10.0212	10.0138	9.09056	8.82473	8.89427	8.85553	1.2714	0.000319
A_52_P55661	NM_177870	Slc5a6	solute carrier family 5 (sodium-dependent vitamin transporter), member 6	11.8559	12.273	12.3364	12.856	11.1323	11.1066	11.2997	11.2342	1.13712	0.000324
A_51_P180452	NM_133656	Crk	v-crk sarcoma virus CT10 oncogene homolog (avian)	10.9318	11.3755	10.6976	11.2589	10.3228	9.95156	9.84213	9.86446	1.0707	0.000334
A_51_P270146	NM_023243	Ccnh	cyclin H	8.8527	9.71706	9.36671	8.98102	8.27872	7.8169	8.13856	8.06812	1.1538	0.000348
A_52_P489324	XM_001003710	LOC668804	similar to 14-3-3 protein theta (14-3-3 protein tau)	10.6391	11.802	10.818	10.9806	10.0885	9.25552	9.54719	9.10739	1.56025	0.000365
A_52_P26953	NM_026168	Ergic2	ERGIC and golgi 2	9.60708	10.1326	9.82826	9.93625	9.15473	8.86875	9.05307	8.71482	0.928195	0.000371
A_52_P334188	NM_018754	Sfn	stratifin	12.3775	13.2064	12.215	12.7755	11.4771	11.544	11.5409	11.3665	1.16147	0.000384
A_52_P347287	NM_010773	Mbd2	methyl-CpG binding domain protein 2	9.98182	10.3668	10.4368	9.85546	9.4214	9.03474	9.20605	9.03447	0.986056	0.000389
A_52_P17369	NM_023429	Ociad1	OCIA domain containing 1	11.2117	11.9422	11.6018	11.0671	10.3749	10.2001	10.311	10.5406	1.09906	0.000418
A_52_P191975	NM_001003930	Rtn3	reticulon 3	10.5438	11.2802	10.8075	10.809	10.0017	9.69437	9.7666	10.0221	0.988934	0.000421
A_51_P152203	NM_019565	Zfp386	zinc finger protein 386 (Kruppel-like)	9.59738	9.88026	9.13714	9.21865	8.44587	8.17458	8.56962	8.48479	1.03964	0.000435
A_52_P315369	NM_028057	Cyb5r1	cytochrome b5 reductase 1	7.70581	8.47944	7.63314	7.87671	7.15688	6.42612	6.66248	6.61039	1.20981	0.000449
A_52_P55717	NM_009628	Adnp	activity-dependent neuroprotective protein	9.22452	9.97255	9.38632	9.54491	8.77386	8.1126	8.54549	8.2329	1.11586	0.000461
A_51_P509098	NM_019734	Asah1	N-acylsphingosine amidohydrolase 1	11.8918	11.7814	11.9857	11.9392	11.2996	11.1571	11.152	10.9631	0.756609	0.000463
A_52_P413289	NM_025859	Arl1	ADP-ribosylation factor-like 1	10.8616	11.7333	10.7194	11.1971	10.0733	9.63774	9.85971	10.1036	1.20927	0.000473
A_52_P279658	NM_009817	Cast	calpastatin	10.701	10.903	10.188	10.3756	9.74588	8.95517	9.34435	9.53135	1.14771	0.000482
A_52_P544596	NM_133732	4931406C07Rik	RIKEN cDNA 4931406C07 gene	10.9718	12.3105	11.7057	11.4262	10.5068	10.2806	9.98162	10.1354	1.37744	0.000491
A_52_P442691	NM_023644	Mccc1	methylcrotonoyl-Coenzyme A carboxylase 1 (alpha)	9.39103	10.8274	10.2299	10.1961	8.97683	8.32807	8.46323	8.92442	1.48795	0.000525
A_51_P106211	NM_019993	Aldh9a1	aldehyde dehydrogenase 9, subfamily A1	9.85218	10.5662	10.0362	9.99483	9.23151	8.68427	9.21482	9.14541	1.04334	0.000529
A_52_P630502	NM_023200	Ppp1r7	protein phosphatase 1, regulatory (inhibitor) subunit 7	8.76874	9.70302	9.24847	8.73616	8.0761	7.86487	7.88198	8.06405	1.14235	0.000536
A_51_P422636	NM_011603	Tbpl1	TATA box binding protein-like 1	7.75465	8.24932	8.06168	8.07385	7.15688	7.36601	7.23233	7.17143	0.80321	0.000537
A_52_P606134	TC1500646	-	-	8.18541	8.95924	7.67839	8.18344	7.22591	6.69177	6.7912	7.01596	1.32041	0.000541
A_52_P356841	NM_001004361	5730494M16Rik	RIKEN cDNA 5730494M16 gene	8.9474	9.27447	8.7013	9.09965	7.88367	8.05592	8.36817	8.08024	0.908705	0.000549
A_51_P181170	NM_011399	Slc25a17	solute carrier family 25 (mitochondrial carrier, peroxisomal membrane protein), member 17	8.84452	9.81171	8.71533	9.1941	8.15223	7.79912	7.90384	7.89126	1.2048	0.000555
A_52_P404403	NM_011917	Xrn2	5'-3' exoribonuclease 2	9.02726	9.46203	9.0684	8.97991	8.41932	7.63535	8.32427	7.87511	1.07089	0.000575
A_52_P206627	AK010380	Ppp2r2a	protein phosphatase 2 (formerly 2A), regulatory subunit B (PR 52), alpha isoform	8.87295	9.90501	8.87514	8.99748	8.16826	7.77211	8.02098	7.56288	1.28159	0.000588
A_52_P579258	NAP096720-001	-	-	7.77631	8.50321	8.24254	7.62024	7.00805	6.72441	6.80868	7.18272	1.10461	0.000597
A_52_P263201	NM_028975	Tmem33	transmembrane protein 33	8.41817	9.42361	9.09367	8.84085	8.06586	7.63044	7.73731	7.89126	1.11285	0.000607
A_51_P404385	AK081913	-	-	5.90197	6.42035	6.07728	6.50499	7.32076	7.24838	6.84867	7.39826	-0.97787	0.000611
A_51_P435068	NM_025826	Acadsb	acyl-Coenzyme A dehydrogenase, short/branched chain	12.4273	12.992	12.1453	12.5376	11.6188	11.4358	11.0585	11.6581	1.08276	0.000613
A_51_P516896	NM_019411	Ppp2ca	protein phosphatase 2 (formerly 2A), catalytic subunit, alpha isoform	12.2871	12.9807	12.5328	12.9363	11.8548	11.3962	11.8155	11.6698	1.00012	0.000622
A_52_P664699	NM_012042	Cul1	cullin 1	10.5867	11.0863	10.5641	10.417	9.84596	9.92759	9.50938	9.59402	0.944281	0.000624
A_51_P348494	NM_009121	Sat1	spermidine/spermine N1-acetyl transferase 1	11.1391	11.581	11.3379	11.1304	10.3927	10.659	10.2284	10.5391	0.842311	0.000671
A_52_P143866	ENSMUST00000086199	-	-	11.6527	12.3349	11.6581	11.5838	10.8938	9.86586	10.5129	10.8076	1.28737	0.000677
A_52_P362917	NM_133232	Pfkfb3	6-phosphofructo-2-kinase/fructose-2,6-biphosphatase 3	8.48283	8.78112	8.31596	8.36867	7.3715	7.44404	7.17056	7.97159	0.997723	0.000686
A_52_P170685	NAP102507-1	-	-	11.0365	11.674	10.9133	10.0699	9.56152	8.92693	8.6987	9.7298	1.69419	0.000688
A_52_P328440	ENSMUST00000098050	-	-	11.1031	11.8681	11.0398	10.0084	9.53704	8.99759	8.55242	9.58198	1.8376	0.000692
A_52_P359061	NM_019410	Pfn2	profilin 2	9.29375	9.46051	9.33679	9.05944	8.66282	8.26165	8.60674	8.12386	0.873853	0.000699
A_52_P379337	NM_194054	Rtn4	reticulon 4	12.5991	13.6835	13.2259	13.1065	12.0706	11.9833	11.9748	12.2441	1.08555	0.000713
A_51_P112223	NM_010357	Gsta4	glutathione S-transferase, alpha 4	11.7591	10.7789	10.661	10.5318	9.68032	9.25202	9.95177	9.22676	1.405	0.000714
A_51_P125538	NM_017374	Ppp2cb	protein phosphatase 2 (formerly 2A), catalytic subunit, beta isoform	9.17483	9.62798	9.56644	9.50708	8.87305	8.27179	8.68299	8.46643	0.895514	0.000715
A_52_P134381	NM_025894	Psmd12	proteasome (prosome, macropain) 26S subunit, non-ATPase, 12	9.13346	10.2575	9.58098	9.13083	8.60038	7.74467	8.17946	8.12776	1.36262	0.00072
A_51_P399538	NM_009795	Capns1	calpain, small subunit 1	12.0766	12.4704	12.1777	12.2637	11.7021	10.8869	11.39	11.0502	0.98981	0.000725
A_52_P571406	NM_026998	Snx6	sorting nexin 6	9.63106	10.0432	9.51392	9.68432	9.14018	8.72254	8.8681	8.67672	0.866233	0.000728
A_51_P189269	NM_175341	Mbnl2	muscleblind-like 2	11.9629	11.8638	11.2352	11.9882	11.0654	10.7507	10.4756	10.5617	1.0492	0.000732
A_51_P321331	NM_011479	Sptlc2	serine palmitoyltransferase, long chain base subunit 2	8.98137	9.31868	8.89444	8.85537	8.45112	7.93648	8.15232	8.08426	0.85642	0.000733
A_51_P463497	NM_145135	Rnh1	ribonuclease/angiogenin inhibitor 1	11.2474	11.7705	11.69	11.6808	10.8758	10.7686	10.7807	10.8248	0.784703	0.000737
A_51_P112223	NM_010357	Gsta4	glutathione S-transferase, alpha 4	12.0092	11.0017	10.7179	10.7577	9.77234	9.42697	10.1059	9.47276	1.42715	0.00076
A_52_P112182	S49980	Gnas	GNAS (guanine nucleotide binding protein, alpha stimulating) complex locus	12.9015	13.6875	12.8429	13.4843	12.4471	12.027	12.105	11.9905	1.08666	0.00076
A_52_P214416	AK162160	2610204L23Rik	RIKEN cDNA 2610204L23 gene	8.60891	8.95063	8.52323	8.56408	8.12948	7.59066	7.79693	7.74404	0.846435	0.000778
A_51_P335509	NM_012042	Cul1	cullin 1	10.6128	11.0017	10.5235	10.3831	9.75864	9.93417	9.79831	9.75335	0.819175	0.000786
A_51_P257832	NM_009479	Uros	uroporphyrinogen III synthase	8.81761	9.68624	8.87375	9.17589	8.28461	8.07503	8.0059	8.18503	1.00073	0.000794
A_52_P112721	NM_178599	Commd8	COMM domain containing 8	10.4545	10.8748	10.2514	10.4223	9.72652	9.60514	9.56531	9.79992	0.826544	0.0008
A_51_P461703	NM_031188	Mup1	major urinary protein 1	15.1966	15.3542	14.9053	15.1096	14.3894	13.6429	12.9316	14.0854	1.37909	0.000808
A_52_P496142	NM_009932	Col4a2	procollagen, type IV, alpha 2	11.3781	12.0195	11.1563	11.5247	10.7499	10.0698	10.4405	10.5472	1.06782	0.000812
A_51_P465331	NM_008008	Fgf7	fibroblast growth factor 7	8.28246	8.23519	7.74976	7.92571	7.45751	7.00854	6.9882	7.19764	0.885308	0.000814
A_51_P423027	NM_025494	Atp6v1c1	\ATPase, H+ transporting, lysosomal V1 subunit C1	9.4569	10.4146	9.7426	9.47294	9.01987	8.28855	8.48334	8.52675	1.19213	0.000818
A_52_P622941	AK034948	Slc25a37	solute carrier family 25, member 37	8.18541	8.67786	8.78198	8.86258	6.43885	6.15905	6.9676	8.01013	1.73305	0.00082
A_52_P262511	NM_021472	Rnase4	ribonuclease, RNase A family 4	11.9348	12.0994	11.8249	12.5158	11.4316	11.0861	10.8114	11.1758	0.967517	0.000825
A_51_P174396	NM_012019	Pdcd8	programmed cell death 8	8.07787	9.27792	8.23607	8.1066	7.28003	6.97358	7.20177	7.21241	1.25767	0.000829
A_52_P537663	NM_173378	Trp53bp2	transformation related protein 53 binding protein 2	9.24019	9.56302	9.39699	9.33723	8.64231	8.59377	8.82436	8.67005	0.701738	0.000831
A_52_P50090	NM_009159	Sfrs5	splicing factor, arginine/serine-rich 5 (SRp40, HRS)	11.85	12.2837	11.2882	11.6261	11.0529	10.3931	10.6075	10.4042	1.14761	0.000833
A_51_P215775	NM_029572	Txndc4	thioredoxin domain containing 4 (endoplasmic reticulum)	9.51732	9.89156	9.63689	9.35438	9.07874	8.63437	8.65587	8.54729	0.870971	0.000854
A_52_P229728	NM_009861	Cdc42	cell division cycle 42 homolog (S. cerevisiae)	12.5275	12.97	12.9254	12.8464	12.1989	12.1505	11.8384	11.7962	0.821328	0.000857
A_52_P339722	NM_146087	Csnk1a1	casein kinase 1, alpha 1	9.65698	10.0693	9.36375	9.50093	9.06852	8.34747	8.62988	8.36764	1.04435	0.000859
A_52_P265002	NM_008839	Pik3ca	phosphatidylinositol 3-kinase, catalytic, alpha polypeptide	8.78165	8.93323	8.70599	8.59903	7.92577	7.78116	7.94395	8.27219	0.774206	0.000887
A_52_P444849	NM_013771	Yme1l1	YME1-like 1 (S. cerevisiae)	9.4147	9.86084	9.45293	9.24371	8.7843	8.71749	8.4577	8.70049	0.828049	0.000892
A_51_P263310	NM_019814	Higd1a	HIG1 domain family, member 1A	8.42092	9.23952	8.89444	9.18742	8.02771	7.68371	7.86537	8.16049	1.00125	0.000892
A_52_P287492	NM_028031	Zdhhc13	zinc finger, DHHC domain containing 13	8.33886	8.31459	8.0714	8.29065	7.74089	7.09643	7.53509	7.29798	0.836279	0.000906
A_51_P335303	NM_008910	Ppm1a	protein phosphatase 1A, magnesium dependent, alpha isoform	10.2851	10.8833	9.90571	10.3325	9.5358	9.27119	9.12462	9.41088	1.01605	0.000907
A_51_P343309	NM_009908	Cmas	cytidine monophospho-N-acetylneuraminic acid synthetase	8.56975	9.18545	8.93362	8.84085	8.34792	7.81247	7.94131	7.82794	0.900006	0.000911
A_51_P180492	NM_016974	Dbp	D site albumin promoter binding protein	14.3675	14.6014	14.1353	15.1503	11.7625	13.0052	13.464	13.2005	1.70559	0.000916
A_51_P112223	NM_010357	Gsta4	glutathione S-transferase, alpha 4	11.864	10.8805	10.6743	10.6028	9.61631	9.42385	10.1123	9.26887	1.40004	0.000932
A_52_P243599	NM_019657	Hsd17b12	hydroxysteroid (17-beta) dehydrogenase 12	12.2482	13.92	12.8621	13.1728	11.7509	11.6829	11.5053	11.6068	1.4143	0.000967
A_52_P572950	NM_007502	Atp1b3	ATPase, Na+/K+ transporting, beta 3 polypeptide	9.81603	10.8368	9.48238	9.83667	9.09224	8.35068	8.6266	8.46643	1.35897	0.000975
A_51_P336491	NM_146087	Csnk1a1	casein kinase 1, alpha 1	10.6993	11.2142	10.0473	10.6099	9.68032	9.45924	9.6241	9.50085	1.07656	0.000979
A_52_P141338	NM_022816	Acot10	acyl-CoA thioesterase 10	9.31906	10.5218	9.7388	9.73887	8.93621	8.73258	8.28525	8.5502	1.20356	0.000985
A_52_P494514	AK085344	D630014A15Rik	RIKEN cDNA D630014A15 gene	11.418	11.8067	11.0722	11.3783	10.3638	10.603	10.5385	10.7189	0.862768	0.000987
A_52_P77837	NM_026004	Nt5c3	5'-nucleotidase, cytosolic III	9.00541	9.38575	9.17145	8.99639	8.23372	8.41664	8.60674	8.10815	0.798439	0.001
A_51_P491800	NM_020614	Taf1b	TATA box binding protein (Tbp)-associated factor, RNA polymerase I, B	8.41541	8.73669	7.63969	8.22132	7.38254	6.9665	7.24522	7.0938	1.08126	0.001007
A_51_P331462	NM_026832	Cgrrf1	cell growth regulator with ring finger domain 1	9.73206	10.4677	9.3677	9.86207	8.89442	8.90482	8.68456	8.78195	1.04093	0.001022
A_52_P534411	NM_015824	Orc3l	origin recognition complex, subunit 3-like (S. cerevisiae)	9.7671	10.3813	9.9313	10.1309	9.21617	9.22546	9.0309	9.43154	0.826636	0.001035
A_52_P10664	NM_172405	Ccdc98	coiled-coil domain containing 98	8.37622	8.68047	8.46909	8.71508	8.04518	7.57551	7.86537	7.51305	0.810437	0.001044
A_51_P335758	NM_029716	Chn1	chimerin (chimaerin) 1	8.96448	10.1895	9.00892	9.85486	8.29341	8.20295	7.99066	8.37258	1.28955	0.001049
A_52_P329881	NM_008929	Dnajc3	DnaJ (Hsp40) homolog, subfamily C, member 3	9.73317	10.3132	9.8124	9.95773	9.18342	9.33221	8.9092	9.08851	0.825785	0.001049
A_52_P461552	NM_021535	Smu1	smu-1 suppressor of mec-8 and unc-52 homolog (C. elegans)	9.79708	10.4631	10.1334	9.96946	9.45446	9.21109	9.25895	8.97834	0.865053	0.00106
A_52_P408438	NM_021548	Arpp19	cAMP-regulated phosphoprotein 19	9.06118	9.03254	8.73075	8.7926	8.43	8.0052	7.73121	8.05179	0.84972	0.00106
A_51_P521125	NM_025740	Ccdc104	coiled-coil domain containing 104	9.97153	10.5647	10.6206	10.4312	9.75652	9.57038	9.41169	9.45191	0.849402	0.001066
A_51_P112223	NM_010357	Gsta4	glutathione S-transferase, alpha 4	12.0012	11.0459	10.6293	10.7052	9.71783	9.43781	10.1345	9.52027	1.39281	0.001074
A_51_P112223	NM_010357	Gsta4	glutathione S-transferase, alpha 4	11.7457	10.7506	10.552	10.4047	9.57602	9.12176	9.92329	9.27328	1.38966	0.001076
A_52_P307267	NM_008477	Ktn1	kinectin 1	10.1372	10.2929	9.763	9.79018	9.03044	8.99131	9.35033	9.29252	0.829668	0.001081
A_51_P366890	NM_008112	Gdi2	guanosine diphosphate (GDP) dissociation inhibitor 2	12.4386	13.1841	11.6439	12.3905	11.4415	10.5696	11.1073	10.78	1.43966	0.001107
A_52_P665520	NM_028680	Ift57	intraflagellar transport 57 homolog (Chlamydomonas)	9.24019	9.27447	9.23123	8.97327	8.55476	8.26841	8.27899	8.65796	0.739759	0.001108
A_51_P377489	AF169286	Ptplb	protein tyrosine phosphatase-like (proline instead of catalytic arginine), member b	12.4628	13.4458	13.1312	12.945	11.7142	11.7553	11.2549	12.3354	1.23124	0.001108
A_51_P152199	AK152356	Arpc2	actin related protein 2/3 complex, subunit 2	12.1637	12.4397	12.348	12.4391	11.8857	11.615	11.5391	11.4828	0.716971	0.001138
A_52_P55720	NM_009628	Adnp	activity-dependent neuroprotective protein	8.8669	9.67713	8.67763	8.74529	8.11632	7.09643	7.97526	7.59422	1.29618	0.001151
A_51_P519385	NM_030692	Sacm1l	SAC1 (suppressor of actin mutations 1, homolog)-like (S. cerevisiae)	10.6976	11.2935	10.9667	11.2933	10.3135	9.79416	10.2789	10.2681	0.899113	0.001157
A_52_P139316	NAP112201-1	-	-	12.8356	13.0599	12.4453	12.0335	11.8346	11.1613	10.7617	11.4849	1.28291	0.00116
A_52_P612868	XR_001671	LOC664945	similar to Methionine aminopeptidase 2 (MetAP 2) (Peptidase M 2) (Initiation factor 2-associated 67 kDa glycoprotein) (p67) (p67eIF2)	7.17733	7.63159	7.33924	7.30104	6.41754	6.74052	6.66888	6.6864	0.73396	0.001162
A_51_P407193	NM_133840	AI462438	expressed sequence AI462438	8.92041	9.30522	8.8793	9.18166	8.3868	8.1602	8.37013	8.43844	0.732757	0.001165
A_52_P503927	NM_001033178	Gpr178	G protein-coupled receptor 178	9.76385	9.76701	9.64424	10.0278	8.91166	8.36664	8.52624	9.34204	1.01408	0.001168
A_52_P460270	NM_024206	Sec13l1	SEC13-like 1 (S. cerevisiae)	8.28548	9.46959	9.14061	8.93503	8.11301	7.63535	7.70032	7.88206	1.12499	0.001199
A_52_P102188	NM_025997	2610204K14Rik	RIKEN cDNA 2610204K14 gene	10.9245	11.5681	10.9428	11.1122	10.1744	10.1836	10.2354	10.5454	0.852193	0.001209
A_52_P262080	NM_033174	Snurf	SNRPN upstream reading frame	9.16992	10.3249	10.1564	9.86147	8.93995	8.61285	8.54201	8.90296	1.12873	0.001222
A_52_P160279	NM_021414	4631427C17Rik	RIKEN cDNA 4631427C17 gene	10.583	11.1508	10.4269	10.7205	9.84496	9.38277	9.70101	10.1026	0.962468	0.001224
A_52_P556111	NM_178682	4933426M11Rik	RIKEN cDNA 4933426M11 gene	9.22924	9.42828	9.18383	9.1855	8.70519	8.45012	8.4577	7.86112	0.888179	0.001225
A_51_P332100	NM_009826	Rb1cc1	RB1-inducible coiled-coil 1	8.74257	9.15576	8.8862	8.78756	8.22455	8.21346	8.058	8.28447	0.697902	0.001228
A_52_P605387	NM_021884	Tsg101	tumor susceptibility gene 101	10.1472	11.435	10.9045	10.8401	9.86968	9.63908	9.5747	9.7565	1.12171	0.001235
A_51_P213898	NM_027604	Usp15	ubiquitin specific peptidase 15	10.2638	10.6092	10.5472	10.3578	9.93953	9.67879	9.38377	9.7026	0.768336	0.001238
A_51_P112223	NM_010357	Gsta4	glutathione S-transferase, alpha 4	11.9801	10.8845	10.6755	10.6854	9.5844	9.43626	10.2066	9.3454	1.41319	0.001243
A_51_P125535	NM_017374	Ppp2cb	protein phosphatase 2 (formerly 2A), catalytic subunit, beta isoform	9.047	9.47861	9.17934	8.90742	8.16507	7.23619	8.4577	8.07419	1.1698	0.001254
A_52_P71496	NM_025816	Tax1bp1	Tax1 (human T-cell leukemia virus type I) binding protein 1	9.62152	10.2531	8.93761	8.95877	8.5177	7.46573	8.09647	7.84226	1.46221	0.001259
A_52_P14980	NM_008676	Nbr1	neighbor of Brca1 gene 1	11.0006	11.399	11.1511	11.1799	10.729	10.3755	10.3798	10.2561	0.747535	0.001266
A_52_P331644	NM_022801	Mark3	MAP/microtubule affinity-regulating kinase 3	9.51345	9.89156	9.63852	9.87401	9.19598	8.57723	9.06403	8.62108	0.864805	0.001269
A_52_P406419	NM_009730	Atrn	attractin	7.51285	7.65299	7.31897	7.64274	7.10452	6.63318	6.73133	6.55932	0.774803	0.001276
A_52_P655532	NM_018817	Smarcal1	Swi/SNF related matrix associated, actin dependent regulator of chromatin, subfamily a-like 1	9.05056	9.06285	9.09008	9.17685	8.61916	8.16741	8.48152	8.3775	0.683688	0.001293
A_52_P316437	ENSMUST00000023150	-	-	8.27639	9.08468	8.68398	8.85175	7.85622	7.7027	7.99321	7.89813	0.861634	0.001294
A_52_P660405	NM_028140	2810423E13Rik	RIKEN cDNA 2810423E13 gene	9.80553	10.4654	9.64911	10.1104	9.33171	8.6791	9.11529	8.98157	0.980681	0.001306
A_51_P238643	NM_021876	Eed	embryonic ectoderm development	9.47555	10.2131	9.98438	10.1259	9.22693	9.10049	8.95179	9.13962	0.845038	0.001306
A_52_P338833	NM_013923	Rnf19	ring finger protein (C3HC4 type) 19	8.82386	9.34851	8.85417	9.01052	8.40044	8.2446	8.2344	8.20732	0.737576	0.001306
A_52_P412506	NM_008649	Mup5	major urinary protein 5	12.6499	13.6954	11.9073	13.144	9.98369	10.768	9.79173	11.9474	2.22646	0.00131
A_52_P399580	NM_013499	Crry	complement receptor related protein	10.1785	11.4701	10.4949	10.2819	9.05651	9.38277	8.93597	9.72852	1.33039	0.001324
A_52_P516656	NM_197985	Adipor2	adiponectin receptor 2	8.11235	8.66211	8.181	8.45227	7.79145	7.0016	6.93612	7.55421	1.03109	0.001324
A_51_P181865	NM_028053	Tmem38b	transmembrane protein 38B	8.80502	9.14258	8.28912	8.94185	8.20292	7.3257	7.62337	7.75417	1.06811	0.001327
A_52_P606826	NM_029988	Pigh	phosphatidylinositol glycan anchor biosynthesis, class H	8.64232	8.57787	8.12608	8.23619	7.79971	7.26651	7.61677	7.5914	0.827018	0.00133
A_52_P628024	NM_019961	Pex3	peroxisomal biogenesis factor 3	9.6263	10.6181	9.77867	9.23263	8.74849	8.6397	8.21923	8.69393	1.23859	0.00134
A_52_P422514	NAP037463-1	-	-	10.951	11.5852	11.5091	11.9	10.5521	10.7225	10.4613	10.5292	0.920046	0.001342
A_52_P311297	NM_028717	Als2	amyotrophic lateral sclerosis 2 (juvenile) homolog (human)	7.95409	8.27716	8.2274	8.22505	7.75794	7.06983	7.31622	7.30833	0.807847	0.001353
A_52_P505584	NM_207219	AI314976	expressed sequence AI314976	9.95548	10.5563	10.4647	10.0432	9.59274	9.17083	9.01843	9.55182	0.921468	0.001355
A_51_P143893	NM_054098	Steap4	STEAP family member 4	11.7197	13.1821	12.2336	12.311	11.3854	10.8998	10.6257	11.2199	1.3289	0.001386
A_51_P423290	XM_284198	Mmrn1	multimerin 1	10.1431	9.58963	9.75924	10.6106	6.56045	6.23499	6.31637	9.50685	2.87098	0.001401
A_52_P463271	NM_146041	Gmds	GDP-mannose 4, 6-dehydratase	8.2079	8.80761	8.11671	8.66648	7.55829	7.66452	7.64299	7.62491	0.827	0.001405
A_51_P156434	NM_027460	5730438N18Rik	RIKEN cDNA 5730438N18 gene	8.2079	8.82422	8.49641	8.42331	7.8443	7.63535	7.82298	7.61938	0.757462	0.001407
A_51_P141953	BC034876	1110008L16Rik	RIKEN cDNA 1110008L16 gene	8.45892	9.28822	8.30775	8.63174	7.6295	7.5136	7.80857	7.82794	0.976756	0.00141
A_51_P516922	NM_173753	A730024A03Rik	RIKEN cDNA A730024A03 gene	10.1703	10.2203	10.0399	10.3143	9.7416	9.22546	9.15911	9.53356	0.771273	0.001416
A_51_P505052	NM_001033300	Gmps	guanine monphosphate synthetase	10.0421	10.6722	9.99973	10.3789	9.25572	9.6879	9.37303	9.35125	0.85626	0.001426
A_51_P222453	NM_025311	D14Ertd449e	DNA segment, Chr 14, ERATO Doi 449, expressed	12.6869	13.362	13.1932	13.7897	11.2623	10.9607	11.4705	12.7331	1.65133	0.001428
A_52_P132612	NAP027398-1	-	-	10.1882	11.4419	10.7958	10.0621	9.54933	9.44243	9.25364	9.19458	1.26202	0.001429
A_51_P112223	NM_010357	Gsta4	glutathione S-transferase, alpha 4	11.8708	10.763	10.6505	10.4906	9.65778	9.22724	10.0543	9.30549	1.38252	0.001431
A_51_P117432	AK172893	Ube4a	ubiquitination factor E4A, UFD2 homolog (S. cerevisiae)	10.5304	10.7898	10.1969	10.3646	9.86674	9.7021	9.71576	9.61083	0.746596	0.001435
A_52_P424236	NM_026194	1810074P20Rik	RIKEN cDNA 1810074P20 gene	8.14602	8.30785	7.59657	7.76318	7.13094	6.89424	7.33645	6.69694	0.938764	0.001441
A_52_P261739	NM_008246	Hiat1	hippocampus abundant gene transcript 1	7.73708	8.17357	7.51698	7.63435	7.06397	6.45452	7.1201	6.70741	0.928996	0.001447
A_51_P263844	NM_030139	Zfp449	zinc finger protein 449	6.90582	7.14952	6.78706	7.26523	6.23475	5.92197	6.22383	6.51235	0.803678	0.001453
A_52_P656434	NM_153550	Dirc2	disrupted in renal carcinoma 2 (human)	9.43391	9.56443	9.3568	9.65832	8.80496	8.20295	8.73573	8.94003	0.83245	0.001457
A_52_P399717	AK017649	D16Bwg1543e	DNA segment, Chr 16, Brigham & Women's Genetics 1543 expressed	10.4498	10.5697	10.085	10.1736	9.83495	9.40504	9.30485	8.89382	0.95985	0.001462
A_52_P55726	NM_011883	Rnf13	ring finger protein 13	10.4579	11.1929	10.1576	10.6786	9.96362	9.4638	9.30382	9.52693	1.0572	0.00148
A_52_P481793	NM_026386	Snx2	sorting nexin 2	9.92865	10.7512	9.57158	9.81392	9.31597	8.4917	8.80271	8.5531	1.22548	0.00148
A_51_P463452	NM_007981	Acsl1	acyl-CoA synthetase long-chain family member 1	13.9246	14.1599	13.4534	13.1822	12.815	12.1695	12.3386	12.8954	1.12544	0.001493
A_52_P663585	NM_001024910	Sept10	septin 10	7.2596	7.6583	6.99549	7.23222	6.73421	6.03266	6.47809	6.32801	0.89316	0.00151
A_51_P185971	NM_007589	Calm2	calmodulin 2	14.6867	14.4397	14.8182	14.9566	13.8269	14.0295	13.3909	14.1265	0.881858	0.00152
A_52_P434570	NM_025839	Nudt16l1	nudix (nucleoside diphosphate linked moiety X)-type motif 16-like 1	9.95927	10.4864	10.0244	10.3815	9.69478	8.96376	9.39731	9.22494	0.892676	0.001522
A_51_P332379	DQ077804	BC003331	cDNA sequence BC003331	10.2059	10.2749	9.91114	9.78069	9.52837	9.13514	9.17605	9.28468	0.762083	0.001524
A_52_P7937	NM_008903	Ppap2a	phosphatidic acid phosphatase 2a	10.3594	9.96294	9.60628	9.71252	9.17392	8.90259	8.85554	9.23582	0.868325	0.001552
A_52_P605296	XM_977731	Wdr26	WD repeat domain 26	9.39523	9.86887	9.07325	9.24003	8.76966	8.57445	8.3583	8.16619	0.92719	0.00156
A_51_P505868	NM_175386	Lhfp	lipoma HMGIC fusion partner	9.80553	9.40638	9.71263	9.8829	8.79879	8.88012	9.10824	9.11724	0.725764	0.001575
A_51_P112223	NM_010357	Gsta4	glutathione S-transferase, alpha 4	11.8059	10.8321	10.6627	10.3931	9.63834	9.26076	10.0928	9.27504	1.35669	0.001581
A_51_P112223	NM_010357	Gsta4	glutathione S-transferase, alpha 4	11.9312	10.9153	10.6802	10.4556	9.74802	9.22188	10.0604	9.3964	1.38891	0.001582
A_52_P458870	NM_175194	Slc25a16	solute carrier family 25 (mitochondrial carrier, Graves disease autoantigen), member 16	10.5781	11.2533	10.7561	10.326	10.0151	9.93417	9.33633	9.36783	1.06502	0.001585
A_52_P115579	NM_173439	Fbxo45	F-box protein 45	9.40778	10.2337	9.51481	9.5774	9.10563	8.40429	8.68614	8.59032	0.986829	0.001586
A_51_P488888	NM_013632	Pnp	purine-nucleoside phosphorylase	10.2949	11.0907	10.9576	10.9992	10.1672	9.59549	9.4632	10.046	1.01764	0.001588
A_51_P257762	NM_020005	Pcaf	p300/CBP-associated factor	10.9689	11.0469	10.368	11.0182	10.3063	9.75754	9.91188	9.8865	0.88496	0.001592
A_52_P652212	NM_021526	Psmd14	proteasome (prosome, macropain) 26S subunit, non-ATPase, 14	9.8368	11.3134	11.2311	10.8982	9.57241	9.42541	9.4833	9.64389	1.28862	0.0016
A_52_P187787	NM_023231	Stoml2	stomatin (Epb7.2)-like 2	9.46492	10.3081	9.91587	9.76731	9.08382	8.78662	9.03585	9.11724	0.858175	0.001615
A_52_P464629	NM_138314	Nme7	non-metastatic cells 7, protein expressed in	9.15512	9.80933	9.27396	9.31551	8.53264	8.68169	8.43349	8.75824	0.786966	0.001635
A_51_P505868	NM_175386	Lhfp	lipoma HMGIC fusion partner	9.51989	9.11777	9.79783	9.73167	8.78638	8.74006	8.75089	8.81256	0.769319	0.001639
A_51_P447463	NM_026856	Zfp644	zinc finger protein 644	9.17646	9.20732	8.79378	8.96213	8.56691	8.14206	8.34038	8.05997	0.75759	0.001644
A_51_P104430	NM_053201	Magee1	melanoma antigen, family E, 1	7.86389	8.39937	7.80617	7.97532	7.53374	6.98764	6.52115	6.99049	1.00293	0.001653
A_52_P302977	NM_027139	Taf9	TAF9 RNA polymerase II, TATA box binding protein (TBP)-associated factor	10.9839	11.6681	11.755	11.3827	10.5943	10.8109	10.4306	10.5266	0.856836	0.001664
A_52_P145539	NM_011648	Tshr	thyroid stimulating hormone receptor	10.4301	11.5994	10.7298	11.3427	10.0553	9.76125	9.49775	10.1159	1.16799	0.001665
A_51_P324097	NM_207682	Kif1b	kinesin family member 1B	11.9901	12.4195	11.5362	12.1966	11.4593	10.9883	11.019	10.8686	0.951791	0.001668
A_51_P472481	NM_172256	Dync2li1	dynein cytoplasmic 2 light intermediate chain 1	9.33666	9.41581	9.32057	9.4038	8.93621	8.7048	8.67347	8.73541	0.606736	0.001676
A_51_P302222	NM_026174	Entpd4	ectonucleoside triphosphate diphosphohydrolase 4	10.7527	10.8048	10.2837	10.5587	9.37794	9.4562	9.78733	10.1484	0.907507	0.001678
A_52_P93256	NM_011923	Angptl2	angiopoietin-like 2	8.45086	9.14824	9.1138	9.01807	8.13602	7.75387	8.01597	8.31216	0.878242	0.001685
A_51_P367563	NM_025789	Rshl2	radial spokehead-like 2	8.90476	9.53302	9.26869	9.09761	8.57895	7.58562	8.34038	8.25446	1.01117	0.001699
A_52_P492644	NM_177474	D19Bwg1357e	DNA segment, Chr 19, Brigham & Women's Genetics 1357 expressed	8.72485	9.24658	9.11027	9.00835	8.48223	7.77664	8.32224	8.1297	0.84481	0.001699
A_52_P440962	NM_145991	Cdc73	Vcell division cycle 73, Paf1/RNA polymerase II complex component, homolog (S. cerevisiae)	9.19748	10.1831	9.64342	9.62903	8.93808	8.86188	8.54201	8.39217	0.979724	0.001706
A_52_P232314	NAP102462-1	-	-	9.02364	10.3521	9.58437	9.00184	8.5177	8.1126	8.2894	8.03941	1.25072	0.001708
A_51_P505868	NM_175386	Lhfp	lipoma HMGIC fusion partner	9.59981	9.26059	9.92863	9.89818	8.8029	8.92253	8.80561	9.01355	0.785655	0.001725
A_52_P249443	NM_009861	Cdc42	cell division cycle 42 homolog (S. cerevisiae)	11.4221	12.0546	11.8638	11.516	11.039	11.0772	10.4064	10.3426	0.997804	0.001727
A_51_P438640	NM_030138	Centb2	centaurin, beta 2	10.9978	11.1989	11.0484	10.8764	10.4865	10.466	10.3343	10.3526	0.620525	0.001735
A_51_P277416	NM_138587	D6Wsu176e	DNA segment, Chr 6, Wayne State University 176, expressed	7.88797	8.23164	8.08106	7.82353	7.40976	6.80357	7.44106	7.12925	0.810142	0.001751
A_51_P505868	NM_175386	Lhfp	lipoma HMGIC fusion partner	9.5986	9.15951	9.85524	9.77115	8.69195	8.78662	8.86113	8.92105	0.780937	0.001754
A_52_P467128	NM_027500	4933434E20Rik	RIKEN cDNA 4933434E20 gene	9.5579	10.1278	9.46865	9.41774	9.03394	8.65821	8.87641	8.49992	0.875897	0.001759
A_51_P183685	NM_033475	Rab34	RAB34, member of RAS oncogene family	10.3744	11.2401	10.7148	10.8275	10.2569	9.61472	9.84	9.61223	0.95825	0.001782
A_52_P149743	NM_011277	Rnf2	ring finger protein 2	8.4071	8.52079	8.19441	8.34313	7.79971	7.85192	7.61677	7.35898	0.709513	0.001782
A_52_P654108	NM_001013380	Dync1li2	dynein, cytoplasmic 1 light intermediate chain 2	9.20868	9.26408	9.10909	9.446	8.76123	8.34747	8.59335	8.63485	0.672734	0.001797
A_51_P194704	BC003311	Tusc3	tumor suppressor candidate 3	9.95168	10.0762	10.4666	10.3338	9.57842	9.61062	9.39539	9.41488	0.707257	0.001798
A_52_P420712	NM_001025309	Pja2	praja 2, RING-H2 motif containing	11.0924	11.2016	10.5297	11.1968	10.5125	10.0678	9.7433	9.91216	0.946179	0.001798
A_52_P108397	NM_146170	C87436	expressed sequence C87436	8.72485	8.9848	8.65031	8.82986	8.14577	7.75387	8.18616	8.2491	0.71373	0.00181
A_51_P469822	NM_007462	Apc	adenomatosis polyposis coli	9.24952	9.57148	8.93362	9.3889	8.8374	8.18527	8.42784	8.18503	0.876991	0.001828
A_51_P238563	NM_026212	Agpat2	1-acylglycerol-3-phosphate O-acyltransferase 2 (lysophosphatidic acid acyltransferase, beta)	13.2016	14.2652	14.0227	14.2135	13.2498	12.5611	12.8375	12.5263	1.13205	0.001829
A_52_P439129	NM_019400	Rabep1	rabaptin, RAB GTPase binding effector protein 1	7.94264	8.21014	7.80908	7.89323	7.34917	7.37736	7.31622	7.28407	0.632069	0.00184
A_52_P483544	NM_029402	Cul2	cullin 2	8.93974	9.37129	8.77902	8.78377	8.49754	8.09392	7.9983	7.97808	0.826494	0.001848
A_51_P504992	NM_011739	Ywhaq	tyrosine 3-monooxygenase/tryptophan 5-monooxygenase activation protein, theta polypeptide	12.7259	13.6294	13.4744	13.6916	12.6939	12.3067	12.2172	12.3696	0.983432	0.001858
A_52_P537492	NM_025868	Txndc14	thioredoxin domain containing 14	8.74036	9.76578	8.18772	8.84692	7.99212	6.78018	7.64299	7.10966	1.50395	0.001859
A_51_P156833	NM_021522	Usp14	ubiquitin specific peptidase 14	9.10977	9.85623	8.50899	8.85898	8.29048	7.21156	7.9675	7.25226	1.40304	0.00186
A_52_P235631	NM_010418	Herc2	hect (homologous to the E6-AP (UBE3A) carboxyl terminus) domain and RCC1 (CHC1)-like domain (RLD) 2	8.89687	9.43602	8.7686	8.99092	8.24585	7.79465	8.33637	8.3275	0.847008	0.001878
A_52_P50305	NM_016786	Hip2	huntingtin interacting protein 2	8.24566	8.49731	7.79448	8.09644	7.62486	7.24229	7.37217	7.15241	0.81054	0.00189
A_51_P323148	NM_028140	2810423E13Rik	RIKEN cDNA 2810423E13 gene	10.4962	11.4061	10.332	11.2851	9.92262	9.88409	9.56788	9.81452	1.08259	0.001916
A_52_P200155	NM_144880	Ppp2r5a	protein phosphatase 2, regulatory subunit B (B56), alpha isoform	9.56165	9.97042	9.01019	9.76347	9.03219	7.65485	8.40312	7.98455	1.30775	0.001925
A_51_P320377	NM_001039519	Gtf2a2	general transcription factor II A, 2	10.9666	11.6867	11.5373	11.241	10.5287	10.7814	10.2055	10.4968	0.854798	0.001938
A_52_P330980	AK143126	-	-	8.86083	8.88655	8.39939	8.70174	8.0417	7.62057	7.98298	8.15094	0.763078	0.001955
A_51_P136941	NM_028012	Xrcc4	X-ray repair complementing defective repair in Chinese hamster cells 4	8.08483	8.90004	8.07865	8.13267	7.25623	7.41101	7.48159	7.52789	0.879871	0.001961
A_52_P432289	NM_023066	Asph	aspartate-beta-hydroxylase	9.05411	9.36482	8.42805	8.98872	8.1998	7.52928	7.76146	8.26158	1.0209	0.001962
A_52_P267543	NM_145418	BC013529	cDNA sequence BC013529	10.4356	11.7588	10.3645	10.5942	10.0353	8.62096	9.22136	9.13672	1.53468	0.001967
A_51_P272123	NM_024197	Ndufa10	NADH dehydrogenase (ubiquinone) 1 alpha subcomplex 10	11.6157	12.6241	11.8382	12.0039	11.1785	10.4705	11.1875	11.0328	1.05311	0.001976
A_52_P168338	NM_026126	Fundc2	FUN14 domain containing 2	9.742	9.90946	8.73992	9.68973	8.50766	8.51786	8.27899	8.58749	1.04728	0.001977
A_52_P194763	NM_173350	Osbpl9	oxysterol binding protein-like 9	10.3872	10.8896	9.82969	10.0813	9.67471	8.82473	9.18835	9.14925	1.08766	0.001992
A_52_P292693	NM_016690	Hnrpdl	heterogeneous nuclear ribonucleoprotein D-like	9.97247	10.0166	9.65398	9.27106	9.11393	8.23429	8.92532	8.61832	1.00555	0.002007
A_51_P272046	NM_007614	Ctnnb1	catenin (cadherin associated protein), beta 1	12.3274	12.4839	12.4983	12.8428	12.0009	11.7196	11.9323	11.6958	0.700948	0.002013
A_52_P517006	NM_027332	Bxdc5	brix domain containing 5	9.94021	10.5093	10.337	10.3931	9.50835	9.80137	9.28729	9.5284	0.763574	0.002019
A_51_P119544	NM_001005847	Aga	aspartylglucosaminidase	9.79496	11.1874	10.9265	10.6039	9.57722	9.37796	9.19501	9.66082	1.17543	0.002033
A_52_P677822	NM_153059	Tmem5	transmembrane protein 5	9.58147	10.3562	9.8411	9.47529	8.73564	8.96803	8.97004	9.07947	0.875233	0.002036
A_52_P620345	NM_133979	Tmem16k	transmembrane protein 16K	10.1161	10.4052	9.94393	10.1884	9.73946	9.12559	9.22571	9.47122	0.772923	0.002044
A_52_P492643	NM_177474	D19Bwg1357e	DNA segment, Chr 19, Brigham & Women's Genetics 1357 expressed	8.65407	9.06684	8.92694	8.82863	8.22148	7.66452	8.4012	7.95851	0.807695	0.002059
A_51_P353735	NM_019468	G6pd2	glucose-6-phosphate dehydrogenase 2	8.26724	9.43447	8.06898	8.40038	7.54361	6.51908	7.47065	7.19764	1.36002	0.002062
A_51_P462918	NM_023737	Ehhadh	enoyl-Coenzyme A, hydratase/3-hydroxyacyl Coenzyme A dehydrogenase	11.4405	11.831	11.551	11.5112	11.0786	10.4136	10.701	10.9938	0.786671	0.002069
A_52_P32500	NM_020586	Herpud2	HERPUD family member 2	10.5557	10.8929	10.5358	10.9822	10.0647	9.63371	9.99122	10.1979	0.76978	0.00207
A_51_P417313	NM_027139	Taf9	TAF9 RNA polymerase II, TATA box binding protein (TBP)-associated factor	10.3998	11.0853	11.2955	10.7814	10.1202	10.1781	9.88534	9.88995	0.872111	0.002071
A_52_P496497	NM_025341	Abhd6	abhydrolase domain containing 6	9.44477	10.0998	9.87966	9.69513	9.20689	8.66608	8.96874	9.07139	0.801565	0.002078
A_51_P488928	NM_011182	Pscd3	pleckstrin homology, Sec7 and coiled-coil domains 3	8.94931	9.16324	8.52323	9.18742	8.22455	7.5136	8.21705	8.15859	0.927353	0.002079
A_51_P207636	NM_016774	Atp5b	ATP synthase, H+ transporting mitochondrial F1 complex, beta subunit	13.7346	15.0167	14.3197	14.817	13.5392	13.0621	13.2226	13.5096	1.13863	0.002085
A_51_P205737	NM_016666	Aip	aryl-hydrocarbon receptor-interacting protein	10.6919	11.2192	10.8757	11.1023	10.2073	10.0787	10.3735	10.3925	0.709264	0.002096
A_52_P612682	NM_145956	Brcc3	BRCA1/BRCA2-containing complex, subunit 3	7.58827	7.98386	7.71916	7.97754	7.29179	7.19287	7.12476	7.02436	0.658766	0.002112
A_52_P178738	NM_023248	Sbds	Shwachman-Bodian-Diamond syndrome homolog (human)	10.5118	11.0893	10.9076	10.3199	10.1086	9.76862	9.60588	9.90138	0.861039	0.002128
A_52_P16320	NM_027992	Tmem106b	transmembrane protein 106B	7.02642	7.76046	6.91677	7.1204	6.49077	6.37778	6.3245	6.30752	0.830869	0.00213
A_52_P368467	NM_133247	Usp33	ubiquitin specific peptidase 33	12.013	12.2571	12.0429	12.157	11.5443	11.6494	11.4112	11.1088	0.689103	0.002131
A_52_P351336	NM_133704	Sec22a	SEC22 vesicle trafficking protein-like A (S. cerevisiae)	7.96167	8.87976	7.69735	8.33624	7.43649	6.70816	7.19292	7.12145	1.104	0.002139
A_52_P182843	BC094568	Taf1	TAF1 RNA polymerase II, TATA box binding protein (TBP)-associated factor	8.50895	9.10618	8.40324	8.67742	8.20913	7.62057	7.70966	7.74658	0.852462	0.002154
A_52_P228964	BC055003	Shprh	SNF2 histone linker PHD RING helicase	8.27029	8.5091	8.27446	8.05089	7.79971	7.62551	7.28324	7.54257	0.713428	0.002155
A_52_P112188	NM_010309	Gnas	GNAS (guanine nucleotide binding protein, alpha stimulating) complex locus	11.8433	12.6809	11.4802	11.8291	11.2552	10.5333	10.9353	10.6612	1.11215	0.002156
A_51_P160870	NM_194054	Rtn4	reticulon 4	12.4411	13.5601	13.3459	12.9565	12.3107	11.9261	11.8593	12.1433	1.016	0.002167
A_52_P626340	NM_019640	Pitpnb	phosphatidylinositol transfer protein, beta	7.31985	7.83259	7.12252	7.1716	6.785	6.27697	6.6036	6.45762	0.83084	0.002178
A_51_P511800	NM_025909	Oma1	OMA1 homolog, zinc metallopeptidase (S. cerevisiae)	8.35335	9.22172	7.87442	8.51918	7.56314	7.37169	7.51037	7.20135	1.08053	0.002181
A_51_P482801	NM_023906	Asb3	ankyrin repeat and SOCS box-containing protein 3	8.60891	8.88429	8.15837	8.58312	7.83227	7.68371	7.97526	7.71581	0.756908	0.002197
A_52_P204348	NM_175128	4930430F08Rik	RIKEN cDNA 4930430F08 gene	8.72262	8.84994	8.21868	8.69368	8.13602	7.65485	7.81435	7.77918	0.775131	0.002214
A_52_P853177	AK155464	Angptl2	angiopoietin-like 2	8.67959	9.45899	8.23175	8.32411	7.68404	6.9665	7.54903	7.73895	1.18898	0.002235
A_52_P479179	NM_026949	Cnot8	CCR4-NOT transcription complex, subunit 8	8.33303	9.03254	8.38776	8.32062	7.77898	7.06983	7.75245	7.69756	0.943783	0.002236
A_52_P445622	NM_025921	2610002M06Rik	RIKEN cDNA 2610002M06 gene	8.1983	8.60008	8.54083	8.3551	7.80792	7.84323	7.69407	7.83988	0.627307	0.002237
A_52_P302463	NM_182994	Arl5a	ADP-ribosylation factor-like 5A	9.90721	9.96935	9.40855	9.45159	8.90975	8.53221	8.98036	9.06632	0.812013	0.002243
A_52_P472660	AK036718	Smurf2	SMAD specific E3 ubiquitin protein ligase 2	10.4805	10.7116	9.9373	10.3425	9.85093	9.38438	9.53499	9.38341	0.829543	0.002252
A_51_P112223	NM_010357	Gsta4	glutathione S-transferase, alpha 4	12.1533	11.2038	10.4758	10.882	9.48294	9.64845	10.3298	9.66014	1.39843	0.00226
A_51_P378348	NM_172695	Plaa	phospholipase A2, activating protein	8.5422	9.06883	8.30569	8.42656	7.70617	7.06312	8.07737	7.34899	1.03691	0.002262
A_52_P392247	NM_027590	Ints10	integrator complex subunit 10	7.33744	8.17727	7.55213	7.92112	7.09784	6.40694	6.99331	6.69694	0.948229	0.002266
A_51_P507407	AK005193	Tatdn3	TatD DNase domain containing 3	7.74149	8.13605	8.12374	7.63435	7.32649	7.04284	6.90395	7.32541	0.759236	0.002296
A_52_P96587	NM_019708	Scoc	short coiled-coil protein	9.14016	10.4154	8.75207	9.40051	8.58135	7.26049	7.94659	7.83512	1.52114	0.00231
A_52_P253044	NM_030725	Syt13	synaptotagmin XIII	6.73934	6.21976	6.27537	6.5473	7.12438	7.27252	6.94142	7.52789	-0.77111	0.002341
A_51_P259001	NM_029814	Chmp5	chromatin modifying protein 5	11.0311	12.2105	11.4437	11.5188	10.8753	10.4277	10.0481	10.5002	1.08819	0.002343
A_52_P127823	NM_018829	Ap3m1	adaptor-related protein complex 3, mu 1 subunit	8.03898	8.68567	8.3302	8.05299	7.79971	7.3257	7.45593	7.21241	0.828524	0.002349
A_52_P237669	NM_183392	Nup54	nucleoporin 54	9.21186	9.71197	9.10909	9.62197	8.91926	8.51209	8.60674	8.47717	0.784909	0.002351
A_52_P123843	AK031688	6030443O07Rik	RIKEN cDNA 6030443O07 gene	8.14602	8.12843	7.87442	8.02543	7.46791	6.77232	7.52102	7.25583	0.789303	0.002352
A_52_P32249	NM_019464	Sh3glb1	SH3-domain GRB2-like B1 (endophilin)	10.0554	11.2845	10.2407	9.96221	9.63258	8.84575	8.9119	9.17586	1.24419	0.00236
A_52_P22365	BC018281	Cnot1	CCR4-NOT transcription complex, subunit 1	9.34538	10.0752	9.4162	9.7356	9.18184	8.30514	8.74938	8.39541	0.985165	0.002364
A_52_P273769	NM_025614	Rwdd1	RWD domain containing 1	10.2775	11.1222	10.6186	10.7255	9.84496	9.96768	9.73951	10.0121	0.794891	0.002379
A_52_P443500	NM_145568	AA792894	EST AA792894	10.7134	11.8947	10.9791	11.2276	10.5746	10.0232	9.8632	10.0121	1.08543	0.002381
A_51_P505868	NM_175386	Lhfp	lipoma HMGIC fusion partner	9.86234	9.33533	10.1351	10.0331	9.14342	8.98077	9.06646	9.02823	0.786763	0.002382
A_52_P555688	NM_178811	Ttc15	tetratricopeptide repeat domain 15	9.15842	9.64009	9.25595	9.34154	8.96219	8.47994	8.57644	8.41469	0.740686	0.002386
A_52_P131509	NM_019832	Gkap1	G kinase anchoring protein 1	10.693	11.0685	11.1196	10.9168	10.3866	10.3915	10.2716	10.22	0.632047	0.002391
A_52_P55732	NM_011883	Rnf13	ring finger protein 13	8.53205	9.28993	8.24254	8.14848	7.74517	6.75649	7.28741	7.6166	1.20183	0.002408
A_52_P445969	NM_001040396	2810407C02Rik	RIKEN cDNA 2810407C02 gene	12.14	13.0167	12.0597	12.5148	11.5735	11.795	11.1511	11.2233	0.997092	0.002409
A_51_P505868	NM_175386	Lhfp	lipoma HMGIC fusion partner	9.50699	9.12162	9.85735	9.75961	8.77805	8.69713	8.88193	8.85788	0.757646	0.00243
A_51_P320444	NM_009072	Rock2	Rho-associated coiled-coil containing protein kinase 2	8.15265	8.5091	7.49185	7.96196	7.48849	6.66689	6.90936	6.99049	1.01509	0.002445
A_51_P276831	NM_023873	Cep70	centrosomal protein 70	8.79444	8.8195	8.83146	8.68963	8.45635	7.95698	7.83156	8.11995	0.69255	0.00245
A_51_P341571	NM_027117	Klhdc2	kelch domain containing 2	10.2027	10.6617	10.6371	10.5942	9.7973	9.97408	9.84283	9.89682	0.64614	0.002451
A_52_P157274	NM_007380	Abi1	abl-interactor 1	9.04343	9.24305	8.98854	9.04261	8.78013	8.16381	8.14316	8.29665	0.733468	0.002455
A_52_P240610	NM_029610	4930404J24Rik	RIKEN cDNA 4930404J24 gene	8.58946	9.13879	8.95479	8.98433	8.36192	8.23429	7.97784	8.29318	0.700034	0.002477
A_51_P400944	NM_144861	BC021395	cDNA sequence BC021395	7.43328	7.67409	7.51341	7.41001	6.95729	6.64166	7.00852	6.92923	0.623523	0.002482
A_52_P45797	NM_175389	Rg9mtd2	RNA (guanine-9-) methyltransferase domain containing 2	8.20151	8.31794	7.85766	8.36867	7.70177	7.37736	7.37999	7.53083	0.688954	0.002502
A_51_P483557	NM_009458	Ube2b	ubiquitin-conjugating enzyme E2B, RAD6 homology (S. cerevisiae)	11.0907	11.4992	11.4816	10.8705	10.6184	10.5419	10.2579	10.4805	0.760821	0.002503
A_52_P330822	AK083699	Chml	choroideremia-like	7.94646	8.76647	7.76182	8.45862	7.64791	7.07652	7.15697	7.02436	1.00691	0.002506
A_52_P21724	NM_026165	1200007B05Rik	RIKEN cDNA 1200007B05 gene	7.8517	8.46741	7.24357	7.52956	6.9199	6.55496	6.77942	6.79341	1.01114	0.002514
A_52_P54325	NM_172600	6720456H20Rik	RIKEN cDNA 6720456H20 gene	8.9474	9.26928	8.79671	8.88044	8.53016	8.31828	8.19061	8.06608	0.697174	0.00253
A_52_P567697	NM_194462	Akap9	A kinase (PRKA) anchor protein (yotiao) 9	9.81079	10.1163	10.0614	9.90401	9.44791	8.92912	9.36321	9.39802	0.688559	0.002533
A_52_P288811	NM_134017	Mat2b	methionine adenosyltransferase II, beta	9.06118	10.2434	8.84711	8.92129	8.12948	7.40545	8.13163	8.20732	1.29979	0.002553
A_52_P498608	NM_016710	Nsbp1	nucleosome binding protein 1	11.2128	11.974	11.7345	11.9191	11.0429	10.8192	10.6113	11.0545	0.828131	0.002577
A_51_P329512	NM_001013392	Rreb1	ras responsive element binding protein 1	9.95548	10.37	9.06597	9.85546	8.8474	8.22738	9.06039	8.46951	1.16057	0.0026
A_51_P439970	NM_010281	Ggh	gamma-glutamyl hydrolase	10.1547	11.1441	10.5341	10.4659	9.98006	9.66699	9.30895	9.577	0.941458	0.002607
A_52_P221067	XM_138240	LOC238395	similar to serine (or cysteine) peptidase inhibitor, clade A, member 3B	7.90773	9.08664	7.93159	7.84795	7.39893	6.52812	6.90395	7.0938	1.21228	0.002627
A_52_P500244	NM_009730	Atrn	attractin	12.1296	11.4866	11.6952	12.1205	11.2904	11.0821	11.0159	11.025	0.754576	0.002636
A_52_P8227	NM_008866	Lypla1	lysophospholipase 1	11.5499	12.0425	11.3354	11.5302	11.1742	10.755	10.6947	10.5122	0.830465	0.00266
A_51_P197175	NM_178016	Pigk	phosphatidylinositol glycan anchor biosynthesis, class K	9.23551	10.2302	9.30314	9.22519	8.88086	8.17815	8.17946	8.50742	1.06203	0.002677
A_51_P168392	NM_030188	4930506L13Rik	RIKEN cDNA 4930506L13 gene	7.52314	7.80895	7.41756	7.27246	6.94245	6.819	6.82022	6.87457	0.641469	0.00269
A_52_P362277	NM_025546	Rsl1d1	ribosomal L1 domain containing 1	8.88297	9.23243	8.4819	8.7164	8.27576	7.20535	8.0941	7.47068	1.06695	0.00269
A_52_P681813	XM_980542	Rab3gap2	RAB3 GTPase activating protein subunit 2	9.19909	9.72087	9.49688	9.54491	9.05306	8.65558	8.7281	8.80283	0.680543	0.002718
A_52_P877015	BC042730	Thrb	thyroid hormone receptor beta	8.80923	8.7417	8.08587	8.46495	8.08963	7.0292	7.52807	7.47375	0.995275	0.00274
A_52_P55719	NM_009628	Adnp	activity-dependent neuroprotective protein	8.87696	9.55167	8.48372	8.43303	8.06928	7.16764	7.90925	7.66303	1.13404	0.002766
A_51_P122964	NM_028487	Gpbp1	GC-rich promoter binding protein 1	9.97153	10.4593	9.55608	9.53817	9.25422	8.985	8.88055	8.72901	0.919082	0.00277
A_51_P238565	NM_026212	Agpat2	1-acylglycerol-3-phosphate O-acyltransferase 2 (lysophosphatidic acid acyltransferase, beta)	13.5816	14.765	14.4715	14.6577	13.6749	12.9505	13.3523	13.0933	1.10119	0.002774
A_52_P916539	XM_140881	Zbtb34	zinc finger and BTB domain containing 34	7.80188	8.32463	7.79154	7.71886	7.34917	6.91622	7.30804	7.06561	0.749466	0.002801
A_52_P668030	AK156814	Mrpl44	mitochondrial ribosomal protein L44	8.64468	9.37129	8.24039	8.193	7.47824	7.38865	7.79693	7.66034	1.0313	0.002801
A_52_P480373	NM_053159	Mrpl3	mitochondrial ribosomal protein L3	9.85523	10.5851	10.4976	10.2661	9.3501	9.85781	9.07732	9.38748	0.882827	0.002802
A_51_P411645	NM_021500	Maea	macrophage erythroblast attacher	9.98182	10.2113	10.252	9.99045	9.75864	9.21289	9.4632	9.23943	0.690351	0.002802
A_52_P323331	NM_146008	Tcp11l2	t-complex 11 (mouse) like 2	9.00908	9.22172	8.53382	8.3013	8.10304	7.27252	7.82011	7.87743	0.998206	0.002814
A_51_P304859	NM_022985	Zfand6	zinc finger, AN1-type domain 6	11.5954	11.8375	11.1885	10.9717	10.9072	10.4089	10.3592	10.2694	0.91207	0.002834
A_52_P397012	NM_033074	Tars	threonyl-tRNA synthetase	9.70972	10.2757	9.45478	10.0406	9.29714	8.93568	9.10235	8.87306	0.818142	0.002846
A_52_P238014	NM_178896	Dcun1d4	DCN1, defective in cullin neddylation 1, domain containing 4 (S. cerevisiae)	8.39874	8.76647	8.86958	8.69906	8.29048	7.73079	7.90925	7.97376	0.707391	0.002847
A_51_P131661	NM_024182	Riok3	RIO kinase 3 (yeast)	9.07523	9.50239	9.18383	9.27286	8.96403	8.22044	8.22358	8.41788	0.802098	0.002855
A_51_P168862	NM_013670	Snrpn	small nuclear ribonucleoprotein N	9.63581	10.6826	10.507	10.3798	9.60575	9.34872	9.14541	9.39317	0.928045	0.002855
A_52_P568731	NM_025505	Blzf1	basic leucine zipper nuclear factor 1	7.827	7.941	7.76182	7.88145	7.49867	6.95228	7.15697	7.2451	0.639566	0.002856
A_52_P402881	BC075698	Mpp5	membrane protein, palmitoylated 5 (MAGUK p55 subfamily member 5)	9.11318	9.39054	9.1601	8.93617	8.7205	8.52935	8.39927	8.36764	0.645808	0.002867
A_52_P246889	NM_025783	Vps24	vacuolar protein sorting 24 (yeast)	10.3046	10.3398	9.68439	10.3407	9.56637	9.24674	9.39924	9.46121	0.748996	0.002879
A_51_P306066	NM_013507	Eif4g2	eukaryotic translation initiation factor 4, gamma 2	13.4962	13.7224	13.3078	13.6041	12.9824	13.0106	12.9243	12.7626	0.612652	0.00288
A_51_P170911	NM_019651	Ptpn9	protein tyrosine phosphatase, non-receptor type 9	9.09433	9.53591	9.43327	9.312	8.92493	8.6503	8.57133	8.65391	0.643757	0.002887
A_51_P423404	NM_178590	Ikbkg	inhibitor of kappaB kinase gamma	9.12842	9.5156	9.4162	9.15157	8.8711	8.58828	8.64942	8.53706	0.641485	0.00289
A_51_P122631	NM_133248	Glmn	glomulin, FKBP associated protein	8.02094	9.10618	8.38191	8.2564	7.63873	7.63044	7.3955	7.47375	0.906753	0.002901
A_51_P362538	XM_001004384	Syde2	synapse defective 1, Rho GTPase, homolog 2 (C. elegans)	8.7293	9.12928	8.67444	9.15059	8.38954	8.28855	7.85138	8.17941	0.743683	0.002903
A_52_P619903	NM_026798	2810441K11Rik	RIKEN cDNA 2810441K11 gene	9.93829	10.794	11.1736	10.6312	9.76919	9.50561	8.97004	9.81149	1.12019	0.002903
A_52_P27249	AK030569	Dynlt1	dynein light chain Tctex-type 1	8.97576	8.86607	9.93197	9.16524	7.40436	7.5136	7.60013	8.86957	1.38784	0.002914
A_52_P165403	NM_145511	BC003331	cDNA sequence BC003331	9.45421	9.71197	9.21487	8.99092	8.66734	8.34747	8.71888	8.63759	0.750172	0.00294
A_52_P108673	NM_023773	4930548G07Rik	RIKEN cDNA 4930548G07 gene	8.13264	8.68826	8.67125	8.24357	7.91441	7.54483	7.78521	7.52789	0.74085	0.00294
A_52_P537466	NM_145600	Zfp330	zinc finger protein 330	9.18458	9.77679	9.67884	9.4444	9.02868	8.51209	8.70494	8.8719	0.74175	0.002949
A_52_P129756	NM_020559	Alas1	aminolevulinic acid synthase 1	11.1057	11.2088	11.6484	11.5502	10.8512	10.5469	10.6298	10.7366	0.687153	0.002956
A_52_P57651	NM_019642	Rpn2	ribophorin II	10.6793	11.2392	10.4876	10.7026	10.4238	9.42697	9.75236	9.3115	1.04852	0.00296
A_51_P359272	NM_009655	Alcam	activated leukocyte cell adhesion molecule	9.88045	10.4216	10.2272	10.6487	9.78696	9.45162	9.20385	9.5046	0.807723	0.002965
A_51_P156316	NM_178364	Zfp369	zinc finger protein 369	8.53205	8.82893	8.41665	8.57729	8.31085	7.48717	7.52102	7.73639	0.824875	0.002975
A_51_P517904	NM_172782	Nxt2	nuclear transport factor 2-like export factor 2	8.93782	8.9463	8.30775	8.74399	8.08626	7.33731	7.95969	8.04973	0.875718	0.002991
A_52_P241987	NM_178613	4933433P14Rik	RIKEN cDNA 4933433P14 gene	10.0581	10.8191	10.362	10.7056	9.88916	9.73512	9.34435	9.69867	0.819369	0.002999
A_51_P317706	NM_009457	Ube1x	ubiquitin-activating enzyme E1, Chr X	11.651	12.2062	11.917	12.3977	11.2901	11.143	11.5218	11.126	0.772767	0.003016
A_51_P476357	AK013434	2810482I07Rik	RIKEN cDNA 2810482I07 gene	10.9987	11.6432	11.6016	11.5337	10.7338	10.9275	10.5781	10.6008	0.734253	0.003018
A_52_P682922	NM_010765	Mapkapk5	MAP kinase-activated protein kinase 5	8.5422	9.16324	8.62578	8.86975	8.28755	7.55511	8.06529	8.01856	0.818614	0.003025
A_51_P117600	NM_025887	Rab5a	RAB5A, member RAS oncogene family	11.6739	12.3067	11.3334	11.5121	10.7116	11.1211	10.811	10.5945	0.897022	0.003028
A_51_P408649	NM_145463	Tmem46	transmembrane protein 46	8.04612	7.91465	8.23391	8.11064	7.64333	7.53448	7.36824	7.41112	0.587039	0.003065
A_51_P505868	NM_175386	Lhfp	lipoma HMGIC fusion partner	9.5031	9.14069	9.90775	9.64375	8.81924	8.77208	8.87503	8.87306	0.713968	0.00307
A_51_P242779	NM_025975	Dynlt3	dynein light chain Tctex-type 3	9.52117	10.3797	8.71688	9.02344	8.49754	7.90735	8.06287	8.05179	1.28041	0.003072
A_52_P112888	NM_133826	Atp6v1h	ATPase, H+ transporting, lysosomal V1 subunit H	10.6037	11.4132	10.5336	11.0123	10.2599	10.1454	9.73723	9.39802	1.00557	0.003082
A_52_P478539	NM_029437	Ckap5	cytoskeleton associated protein 5	8.00635	8.56098	7.93159	7.72414	7.49359	6.98764	7.3564	7.0327	0.838182	0.003091
A_52_P558259	NM_207650	Dtna	dystrobrevin alpha	10.5041	9.84116	9.45757	9.76923	9.28101	8.69969	8.57984	9.08751	0.980994	0.003095
A_51_P246705	NM_029278	2610033H07Rik	RIKEN cDNA 2610033H07 gene	9.28923	9.68884	9.20275	9.51014	8.92493	8.33132	8.78073	8.74687	0.726778	0.0031
A_51_P320860	NM_025948	Lsm14a	LSM14 homolog A (SCD6, S. cerevisiae)	10.3558	11.0096	9.90639	10.8133	9.72327	9.58578	9.5908	9.5061	0.919798	0.003105
A_52_P13612	NM_009761	Bnip3l	BCL2/adenovirus E1B interacting protein 3-like	10.3385	10.6497	10.1112	10.4174	10.007	9.22903	9.43721	9.65475	0.797182	0.003105
A_52_P451041	NM_133795	Ttc1	tetratricopeptide repeat domain 1	8.2206	9.2253	8.96134	8.11467	7.7366	7.14206	7.62666	7.74404	1.06814	0.003136
A_52_P362135	NM_080557	Snx4	sorting nexin 4	9.11997	9.5924	9.36375	9.33637	8.89827	8.26503	8.73573	8.63759	0.718966	0.003146
A_52_P43943	AK173229	Cpeb4	cytoplasmic polyadenylation element binding protein 4	9.91699	10.3925	9.00892	9.63886	8.85534	8.65558	8.69714	8.64169	1.02688	0.003149
A_52_P300463	BU518864	E030041M21Rik	RIKEN cDNA E030041M21 gene	10.3165	10.3031	10.0042	10.2566	9.31453	9.5188	9.51914	9.8761	0.662934	0.003153
A_52_P578133	AK154559	D10Ucla1	DNA segment, Chr 10, University of California at Los Angeles 1	9.96965	10.2557	8.95872	9.64306	8.9287	8.07123	8.80706	8.40669	1.15337	0.003163
A_52_P117482	AK016037	Rnf121	ring finger protein 121	7.38897	7.70517	7.75581	7.47416	7.09784	6.49169	6.92548	6.9862	0.705723	0.003178
A_52_P405876	AK045871	4932415D10Rik	RIKEN cDNA 4932415D10 gene	8.89292	9.21814	8.98082	8.78377	8.36192	8.51786	8.07496	8.33089	0.6475	0.003192
A_51_P169850	NM_019786	Tbk1	TANK-binding kinase 1	8.54473	9.28822	8.01709	8.50543	7.50878	7.68848	7.76743	7.53964	0.962783	0.003198
A_51_P433562	NM_138314	Nme7	non-metastatic cells 7, protein expressed in	8.97389	9.51852	9.30623	9.24095	8.70739	8.68943	8.30386	8.62523	0.678419	0.003201
A_52_P363087	NM_011692	Vbp1	von Hippel-Lindau binding protein 1	10.6502	10.7922	10.8345	11.0241	10.3399	10.3379	10.0506	10.1599	0.60319	0.003218
A_51_P232355	NM_008950	Psmc5	protease (prosome, macropain) 26S subunit, ATPase 5	10.7797	11.3839	11.3316	11.2313	10.7	9.53331	10.4535	9.89453	1.03631	0.00323
A_51_P196629	XM_283903	B430201A12Rik	RIKEN cDNA B430201A12 gene	8.93974	8.17727	9.034	8.96436	9.8687	9.23968	9.81787	9.87726	-0.92203	0.003231
A_52_P335907	NM_026172	Decr1	2,4-dienoyl CoA reductase 1, mitochondrial	9.20549	9.79616	9.09367	8.95765	8.75912	7.89894	8.35434	8.34101	0.92489	0.003231
A_52_P488640	NM_023063	Lima1	LIM domain and actin binding 1	9.91113	10.0653	8.9834	9.98441	9.16116	7.98928	8.6639	8.40989	1.18	0.003234
A_51_P475291	NM_022323	Moap1	modulator of apoptosis 1	8.23005	8.73669	8.51435	8.35681	7.94823	7.78567	7.74642	7.86346	0.623528	0.003262
A_52_P255268	NM_172470	Wdr35	WD repeat domain 35	7.35482	7.54835	7.39838	7.53558	6.92745	6.77232	6.97794	6.9558	0.550905	0.003263
A_52_P34950	NM_019685	Ruvbl1	RuvB-like protein 1	7.91946	8.49731	8.10729	7.99732	7.43649	7.06983	7.70966	7.25939	0.761504	0.003263
A_52_P436238	NM_013614	Odc1	ornithine decarboxylase, structural 1	8.88894	9.58824	8.84286	9.03306	8.65146	7.53448	8.22358	7.81106	1.03313	0.003293
A_51_P373226	NM_019722	Arl2	ADP-ribosylation factor-like 2	11.188	11.8784	11.8486	11.6265	10.9215	10.7212	10.7418	11.1303	0.756678	0.003313
A_51_P307624	NM_199446	Phkb	phosphorylase kinase beta	9.62271	10.3628	9.38924	10.1595	9.31597	8.58276	8.92131	8.84846	0.966419	0.003317
A_52_P96360	NAP058766-1	-	-	9.41194	10.4286	9.86156	9.79709	9.16596	8.98289	8.91055	9.1192	0.830154	0.003324
A_51_P120448	NM_025855	Echdc1	enoyl Coenzyme A hydratase domain containing 1	13.0344	13.2725	13.1118	13.1108	12.8919	12.179	12.0361	12.3217	0.775191	0.003327
A_51_P280401	NM_133986	Tcta	T-cell leukemia translocation altered gene	9.82853	10.4433	9.51303	10.048	9.47394	8.63703	8.95179	9.03031	0.934932	0.003331
A_51_P404339	NM_025588	Exoc2	exocyst complex component 2	8.89687	9.33202	8.84853	8.98322	8.6051	8.28521	8.33436	8.05179	0.696046	0.003333
A_52_P661061	NM_019793	Tspan3	tetraspanin 3	10.1687	11.2529	9.97922	9.54341	9.00388	9.09659	9.0309	8.99231	1.20513	0.003363
A_51_P272046	NM_007614	Ctnnb1	catenin (cadherin associated protein), beta 1	12.1375	12.3283	12.3415	12.7477	11.9381	11.5741	11.7263	11.5397	0.694208	0.003369
A_51_P140871	ENSMUST00000006203	-	-	9.29224	8.63547	9.10673	8.9554	10.1752	9.45162	10.2642	9.64729	-0.88711	0.003371
A_51_P161893	NM_130885	Oxr1	oxidation resistance 1	10.9876	11.4334	10.9123	11.0878	10.4529	10.6194	10.1591	10.4709	0.679713	0.003376
A_51_P379385	NM_153145	Abca8a	ATP-binding cassette, sub-family A (ABC1), member 8a	11.2384	11.7301	11.5575	12.021	11.122	10.7167	10.5288	10.9494	0.807534	0.003377
A_51_P290526	NM_011994	Abcd2	ATP-binding cassette, sub-family D (ALD), member 2	7.89591	9.15764	8.06411	8.38878	7.78315	6.87199	7.01356	7.2379	1.14996	0.003378
A_51_P498322	NM_145452	Rasa1	RAS p21 protein activator 1	8.68418	9.02024	8.40709	8.47909	8.20913	7.62551	7.99321	7.60266	0.790021	0.00338
A_51_P353360	NM_011811	Farslb	phenylalanine-tRNA synthetase-like, beta subunit	9.8934	10.8611	9.74489	10.0315	9.54443	9.065	9.03338	8.63348	1.06366	0.003383
A_51_P136337	NM_176963	Galm	galactose mutarotase	8.69332	9.90612	8.86679	9.05839	8.53016	7.51885	7.84292	8.05179	1.14523	0.003385
A_51_P134228	NM_172563	Hlf	hepatic leukemia factor	10.6019	10.2381	10.5455	11.5751	9.23912	10.2209	9.23866	9.32175	1.23505	0.003393
A_52_P674578	NM_178645	Blmh	bleomycin hydrolase	9.57284	10.1987	9.98951	10.2093	9.61514	8.86418	9.18165	8.88348	0.85647	0.003396
A_52_P78770	NM_144807	Chpt1	choline phosphotransferase 1	12.8469	13.6565	13.1264	12.752	12.3531	12.2208	12.4172	12.1177	0.818255	0.003398
A_51_P439746	NM_029478	Tmem49	transmembrane protein 49	9.64761	10.6269	9.06597	9.71716	8.87305	7.99327	8.85132	8.22746	1.27814	0.003401
A_51_P407165	NM_026179	Abhd5	abhydrolase domain containing 5	11.9208	12.5988	12.0213	12.7297	11.8144	11.4881	11.0156	11.0103	0.985555	0.00341
A_52_P674414	NM_013791	Mkln1	muskelin 1, intracellular mediator containing kelch motifs	10.4199	10.7463	11.028	10.7855	10.3063	10.1369	9.74935	9.77961	0.751865	0.003414
A_51_P280971	NM_008948	Psmc3	proteasome (prosome, macropain) 26S subunit, ATPase 3	11.7791	12.1579	12.0693	12.1032	11.5111	11.2453	11.4595	11.5014	0.598057	0.003414
A_52_P12481	NM_019710	Smc1a	structural maintenance of chromosomes 1A	8.74036	9.17439	8.50541	8.6596	8.2184	7.46573	8.16595	7.85878	0.842724	0.003422
A_52_P407668	A_52_P407668	-	-	8.07787	9.27792	8.31596	8.40697	7.74089	7.61562	7.4298	7.46144	0.957742	0.003448
A_51_P266883	NM_008648	Mup4	major urinary protein 4	13.6674	13.5937	13.7293	14.2301	13.3724	12.254	11.7871	12.8737	1.23327	0.00345
A_52_P89749	XM_914511	LOC638478	hypothetical protein LOC638478	7.67846	8.3576	8.36422	8.26549	7.63873	7.36601	7.29156	7.40792	0.74039	0.003453
A_52_P241397	NM_026719	Lmbrd1	LMBR1 domain containing 1	11.2037	11.7812	11.6509	11.8158	11.0777	10.9504	10.4887	10.8912	0.760868	0.003457
A_51_P505868	NM_175386	Lhfp	lipoma HMGIC fusion partner	9.42434	9.12545	9.89	9.75057	8.79053	8.65295	8.6623	9.02405	0.765137	0.00346
A_52_P320553	TC1515832	-	-	9.3598	9.80336	8.81129	9.11381	8.5152	7.29042	8.48152	8.11603	1.17128	0.003464
A_52_P139097	XM_992750	LOC638803	similar to TOM22 protein	10.7749	11.4148	11.1025	11.4896	10.4646	10.3747	10.5696	10.5155	0.714352	0.003466
A_52_P453624	NM_022989	Arl6ip6	ADP-ribosylation factor-like 6 interacting protein 6	8.7709	9.20551	8.71997	8.6062	8.24585	8.12002	8.27689	7.92528	0.683636	0.003468
A_51_P272046	NM_007614	Ctnnb1	catenin (cadherin associated protein), beta 1	12.4717	12.6115	12.5141	13.0445	12.0455	11.8646	12.1732	11.8029	0.688875	0.003471
A_52_P16657	BC031488	2610301K12Rik	RIKEN cDNA 2610301K12 gene	7.92335	8.41198	7.5932	7.9642	7.53869	6.89424	6.9882	7.15623	0.828843	0.003505
A_52_P371705	NM_027351	Ppil3	peptidylprolyl isomerase (cyclophilin)-like 3	9.61672	10.2679	10.6363	10.1808	9.56999	9.22009	9.2674	9.28206	0.840544	0.00351
A_51_P505868	NM_175386	Lhfp	lipoma HMGIC fusion partner	9.55164	9.06684	9.90095	9.76219	8.82127	8.86188	8.82436	8.80039	0.743427	0.003525
A_51_P261470	BC030946	Ndufv2	NADH dehydrogenase (ubiquinone) flavoprotein 2	12.823	13.8092	13.3013	12.9072	12.4138	12.3814	12.2487	12.4078	0.84721	0.003539
A_52_P589735	BC039744	Acp1	acid phosphatase 1, soluble	9.24642	9.99577	9.15897	8.66922	8.47709	7.72148	8.39156	8.1471	1.08329	0.003539
A_52_P631889	NM_011576	Tfpi	tissue factor pathway inhibitor	8.46694	8.7884	8.86539	8.6513	7.57762	7.80803	7.75546	8.44001	0.797725	0.00354
A_51_P279552	NM_016900	Cav2	caveolin 2	13.6577	14.5834	13.4427	13.9842	13.2525	13.1047	12.544	12.6243	1.03559	0.003543
A_52_P3835	NM_001003908	Cltc	clathrin, heavy polypeptide (Hc)	10.4599	11.2515	9.82035	10.5296	9.97642	8.57723	9.26212	8.50742	1.43454	0.003545
A_51_P248705	NM_023565	Cse1l	chromosome segregation 1-like (S. cerevisiae)	10.62	11.0922	10.7519	11.0741	10.1243	10.2378	10.4016	9.64253	0.782998	0.003561
A_51_P332580	NM_029763	Polr3f	polymerase (RNA) III (DNA directed) polypeptide F	8.21426	8.59179	8.27657	8.52978	7.99572	7.53966	7.77338	7.74911	0.638632	0.003562
A_52_P354390	NM_013670	Snrpn	small nuclear ribonucleoprotein N	10.0896	11.1375	11.0129	10.8773	10.1439	9.90322	9.49415	9.76153	0.953634	0.003564
A_52_P624039	NM_019490	Vdp	vesicle docking protein	10.4185	11.0127	10.2212	10.4055	10.0142	9.71234	9.68216	9.54089	0.777068	0.003565
A_51_P308726	NM_025516	Ergic3	ERGIC and golgi 3	10.1793	10.9876	10.4881	9.73952	9.33456	8.31172	9.573	9.21947	1.23894	0.003573
A_52_P636151	NM_025673	Golph3	golgi phosphoprotein 3	11.7621	11.7677	11.8447	12.0588	11.5067	11.2186	11.2013	11.0195	0.621807	0.003576
A_51_P124505	NM_172015	Iars	isoleucine-tRNA synthetase	8.06032	8.38664	8.38386	8.26186	7.57762	7.53448	7.9227	7.60546	0.613109	0.003581
A_51_P138876	NM_177345	Mapkap1	mitogen-activated protein kinase associated protein 1	9.46091	9.88705	9.30932	9.65694	9.09895	8.73007	8.93065	8.89268	0.665466	0.003584
A_52_P535255	NM_026780	Syf2	SYF2 homolog, RNA splicing factor (S. cerevisiae)	10.4356	11.2612	11.3467	10.641	10.1995	9.90098	9.82146	10.2053	0.889298	0.003587
A_51_P125183	NM_026504	Coq5	coenzyme Q5 homolog, methyltransferase (yeast)	9.78431	10.0512	9.8762	10.0074	9.41872	8.9422	9.37107	9.43312	0.638498	0.003601
A_52_P282448	AK052864	D830012I24Rik	RIKEN cDNA D830012I24 gene	7.83528	8.08577	7.98658	7.75288	7.52381	7.01545	7.2957	7.30144	0.631031	0.003612
A_51_P272046	NM_007614	Ctnnb1	catenin (cadherin associated protein), beta 1	12.297	12.4217	12.4397	12.8877	11.9879	11.6868	11.958	11.7131	0.675057	0.003622
A_51_P402458	NM_009674	Anxa7	annexin A7	10.4322	10.8765	10.6699	11.1524	10.3442	10.0181	9.79831	9.92903	0.760362	0.003625
A_52_P214804	NM_016784	Plrg1	pleiotropic regulator 1, PRL1 homolog (Arabidopsis)	10.1736	10.4699	10.5761	10.4022	10.1044	9.55907	9.67185	9.55906	0.681851	0.003627
A_51_P251308	NM_013890	Fbxw2	F-box and WD-40 domain protein 2	9.85523	9.90054	9.88174	9.85847	9.64409	9.01008	9.12229	9.04482	0.668671	0.003628
A_52_P465647	NM_019912	Ube2d2	ubiquitin-conjugating enzyme E2D 2	10.4904	11.2759	10.5358	10.9206	10.0986	9.95372	10.1159	10.0547	0.749949	0.00363
A_51_P301994	NM_029092	Rg9mtd1	RNA (guanine-9-) methyltransferase domain containing 1	9.42022	9.87799	9.64668	9.57081	8.89827	9.27119	8.94522	8.75824	0.660694	0.003636
A_51_P418317	NM_025993	Mis12	MIS12 homolog (yeast)	7.92723	8.31122	8.10729	8.11266	7.40976	7.37169	7.60013	7.68702	0.597448	0.003649
A_52_P429289	NM_023054	Crlz1	charged amino acid rich leucine zipper 1	10.9192	11.0942	11.1943	11.0459	10.6172	10.6221	10.2071	10.3704	0.609165	0.003658
A_51_P143431	NM_011055	Pde3b	phosphodiesterase 3B, cGMP-inhibited	10.3098	11.2806	9.51926	9.94703	9.43604	8.50629	8.45401	9.05203	1.40209	0.003664
A_51_P148093	NM_008984	Ptprm	protein tyrosine phosphatase, receptor type, M	9.36696	10.1515	9.55435	9.69782	9.31165	8.72756	8.37796	8.72258	0.907716	0.00369
A_52_P137691	NM_025701	Trappc5	trafficking protein particle complex 5	9.16336	9.3969	9.48511	9.75122	8.92493	8.61556	8.88468	8.77077	0.650165	0.003693
A_51_P371323	NM_025664	Snx9	sorting nexin 9	7.92723	8.32129	8.11906	8.02328	7.57762	6.91622	7.63974	7.28407	0.743304	0.003696
A_51_P151433	NM_026554	Ncbp2	nuclear cap binding protein subunit 2	9.89142	10.2149	9.73498	10.1697	9.7058	8.86875	9.17605	9.023	0.809352	0.003696
A_52_P85875	NM_026998	Snx6	sorting nexin 6	9.93251	10.6188	9.81529	9.86446	9.45315	9.42697	8.93862	8.71222	0.925024	0.003697
A_52_P293546	AK147467	Kif3b	kinesin family member 3B	7.71032	8.22093	8.03956	8.24357	7.55829	7.4276	7.17056	7.40149	0.664114	0.003699
A_52_P263870	NM_178347	Cdc23	CDC23 (cell division cycle 23, yeast, homolog)	7.83528	7.94534	7.69421	7.19463	6.99373	6.53711	7.00347	7.01175	0.78085	0.003705
A_51_P515446	NM_018887	Cyp39a1	cytochrome P450, family 39, subfamily a, polypeptide 1	8.03539	7.79457	7.73148	7.92112	7.45751	6.98062	7.31622	7.26648	0.615429	0.003711
A_52_P136914	NM_024437	Nudt7	nudix (nucleoside diphosphate linked moiety X)-type motif 7	11.6469	12.4197	12.2449	12.4312	11.6153	11.268	11.2322	11.4792	0.787013	0.003721
A_52_P224801	NM_007993	Fbn1	fibrillin 1	10.2919	10.3996	10.161	10.2993	9.99632	9.58856	9.05307	9.38992	0.780968	0.003728
A_51_P436201	NM_010256	Gart	phosphoribosylglycinamide formyltransferase	9.01638	9.55024	9.54914	9.41365	8.67409	8.6713	8.9119	8.68071	0.647852	0.003741
A_52_P520687	NM_010481	Hspa9a	heat shock protein 9A	11.8788	13.0907	12.6269	12.4916	11.8777	11.4338	11.4979	11.5263	0.938042	0.003742
A_51_P231793	NM_134068	Dusp22	dual specificity phosphatase 22	8.41541	9.14258	8.63236	8.82863	8.12948	7.63535	7.92537	8.22017	0.777153	0.003747
A_52_P344376	NM_013506	Eif4a2	eukaryotic translation initiation factor 4A2	12.1285	12.5052	10.7015	10.9943	10.5472	8.98921	9.98931	10.0811	1.68067	0.003762
A_52_P123944	AK035985	Mospd2	motile sperm domain containing 2	7.45493	7.91907	7.49547	7.57122	7.19494	6.87199	6.80288	7.00328	0.6419	0.003763
A_52_P449947	NM_145490	BC011426	cDNA sequence BC011426	9.53012	9.62933	9.0611	8.96436	8.53016	8.69713	8.45586	8.63211	0.717411	0.003763
A_51_P512085	NM_130449	Colec12	collectin sub-family member 12	10.739	10.7211	10.4647	10.6666	10.3278	9.97939	9.92128	9.95286	0.602533	0.003763
A_51_P318804	NM_029031	Carkl	carbohydrate kinase-like	7.17733	7.67932	6.76326	6.86685	6.35168	6.09124	6.37232	6.41357	0.814486	0.003769
A_51_P476879	NM_172907	Olfml1	olfactomedin-like 1	8.79868	9.7522	8.5513	9.06048	8.43795	7.81247	7.84292	8.04767	1.00541	0.003778
A_51_P419464	BC034085	Rmnd5a	required for meiotic nuclear division 5 homolog A (S. cerevisiae)	9.26186	9.62798	8.60584	8.58166	8.14252	7.72614	8.28316	8.04148	0.971006	0.00378
A_51_P380685	NM_023231	Stoml2	stomatin (Epb7.2)-like 2	10.9932	11.6489	11.6341	11.7156	10.9431	10.5899	10.7227	10.785	0.737805	0.003785
A_51_P327825	NM_011149	Ppib	peptidylprolyl isomerase B	12.0712	12.3088	12.3533	11.9203	11.5468	11.3166	11.772	11.4132	0.651234	0.003791
A_51_P294505	NM_025658	Ms4a4d	membrane-spanning 4-domains, subfamily A, member 4D	9.6523	9.58685	9.4095	9.84519	9.34306	8.50339	8.59671	8.88463	0.791514	0.003821
A_52_P683413	NM_010171	F3	coagulation factor III	10.5519	10.889	10.5248	10.847	10.2546	9.93636	9.42875	10.0886	0.776108	0.003833
A_52_P551909	NM_009706	Arhgap5	Rho GTPase activating protein 5	8.24255	8.62196	7.47364	8.07177	7.53869	6.83429	7.08226	7.10571	0.962242	0.00384
A_52_P179583	BC024969	Zfp508	zinc finger protein 508	7.58336	7.75552	7.76182	7.88382	7.24418	7.07652	7.20177	7.27706	0.546249	0.00384
A_52_P314548	NM_001005916	Zbtb9	zinc finger and BTB domain containing 9	7.99161	8.25283	7.87719	8.29776	7.63412	7.24229	7.60013	7.37219	0.642664	0.003845
A_52_P659925	NM_009752	Glb1	galactosidase, beta 1	7.62693	8.45223	7.33924	7.31512	6.97197	6.25611	6.80288	6.57654	1.0315	0.003846
A_52_P267717	NM_026972	Cd209b	CD209b antigen	7.25344	7.41059	7.30668	8.11266	6.72557	6.69177	6.56297	6.91124	0.797956	0.003862
A_51_P452302	NM_152812	Otud6b	OTU domain containing 6B	10.2767	10.7519	10.4083	10.8155	10.1544	9.78691	9.55929	9.8539	0.724488	0.003865
A_52_P63106	NM_008173	Nr3c1	nuclear receptor subfamily 3, group C, member 1	9.68244	10.3489	9.2388	9.53441	9.18499	8.27515	8.55588	8.72258	1.01648	0.003883
A_51_P197850	NM_011629	Nr2c1	nuclear receptor subfamily 2, group C, member 1	7.53335	7.83728	7.31897	7.5829	7.1633	6.69177	6.90395	6.90671	0.651697	0.003895
A_52_P527822	NM_011395	Slc22a3	solute carrier family 22 (organic cation transporter), member 3	9.47688	10.1047	9.4047	9.32771	9.06167	8.6713	8.36028	8.85318	0.841883	0.0039
A_51_P223776	NM_145434	Nr1d1	nuclear receptor subfamily 1, group D, member 1	10.4095	10.7746	10.655	10.6598	10.1382	9.19293	10.1123	9.64253	0.853224	0.003907
A_51_P339200	NM_178592	Bat5	HLA-B associated transcript 5	10.0205	10.7593	10.0699	10.5606	9.91028	9.27637	9.46044	9.44332	0.829951	0.00393
A_51_P124886	NM_144791	Tor1aip1	torsin A interacting protein 1	8.56975	8.92005	8.73075	8.69503	8.38406	7.67414	8.08456	8.02276	0.687514	0.003946
A_52_P299363	ENSMUST00000098958	-	-	8.4802	9.30691	8.95872	9.01915	8.46935	7.98928	7.97526	8.20178	0.782328	0.003946
A_52_P1068292	AK050741	-	-	7.58827	6.91269	7.54167	7.75804	8.62847	7.80803	8.87365	8.45561	-0.99127	0.003948
A_52_P6338	BC023122	Ahctf1	AT hook containing transcription factor 1	8.82594	9.11585	8.6966	9.03943	8.49245	8.32807	8.2706	8.18129	0.601352	0.003978
A_52_P396162	NM_018748	Golga4	golgi autoantigen, golgin subfamily a, 4	9.76927	10.1822	9.65074	9.57374	9.37794	8.74006	9.14312	8.89611	0.754671	0.003979
A_52_P376183	AK169666	A830010M20Rik	RIKEN cDNA A830010M20 gene	7.48681	8.06995	7.31489	7.90492	7.06397	6.93794	6.88209	6.99903	0.723384	0.003983
A_52_P100088	NM_011949	Mapk1	mitogen activated protein kinase 1	11.2388	11.4194	11.5366	11.6142	10.9459	11.0175	10.7296	10.775	0.585281	0.003983
A_52_P626232	NM_025985	Ube2g1	ubiquitin-conjugating enzyme E2G 1 (UBC7 homolog, C. elegans)	10.2889	10.4759	9.58522	10.2652	9.63719	8.55207	9.34535	9.01985	1.0152	0.003993
A_52_P355197	NM_010269	Gdap2	ganglioside-induced differentiation-associated-protein 2	8.42092	9.0508	8.24898	8.64295	8.17145	7.63044	7.73731	7.60266	0.805451	0.003997
A_51_P236439	NM_177322	Agtr1a	angiotensin II receptor, type 1a	8.2885	8.48244	7.92624	8.42331	7.62486	7.12914	7.28741	7.90041	0.794667	0.003998
A_52_P496726	NM_009026	Rasd1	RAS, dexamethasone-induced 1	11.9794	12.3886	12.2918	11.8504	11.5192	11.215	10.8135	11.6619	0.825117	0.004032
A_51_P106397	NM_029239	Prkcn	protein kinase C, nu	8.0883	8.13605	7.82928	8.22132	7.70177	7.41656	7.44106	7.28407	0.607876	0.004053
A_52_P685310	NM_153548	E430025E21Rik	RIKEN cDNA E430025E21 gene	7.87999	8.85226	7.19547	7.79367	7.07761	6.67522	6.71906	6.64346	1.15151	0.004054
A_51_P470205	AK018460	8430436F23Rik	RIKEN cDNA 8430436F23 gene	9.25878	9.68624	8.60249	9.42018	8.67409	8.16381	8.15688	8.35272	0.90505	0.004055
A_51_P231001	XM_484715	Sft2d3	SFT2 domain containing 3	8.01001	8.27716	7.88272	8.03396	7.70617	7.4276	7.12476	7.33893	0.651599	0.004057
A_51_P165041	NM_011992	Rcn2	reticulocalbin 2	10.8907	11.0645	10.6949	11.2346	10.2546	10.3486	10.4595	10.379	0.610708	0.004061
A_52_P649161	NM_019936	Cript	cysteine-rich PDZ-binding protein	10.8712	11.7683	11.5002	11.2281	10.6666	10.7507	10.2552	10.4419	0.813359	0.004065
A_51_P145991	NM_026899	Ssu72	Ssu72 RNA polymerase II CTD phosphatase homolog (yeast)	11.2037	11.7452	11.7891	11.316	10.8058	11.0268	10.6574	10.792	0.692986	0.004065
A_52_P79889	NM_011065	Per1	period homolog 1 (Drosophila)	10.5744	10.4677	11.2561	10.3459	9.4147	8.4289	10.1135	9.5677	1.27981	0.004065
A_52_P452364	NM_023585	Ube2v2	ubiquitin-conjugating enzyme E2 variant 2	9.26186	9.79376	9.8489	9.58831	8.7926	9.19293	8.62331	8.99338	0.722652	0.004066
A_51_P391542	NM_011184	Psma3	proteasome (prosome, macropain) subunit, alpha type 3	12.5166	13.4535	13.7646	13.3401	12.3784	12.4627	12.0152	12.3679	0.962644	0.004073
A_52_P374292	AK146639	1110002N22Rik	RIKEN cDNA 1110002N22 gene	8.07088	9.2536	8.525	8.59182	7.71929	7.48717	7.99066	7.55131	0.923219	0.004078
A_51_P393999	NM_031375	Ngrn	neugrin, neurite outgrowth associated	9.42708	10.0812	9.51035	9.29345	9.10396	8.76719	8.56105	8.76827	0.777894	0.004081
A_52_P633201	NM_019744	Ncoa4	nuclear receptor coactivator 4	9.87845	10.2575	8.92023	9.38807	9.06167	7.55511	8.44472	7.92303	1.36493	0.004093
A_51_P272553	NM_011498	Bhlhb2	basic helix-loop-helix domain containing, class B2	9.81603	11.6311	10.7515	11.4413	9.46358	9.2781	9.91322	9.59261	1.34811	0.004097
A_51_P228086	NM_001001932	Eea1	early endosome antigen 1	9.01638	9.00158	8.59914	9.28632	8.57655	7.83012	8.23224	8.13553	0.782245	0.004102
A_51_P271021	NM_028990	8430437G11Rik	RIKEN cDNA 8430437G11 gene	8.26417	8.65417	7.26067	8.25092	7.22591	6.62465	7.2957	6.92475	1.08973	0.004113
A_51_P331781	XM_127489	4930405M20Rik	RIKEN cDNA 4930405M20 gene	7.74589	8.23164	7.96327	7.8186	7.31502	7.1803	7.0581	7.55999	0.661499	0.004116
A_52_P553841	NM_016774	Atp5b	ATP synthase, H+ transporting mitochondrial F1 complex, beta subunit	11.6154	12.9552	11.5008	11.5915	11.0726	10.0588	10.6554	10.7572	1.2797	0.004117
A_52_P364922	NM_016787	Bnip2	BCL2/adenovirus E1B interacting protein 1, NIP2	9.51216	9.52579	9.23664	9.32945	9.09056	8.45912	8.77777	8.63759	0.659748	0.004121
A_51_P232597	NM_001033336	Abcc4	ATP-binding cassette, sub-family C (CFTR/MRP), member 4	7.11068	7.13437	7.13648	6.72116	6.24688	5.95966	6.54221	6.54188	0.703019	0.004121
A_51_P144801	AK008813	2210403K04Rik	RIKEN cDNA 2210403K04 gene	11.8658	12.0686	11.8564	12.2991	11.5645	11.5151	11.2451	11.005	0.690071	0.004134
A_51_P447908	ENSMUST00000024761	-	-	7.5735	8.27716	7.59657	7.48042	7.32649	6.48247	6.7735	6.8032	0.8855	0.004156
A_51_P279552	NM_016900	Cav2	caveolin 2	13.7551	14.6234	13.4274	14.0417	13.2948	13.1823	12.6649	12.6912	1.0036	0.004158
A_51_P505337	AK002846	2610524G07Rik	RIKEN cDNA 2610524G07 gene	10.0457	10.4348	10.1684	10.376	9.71892	9.36341	9.87984	9.40768	0.663744	0.004164
A_52_P543430	XR_002544	LOC545747	hypothetical LOC545747	10.066	10.5732	10.5846	10.1605	9.66796	8.89589	9.68137	9.72273	0.854075	0.004166
A_51_P175581	NM_183028	Pcmtd1	protein-L-isoaspartate (D-aspartate) O-methyltransferase domain containing 1	10.7781	10.9141	9.94393	10.3701	9.9442	9.62696	9.50581	9.5016	0.856944	0.004177
A_51_P367220	NM_009012	Rad50	RAD50 homolog (S. cerevisiae)	8.52439	9.21274	8.32817	8.59471	8.22148	7.55511	7.79985	7.68173	0.850461	0.004178
A_52_P141786	NM_029561	Ndfip2	Nedd4 family interacting protein 2	9.43799	10.0703	9.63032	9.97002	9.38893	8.79864	9.03956	8.85905	0.755606	0.004182
A_52_P598278	NM_146116	Tubb2c	tubulin, beta 2c	10.6919	10.8974	10.5688	10.9795	10.1382	9.88749	10.4687	9.88419	0.689758	0.004184
A_52_P575505	NM_008994	Pxmp3	peroxisomal membrane protein 3	8.39874	9.5924	8.24469	8.74659	7.97764	6.98764	7.70966	7.62766	1.16996	0.004198
A_52_P586090	NM_133358	Zfp617	zinc finger protein 617	9.18782	9.28993	8.86539	8.48689	8.59802	7.83012	7.76146	8.02485	0.903897	0.004209
A_52_P86704	NM_007487	Arl4a	ADP-ribosylation factor-like 4A	9.68931	10.6865	9.72115	9.95717	9.47909	8.88238	8.76439	9.13479	0.948377	0.004233
A_51_P133445	NM_029607	2310003C23Rik	RIKEN cDNA 2310003C23 gene	10.1914	10.6636	9.9313	10.2502	9.66005	9.69179	9.49775	9.48345	0.675889	0.004241
A_51_P469522	NM_011828	Hs2st1	heparan sulfate 2-O-sulfotransferase 1	8.70692	9.36644	8.67763	9.18166	8.42467	8.24803	8.21923	8.17564	0.716271	0.004245
A_51_P242027	NM_018753	Ywhab	tyrosine 3-monooxygenase/tryptophan 5-monooxygenase activation protein, beta polypeptide	11.4724	12.0226	11.4027	11.6026	11.036	10.9607	10.5899	11.0744	0.709833	0.004253
A_52_P64383	NM_023184	Klf15	Kruppel-like factor 15	12.4053	13.5846	12.9049	13.3329	12.1285	12.3649	12.0253	12.0173	0.922914	0.004264
A_52_P451888	NM_011903	Tlk2	tousled-like kinase 2 (Arabidopsis)	8.83629	9.07082	8.26814	9.00944	8.38954	7.68371	7.9649	7.48899	0.914387	0.004275
A_52_P366105	NM_001033271	Tmem55b	transmembrane protein 55b	10.0214	10.3725	10.2288	9.55681	9.48166	8.692	9.16704	9.36453	0.868548	0.004293
A_51_P483231	NM_008413	Jak2	Janus kinase 2	9.64996	9.56302	9.63032	9.59626	9.3738	8.83877	8.73573	8.94225	0.637251	0.004298
A_52_P46020	XM_895070	Taok1	TAO kinase 1	7.39458	7.97114	7.13184	7.50213	6.94245	6.52812	6.90395	6.48828	0.784223	0.0043
A_52_P1149594	A_52_P1149594	-	-	12.5137	12.5087	12.4031	12.2272	12.0143	11.8257	11.6942	11.8789	0.559883	0.004302
A_52_P603654	NM_018768	Stx8	syntaxin 8	10.2019	10.8344	10.4666	10.5884	9.72001	9.98151	9.82934	9.98008	0.645075	0.004324
A_51_P306047	NM_024206	Sec13l1	SEC13-like 1 (S. cerevisiae)	10.9025	11.6802	11.0912	11.5313	10.3804	10.4765	10.6833	10.6693	0.748898	0.004327
A_51_P367434	NM_028876	Tmed5	transmembrane emp24 protein transport domain containing 5	11.8688	12.3663	11.5449	12.1357	11.4116	11.2462	11.2456	11.0889	0.730841	0.004328
A_52_P552103	NM_198033	Als4	amyotrophic lateral sclerosis 4 homolog (human)	8.83216	9.37129	8.59071	9.02022	8.46935	7.30225	8.24514	7.74149	1.01404	0.004344
A_52_P35174	NM_011710	Wars	tryptophanyl-tRNA synthetase	6.93692	7.35942	7.21753	7.2433	6.69048	6.24558	6.59018	6.70219	0.632189	0.00435
A_51_P157554	NM_012047	Brd7	bromodomain containing 7	8.72485	9.78287	9.19943	8.95315	8.38406	7.98928	8.23224	8.5297	0.881256	0.004364
A_52_P579213	NAP030391-1	-	-	10.1271	10.3224	10.3817	9.98	9.50204	8.92473	9.7433	9.60665	0.758627	0.004385
A_52_P425634	BC086760	2610005L07Rik	RIKEN cDNA 2610005L07 gene	12.1907	12.1428	12.2278	12.6086	11.8941	11.3103	11.7012	11.5617	0.675651	0.004391
A_51_P492963	XM_355585	3200001K10Rik	RIKEN cDNA 3200001K10 gene	8.09176	8.60008	8.8386	8.64713	7.88367	7.84758	7.71894	7.98024	0.686785	0.004395
A_51_P404559	BC018196	Alkbh3	alkB, alkylation repair homolog 3 (E. coli)	9.89142	10.4864	10.2272	10.1408	9.87066	9.2884	9.43157	9.22585	0.732332	0.004396
A_51_P279552	NM_016900	Cav2	caveolin 2	13.7389	14.6656	13.4563	14.0615	13.311	13.2004	12.6699	12.6918	1.0123	0.004399
A_52_P637829	NM_080558	Ssfa2	sperm specific antigen 2	8.87696	8.64885	7.53817	8.3551	7.63412	6.77232	7.44106	7.13314	1.10961	0.004437
A_52_P298548	NM_013752	Nbn	nibrin	7.9038	8.46741	7.82354	7.44244	7.25623	6.78801	7.05321	7.20505	0.833674	0.004448
A_52_P234138	NM_025356	Ube2d3	ubiquitin-conjugating enzyme E2D 3 (UBC4/5 homolog, yeast)	12.076	12.7271	12.1598	12.7652	11.939	11.5829	11.6746	11.2983	0.808308	0.004448
A_51_P200667	NM_053155	Clmn	calmin	10.533	10.5005	10.7194	10.4324	10.0053	9.83104	9.43721	10.1684	0.685841	0.004449
A_51_P247960	NM_007839	Dhx15	DEAH (Asp-Glu-Ala-His) box polypeptide 15	11.5255	11.882	11.8673	11.5889	11.1445	11.3354	10.9755	10.993	0.603821	0.004455
A_51_P400096	NM_011541	Tcea1	transcription elongation factor A (SII) 1	9.82645	10.0258	9.46865	10.0257	9.35991	9.31216	8.97779	8.90068	0.699015	0.004465
A_52_P42242	NM_139297	Ugp2	UDP-glucose pyrophosphorylase 2	12.1253	12.7311	12.4715	12.6451	12.0859	11.8849	11.5588	11.5206	0.730731	0.004467
A_52_P504254	NM_175417	9530008L14Rik	RIKEN cDNA 9530008L14 gene	8.74257	9.50534	8.81129	7.80868	7.59196	7.55511	6.7912	7.81106	1.27964	0.00447
A_52_P252791	NM_153395	Mon2	MON2 homolog (yeast)	10.1898	10.75	10.0766	10.6368	9.89495	9.74138	9.57896	9.60175	0.709045	0.004489
A_51_P462751	M79314	Rap1b	RAS related protein 1b	9.33374	9.50239	8.24039	8.59615	8.12292	7.46033	8.01848	7.7866	1.07109	0.004491
A_52_P177161	XM_619217	Pb1	polybromo 1	8.38189	8.31459	8.11201	8.3066	7.92954	7.59568	7.74036	7.61383	0.558921	0.004492
A_51_P272046	NM_007614	Ctnnb1	catenin (cadherin associated protein), beta 1	12.2484	12.452	12.4402	12.967	11.9951	11.6991	11.946	11.6848	0.695639	0.004496
A_52_P75146	NM_175364	2610208E05Rik	RIKEN cDNA 2610208E05 gene	9.86234	10.3797	9.94723	10.1119	9.78696	9.2781	9.19279	9.18244	0.715213	0.004503
A_51_P391847	NM_016804	Mtx2	metaxin 2	10.7206	11.5603	10.8071	10.7959	10.4986	10.1661	9.9726	9.68683	0.889977	0.004505
A_52_P339543	NM_020558	C1d	nuclear DNA binding protein	10.2241	11.1165	11.0564	10.9052	10.2688	10.1586	9.60337	9.64389	0.906882	0.004508
A_51_P382618	NM_009810	Casp3	caspase 3	7.17733	7.65299	7.34726	7.13635	6.93497	6.24558	6.75558	6.12444	0.81334	0.004509
A_51_P432354	NM_030057	Trappc6b	trafficking protein particle complex 6B	10.6625	11.8263	11.5462	11.1646	10.5948	10.2431	10.2115	10.5073	0.910717	0.004511
A_51_P434503	NM_026981	Dtwd1	DTW domain containing 1	8.58456	9.13499	8.91214	8.75436	8.39227	8.17815	8.10121	8.25089	0.615882	0.004516
A_51_P272046	NM_007614	Ctnnb1	catenin (cadherin associated protein), beta 1	12.2893	12.3774	12.4105	12.8606	12.0059	11.6689	11.9619	11.6221	0.669776	0.004528
A_51_P130803	BC037041	2310002J21Rik	RIKEN cDNA 2310002J21 gene	7.65994	8.17727	7.86606	8.17382	7.58719	7.25444	7.08704	7.24868	0.67493	0.00454
A_51_P272046	NM_007614	Ctnnb1	catenin (cadherin associated protein), beta 1	12.1899	12.2786	12.3652	12.7386	11.9543	11.5161	11.8585	11.5606	0.670669	0.004542
A_51_P218179	NM_008618	Mdh1	malate dehydrogenase 1, NAD (soluble)	14.4757	15.7364	15.4167	15.1874	14.1741	14.4263	13.7853	14.4215	1.00227	0.004543
A_52_P630493	NM_011847	Dnajb6	DnaJ (Hsp40) homolog, subfamily B, member 6	10.1221	11.0368	9.13482	10.0224	9.03394	8.68169	8.92265	8.7456	1.23306	0.004545
A_52_P77982	NM_019818	Timm22	translocase of inner mitochondrial membrane 22 homolog (yeast)	7.38333	7.8742	7.17758	7.61456	6.97197	6.51908	6.95194	6.75357	0.713274	0.00457
A_52_P344897	NM_134013	Psme4	proteasome (prosome, macropain) activator subunit 4	10.276	10.8811	10.7568	10.8534	10.2584	10.1139	9.66066	9.62746	0.776715	0.00458
A_52_P83549	NM_173371	H6pd	hexose-6-phosphate dehydrogenase (glucose 1-dehydrogenase)	11.3582	11.6944	10.809	11.8773	10.9876	10.1435	10.4122	10.2641	0.982894	0.004582
A_52_P508920	NM_147218	Abca6	ATP-binding cassette, sub-family A (ABC1), member 6	7.42781	7.02368	7.15031	7.44884	6.84208	6.2976	6.6879	6.59919	0.655969	0.004595
A_52_P614133	AK028977	Uhmk1	U2AF homology motif (UHM) kinase 1	9.45287	10.5012	8.75509	9.77942	8.79879	8.39808	8.36226	8.01224	1.22931	0.004607
A_52_P447031	NM_001039147	Morf4l1	mortality factor 4 like 1	11.7732	12.3139	11.2582	11.079	10.9384	9.81806	10.6817	10.3679	1.15454	0.004614
A_52_P336259	AY138582	Mll3	myeloid/lymphoid or mixed-lineage leukemia 3	6.89001	6.20535	6.60489	6.61709	7.33788	7.04963	8.0941	7.39826	-0.89063	0.004615
A_52_P174771	NM_174874	Atg4b	autophagy-related 4B (yeast)	7.74589	7.90576	7.60998	7.82599	7.34917	6.90892	7.14784	7.3186	0.590772	0.00462
A_51_P338615	NM_007414	Adprh	ADP-ribosylarginine hydrolase	10.282	10.5093	10.5097	10.5945	10.0483	9.53187	10.0585	9.69802	0.6397	0.004638
A_52_P172563	NM_001025296	Dffa	DNA fragmentation factor, alpha subunit	8.01001	8.15868	8.22086	8.28708	7.7873	7.3257	7.63321	7.60825	0.580543	0.004638
A_51_P319379	BC054558	Txndc13	thioredoxin domain containing 13	10.0385	10.5844	10.8309	10.7386	9.80655	10.0638	9.48692	9.73237	0.775697	0.004655
A_52_P59612	NM_028866	Wdr33	WD repeat domain 33	9.23238	10.0693	9.64586	9.63466	8.99851	9.03066	8.31001	8.89726	0.836433	0.004661
A_52_P406459	NM_028611	2410091C18Rik	RIKEN cDNA 2410091C18 gene	7.85578	8.84064	8.38776	7.92571	7.76217	7.19287	7.26225	7.19764	0.898741	0.004673
A_51_P382618	NM_009810	Casp3	caspase 3	7.24103	7.47211	7.29012	7.38353	6.7933	6.48247	7.0581	6.54188	0.627759	0.004678
A_51_P421958	NM_144792	Tmem23	transmembrane protein 23	9.40778	10.0969	9.03649	9.79269	9.10729	8.07503	8.71579	8.19808	1.05941	0.00468
A_52_P675171	NM_007462	Apc	adenomatosis polyposis coli	8.55729	8.88881	8.34831	8.76209	8.26685	7.47112	7.92537	7.89813	0.748757	0.004689
A_52_P136966	NM_026319	Ift74	intraflagellar transport 74 homolog (Chlamydomonas)	7.8517	7.91021	7.99171	7.40673	7.18867	7.00854	7.13403	7.29798	0.632783	0.004692
A_51_P279552	NM_016900	Cav2	caveolin 2	13.8237	14.7794	13.4438	14.1395	13.2597	13.2657	12.723	12.8831	1.01374	0.004694
A_51_P272046	NM_007614	Ctnnb1	catenin (cadherin associated protein), beta 1	12.6148	12.7248	12.4102	13.1317	11.9829	11.9201	12.2739	11.958	0.68663	0.004701
A_51_P200151	NM_026550	Pak1ip1	PAK1 interacting protein 1	10.406	11.1441	11.1054	11.2297	10.4443	10.1799	10.1076	10.1237	0.757424	0.004704
A_52_P58181	NM_011507	Suclg2	succinate-Coenzyme A ligase, GDP-forming, beta subunit	11.9217	12.2584	11.8456	12.0828	11.5855	11.4915	11.4446	11.1525	0.608608	0.004709
A_52_P906992	AK017969	5830434F19Rik	RIKEN cDNA 5830434F19 gene	4.51065	5.01276	4.90862	4.54224	5.1908	5.67671	5.25851	5.75242	-0.72604	0.004724
A_52_P484550	NM_133726	St13	suppression of tumorigenicity 13	9.40222	10.6917	9.50677	9.16815	8.72267	8.0131	8.30386	8.8719	1.21433	0.004729
A_51_P313460	NM_133869	Cept1	choline/ethanolaminephosphotransferase 1	12.1763	12.442	11.8176	12.5001	11.2398	11.5522	11.0594	11.8332	0.812825	0.004763
A_51_P202714	NM_018761	Ctnnal1	catenin (cadherin associated protein), alpha-like 1	8.47755	8.25283	7.58304	7.94621	7.60615	6.95228	7.24094	7.15241	0.826967	0.004765
A_52_P287683	NM_181414	Pik3c3	phosphoinositide-3-kinase, class 3	8.6376	9.13689	8.95216	8.89106	8.56932	8.12002	8.07977	8.27043	0.644543	0.004782
A_52_P183152	NM_016792	Txnl1	thioredoxin-like 1	7.59316	8.11307	7.05551	7.67039	6.99373	6.71631	6.84867	6.21522	0.914549	0.004803
A_52_P663789	AB093210	Rcor1	REST corepressor 1	8.59922	9.23065	8.94557	8.46653	8.20603	7.9199	8.28316	7.70541	0.781867	0.004803
A_51_P106227	NM_011966	Psma4	proteasome (prosome, macropain) subunit, alpha type 4	11.7756	12.6509	12.7744	12.2515	11.5906	11.5968	11.3808	11.6283	0.813996	0.004817
A_51_P302453	NM_172589	Lhfpl2	lipoma HMGIC fusion partner-like 2	10.3399	11.0168	10.4406	10.8726	9.9442	10.1744	9.72654	9.96326	0.715363	0.004848
A_51_P168524	NM_145571	Mobk1b	MOB1, Mps One Binder kinase activator-like 1B (yeast)	9.63344	10.0381	8.59577	9.84579	8.58374	8.30843	8.69714	8.23471	1.07227	0.004875
A_52_P39418	NM_028181	Ccpg1	cell cycle progression 1	9.58516	10.1201	9.46496	9.5464	9.23608	8.68169	8.84569	9.05919	0.723499	0.004891
A_51_P426919	U83174	Gt(ROSA)26Sor	gene trap ROSA 26, Philippe Soriano	10.3984	10.4819	10.4601	10.4628	9.82689	10.1464	9.69632	9.92959	0.551007	0.004916
A_51_P382618	NM_009810	Casp3	caspase 3	7.372	7.84194	7.45519	7.3902	7.02928	6.53711	7.09657	6.49434	0.725508	0.004916
A_52_P109503	NM_023281	Sdha	succinate dehydrogenase complex, subunit A, flavoprotein (Fp)	12.5482	13.8728	12.5319	12.9276	11.9573	12.122	11.7324	11.9419	1.03173	0.004922
A_51_P480363	NM_027315	Ube2q	ubiquitin-conjugating enzyme E2Q (putative)	9.81184	10.4624	10.2637	10.2675	9.79627	9.60514	9.24831	9.2609	0.723691	0.004923
A_52_P678895	NM_025975	Dynlt3	dynein light chain Tctex-type 3	12.4605	12.9154	12.3212	12.2947	11.9827	11.9959	11.3693	11.5998	0.761011	0.00493
A_51_P381373	AK033138	Wwp1	WW domain containing E3 ubiquitin protein ligase 1	9.53522	9.55309	8.94424	9.27106	8.86127	8.47698	8.62331	8.68865	0.663349	0.004953
A_52_P158122	NM_013862	Rabgap1l	RAB GTPase activating protein 1-like	7.97672	8.27025	7.75882	7.89558	7.18237	6.99463	7.00347	7.73128	0.747405	0.004961
A_51_P295022	NM_010890	Nedd4	neural precursor cell expressed, developmentally down-regulted gene 4	9.46492	9.39372	8.61085	9.24371	8.75275	7.8345	8.34239	8.16619	0.904344	0.004961
A_51_P115093	NM_175749	Nup153	nucleoporin 153	9.74969	10.173	9.04268	9.85305	9.12054	8.81293	8.79979	8.46335	0.90544	0.004976
A_51_P176387	AK077784	5830454D03Rik	RIKEN cDNA 5830454D03 gene	10.0168	10.1822	9.54304	10.3186	9.64179	9.19293	9.10116	8.84016	0.821157	0.004981
A_52_P115845	XM_902782	B230339M05Rik	RIKEN cDNA B230339M05 gene	10.2178	10.6577	10.6794	10.6861	10.1956	9.97621	9.70491	9.6921	0.668038	0.004982
A_51_P364786	NM_024187	U2af1	U2 small nuclear ribonucleoprotein auxiliary factor (U2AF) 1	10.4612	10.8114	10.801	10.4324	9.71238	10.0964	10.1511	10.0465	0.624895	0.004988

## Sheet: ND-liver-single genes
Probe_ID	RefSeq	GENE_SYMBOL	GENE_NAME	Aox4-/-_REP1	Aox4-/-_REP2	Aox4-/-_REP3	Aox4-/-_REP4	WT_REP1	WT_REP2	WT_REP3	WT_REP4	log2(FoldChange) Aox4-/- vs WT	p-value
A_51_P172663	NM_016808	Usp2	ubiquitin specific peptidase 2	9.52077	10.6287	9.31158	8.92294	5.44886	6.13505	5.49045	6.28254	3.75677	9.33066e-07
A_52_P170685	NAP102507-1	-	-	15.4792	15.8494	15.8278	15.1629	13.0525	13.1962	13.7139	13.6276	2.18231	1.91257e-06
A_52_P328440	ENSMUST00000098050	-	-	15.0067	15.798	15.8929	15.3079	12.7943	12.3961	13.4113	13.1665	2.55935	2.70388e-06
A_52_P310225	NM_008298	Dnaja1	DnaJ (Hsp40) homolog, subfamily A, member 1	9.71122	9.71256	9.79387	9.8657	8.49209	8.54347	8.21048	7.9838	1.46338	6.48132e-06
A_52_P384394	NM_138313	Bmf	Bcl2 modifying factor	8.54273	8.08134	8.34739	8.93651	6.66827	7.00679	6.61379	6.60331	1.75395	7.24416e-06
A_52_P267651	NM_007489	Arntl	aryl hydrocarbon receptor nuclear translocator-like	6.11498	5.28965	6.31015	6.76228	8.8704	8.90122	9.02076	8.11767	-2.60825	9.04853e-06
A_52_P485573	NM_153484	Tef	thyrotroph embryonic factor	11.2774	11.9597	11.1698	10.9056	9.14431	9.07381	8.76567	9.67168	2.16422	9.36354e-06
A_52_P79889	NM_011065	Per1	period homolog 1 (Drosophila)	8.30286	8.17398	7.61434	7.63661	6.44126	6.28802	5.90124	6.20535	1.72298	1.03843e-05
A_51_P255765	NM_026424	1500041J02Rik	RIKEN cDNA 1500041J02 gene	9.22994	9.61217	9.01303	8.51635	6.06791	7.40104	6.19866	6.46228	2.5604	1.23028e-05
A_52_P63343	NM_001033302	Gm129	gene model 129, (NCBI)	7.03855	7.58844	6.31015	5.81174	3.85443	3.75108	4.21214	4.09356	2.70942	1.26783e-05
A_51_P205286	NM_008793	Pcsk4	proprotein convertase subtilisin/kexin type 4	8.47723	8.80632	8.21657	8.42471	6.13123	7.11888	6.41157	6.82835	1.8587	1.35423e-05
A_51_P180492	NM_016974	Dbp	D site albumin promoter binding protein	13.6052	14.3403	13.781	12.5807	9.92215	10.2953	9.96434	11.3906	3.18368	1.55458e-05
A_52_P232507	M27608	Mup3	major urinary protein 3	10.9956	12.2258	12.3804	12.0058	9.52991	8.93244	9.81083	9.64696	2.42188	1.58422e-05
A_51_P363947	NM_007669	Cdkn1a	cyclin-dependent kinase inhibitor 1A (P21)	4.80017	4.85466	4.73474	4.98318	6.33525	6.15106	5.80585	6.22774	-1.28679	1.59888e-05
A_51_P111492	NM_017373	Nfil3	nuclear factor, interleukin 3, regulated	8.22007	7.67741	8.15972	8.81325	10.1191	9.95434	10.2301	9.72819	-1.79032	2.17653e-05
A_52_P281659	AK002926	Klf13	Kruppel-like factor 13	7.04436	6.63197	6.50727	6.27269	4.38165	5.13494	4.88385	5.1787	1.71928	2.28902e-05
A_52_P413947	NM_010840	Mthfr	5,10-methylenetetrahydrofolate reductase	5.88161	5.64319	6.00236	6.30035	7.26023	7.66896	7.18558	7.31162	-1.39972	2.46151e-05
A_52_P24631	NM_018745	Azin1	antizyme inhibitor 1	9.65016	9.28958	9.48185	9.28829	7.96494	8.45364	8.26736	8.18609	1.20946	3.25044e-05
A_52_P483104	NM_015763	Lpin1	lipin 1	10.6999	10.9301	10.5712	9.92591	9.24709	8.58939	8.54208	8.70924	1.75982	3.33651e-05
A_52_P311297	NM_028717	Als2	amyotrophic lateral sclerosis 2 (juvenile) homolog (human)	10.3299	10.5995	10.3734	10.0021	8.14345	9.08026	8.86738	8.78564	1.60706	3.39998e-05
A_51_P363947	NM_007669	Cdkn1a	cyclin-dependent kinase inhibitor 1A (P21)	4.57873	4.81146	4.92176	4.68459	6.36913	6.22109	5.67543	6.01557	-1.32117	3.48475e-05
A_52_P357858	NM_026155	Ssr3	signal sequence receptor, gamma	10.8079	10.8987	10.6957	10.6512	9.90945	9.64111	9.6186	9.60942	1.06875	3.66487e-05
A_51_P266861	NM_008615	Mod1	malic enzyme, supernatant	12.013	12.0553	11.9597	11.6546	10.9688	10.7921	10.7528	10.7728	1.09902	3.73662e-05
A_51_P180061	NM_028717	Als2	amyotrophic lateral sclerosis 2 (juvenile) homolog (human)	8.49228	8.25582	8.23634	7.97293	5.17128	6.86088	6.17068	6.05269	2.17546	3.74911e-05
A_52_P584188	NM_008043	Frat1	frequently rearranged in advanced T-cell lymphomas	6.66255	6.64792	6.53499	6.72153	7.48521	7.67463	7.7984	7.75055	-1.03545	3.81985e-05
A_51_P363947	NM_007669	Cdkn1a	cyclin-dependent kinase inhibitor 1A (P21)	5.08407	5.47501	4.87649	5.01371	6.85749	6.6253	6.18473	6.39251	-1.40269	3.94373e-05
A_52_P193236	NM_028056	1600002H07Rik	RIKEN cDNA 1600002H07 gene	8.35788	8.50484	8.45543	8.93426	7.52548	7.3873	7.18201	7.29019	1.21686	4.22584e-05
A_52_P495869	NM_010658	Mafb	v-maf musculoaponeurotic fibrosarcoma oncogene family, protein B (avian)	10.5557	11.078	10.8735	10.6642	9.5621	7.87051	8.18744	7.84914	2.42555	4.32796e-05
A_51_P282760	NM_011066	Per2	period homolog 2 (Drosophila)	8.03583	7.67441	7.0543	7.00281	4.93948	5.63594	4.13109	5.45853	2.40058	4.56916e-05
A_51_P117600	NM_025887	Rab5a	RAB5A, member RAS oncogene family	9.97139	10.523	10.3013	10.3935	9.26418	9.22215	8.83807	8.77953	1.27134	5.41073e-05
A_51_P258493	NM_011067	Per3	period homolog 3 (Drosophila)	7.42498	6.25107	5.81827	5.99802	4.22082	4.48535	4.02749	4.27761	2.12027	5.71029e-05
A_52_P357265	NM_145823	Pitpnc1	phosphatidylinositol transfer protein, cytoplasmic 1	8.01516	8.35151	8.37748	8.48593	7.34725	7.11056	7.09375	7.31467	1.09096	5.87576e-05
A_51_P267354	NM_175478	Lrfn3	leucine rich repeat and fibronectin type III domain containing 3	7.7445	7.49504	7.93023	8.31826	10.0894	9.45342	9.20516	9.21956	-1.61987	6.77808e-05
A_52_P105890	XR_003089	LOC625989	hypothetical LOC625989	9.64343	9.66139	9.89904	10.218	8.83037	8.70516	8.61831	8.3046	1.24086	6.96806e-05
A_51_P144349	NM_172442	Dtx4	deltex 4 homolog (Drosophila)	7.6634	6.98854	7.24775	7.6059	8.58606	8.60139	8.53648	9.01664	-1.30874	7.01917e-05
A_52_P320711	NM_009342	Dynlt1	dynein light chain Tctex-type 1	10.2461	10.4591	10.5966	10.5232	8.80431	9.4334	8.11229	8.11578	1.83981	7.49417e-05
A_51_P121302	AK138397	Them4	thioesterase superfamily member 4	7.86814	8.49299	8.18927	8.33201	7.17249	7.18382	6.72017	6.92547	1.22011	7.66964e-05
A_52_P130079	XM_146279	Lonrf1	LON peptidase N-terminal domain and ring finger 1	6.35477	6.3164	6.20245	6.15669	5.25133	5.16454	4.49926	4.35969	1.43887	7.74353e-05
A_52_P8227	NM_008866	Lypla1	lysophospholipase 1	11.2038	11.6788	11.6551	11.8652	10.6526	9.85374	10.2253	9.85437	1.45421	7.82399e-05
A_52_P363452	ENSMUST00000095757	-	-	9.38785	9.82803	10.3309	9.81578	8.68784	7.95467	8.19634	7.54499	1.74468	7.91381e-05
A_51_P199266	D50494	-	-	7.32324	6.75073	7.6733	7.40012	6.17716	5.85316	5.57528	5.40738	1.53361	7.97927e-05
A_52_P288371	AK037828	BC008163	cDNA sequence BC008163	8.22007	8.37684	8.29095	8.31999	7.59055	6.81566	6.93367	6.92924	1.23468	8.10645e-05
A_52_P812688	CK346950	-	-	6.3455	4.97927	5.79031	5.62175	4.28211	3.72619	3.96428	3.58615	1.79452	8.14066e-05
A_51_P341540	NM_010068	Dnmt3b	DNA methyltransferase 3B	4.36434	3.98064	4.31081	3.94627	5.36513	5.35875	5.61609	5.00719	-1.18628	8.16047e-05
A_52_P526724	NM_133249	Ppargc1b	peroxisome proliferative activated receptor, gamma, coactivator 1 beta	7.83484	8.32371	7.90693	8.31999	6.86739	7.15171	6.98764	6.90646	1.11807	8.24694e-05
A_52_P1021832	AI627138	-	-	6.98521	7.0654	7.28405	7.85665	6.19964	5.43567	5.1544	4.93237	1.86731	8.53958e-05
A_52_P202029	NM_172406	Trak2	trafficking protein, kinesin binding 2	7.56944	7.47512	7.45805	7.79109	6.30065	6.66538	6.71036	6.33049	1.0717	8.68719e-05
A_52_P303891	NM_011584	Nr1d2	nuclear receptor subfamily 1, group D, member 2	11.0555	11.073	11.0803	10.4887	8.81249	9.93193	9.24781	9.38137	1.58097	8.73485e-05
A_52_P608322	NM_010755	Maff	v-maf musculoaponeurotic fibrosarcoma oncogene family, protein F (avian)	7.48192	7.32208	7.71395	7.63937	6.61155	6.40686	6.6654	6.26082	1.05317	9.02848e-05
A_52_P494930	AK141700	D630023B12Rik	RIKEN cDNA D630023B12 gene	9.75648	10.0774	10.0185	9.10317	8.23866	8.14077	8.5684	8.18065	1.45678	9.0506e-05
A_52_P417990	NM_172754	AI449175	expressed sequence AI449175	5.001	4.883	4.72252	5.07331	4.09496	3.97139	3.92177	3.84274	0.962244	9.1217e-05
A_52_P459818	NM_001012306	Hsd3b3	hydroxysteroid dehydrogenase-3, delta<5>-3-beta	9.99576	10.1864	10.6052	9.97112	9.26941	8.72037	8.96552	8.67017	1.28323	9.68898e-05
A_52_P1022311	BC039142	-	-	7.58553	7.53748	7.30193	7.23873	8.33335	8.58637	8.25548	8.54499	-1.01413	9.7913e-05
A_51_P387845	AK172909	BC010304	cDNA sequence BC010304	10.4483	10.8997	10.714	10.6305	9.91141	9.43676	9.48236	9.49504	1.09174	9.94158e-05
A_51_P117439	NM_011847	Dnajb6	DnaJ (Hsp40) homolog, subfamily B, member 6	9.83624	10.1969	10.1807	10.2654	9.03034	8.66282	8.89063	7.96106	1.4836	0.000103083
A_52_P387467	XM_885194	LOC620807	similar to Major urinary protein 4 precursor (MUP 4)	15.5123	16.1656	16.6673	15.6716	13.2511	12.6427	14.3907	14.0946	2.40942	0.000109541
A_51_P350453	NM_013743	Pdk4	pyruvate dehydrogenase kinase, isoenzyme 4	7.42944	6.62125	7.0543	7.73539	10.0007	8.76775	10.0055	8.80263	-2.18404	0.000110322
A_52_P333806	NM_001033136	1200015F23Rik	RIKEN cDNA 1200015F23 gene	8.04751	7.961	8.15599	8.39228	7.01805	6.76372	7.11632	6.17124	1.37186	0.000113655
A_51_P477833	NM_001033352	Klhl21	kelch-like 21 (Drosophila)	9.3159	9.44154	9.54843	9.1398	8.45512	8.38588	8.40125	8.4835	0.929981	0.000115065
A_52_P551903	NM_015728	Slc33a1	solute carrier family 33 (acetyl-CoA transporter), member 1	10.0651	10.1961	10.1321	10.074	9.37143	9.02227	8.95296	9.27901	0.960398	0.000116784
A_51_P231042	NM_053094	Cd163	CD163 antigen	7.88125	8.0271	8.03062	8.64307	7.09708	6.72625	6.98356	6.96659	1.20214	0.00011846
A_52_P588262	XM_132975	C730024G19Rik	RIKEN cDNA C730024G19 gene	6.74297	6.51025	6.97061	6.79213	5.81537	5.78401	5.23214	5.11975	1.26617	0.000118655
A_52_P132612	NAP027398-1	-	-	10.8369	11.091	11.4898	10.9653	9.82059	9.96775	10.1838	9.96012	1.1127	0.000119714
A_51_P329469	NM_173753	A730024A03Rik	RIKEN cDNA A730024A03 gene	8.00021	8.79439	8.55607	8.81325	7.37286	7.33097	7.3408	7.27471	1.21114	0.000122504
A_52_P484807	NM_009665	Amd1	S-adenosylmethionine decarboxylase 1	6.20941	6.66897	6.24634	6.87355	5.22503	5.27817	4.23213	4.29142	1.74288	0.000123419
A_52_P471088	NM_146034	Mgea6	meningioma expressed antigen 6 (coiled-coil proline-rich)	9.15079	10.2418	9.71776	10.3354	7.74897	8.56814	8.27914	7.72916	1.78007	0.000133325
A_52_P659258	BC023841	Ppat	phosphoribosyl pyrophosphate amidotransferase	7.10678	7.01453	6.70095	7.23509	5.56188	6.16691	5.94274	5.88613	1.12492	0.00013498
A_52_P505234	NM_008408	Stt3a	STT3, subunit of the oligosaccharyltransferase complex, homolog A (S. cerevisiae)	10.0651	9.83306	9.95301	9.73071	8.93897	9.03228	9.10174	8.93189	0.894237	0.000137056
A_51_P394984	AF180471	Lpin1	lipin 1	11.1647	10.7893	10.7124	10.0632	9.18004	9.47316	9.14474	9.40547	1.38154	0.000137132
A_52_P366525	NM_026424	1500041J02Rik	RIKEN cDNA 1500041J02 gene	10.2003	10.7468	10.0026	9.56002	6.57653	8.74222	7.44575	7.78097	2.49105	0.000137198
A_52_P430523	TC1464751	-	-	5.75031	5.84798	5.67379	6.25867	4.77954	4.8273	5.01688	4.70404	1.05075	0.000139407
A_51_P228295	NM_001001880	Mpzl1	myelin protein zero-like 1	7.2646	6.72052	7.20445	7.97731	8.55463	8.98265	8.96344	8.7131	-1.51173	0.000142401
A_52_P483105	NM_015763	Lpin1	lipin 1	11.1238	11.341	10.9042	10.1876	9.66036	9.29143	9.10364	9.49728	1.50097	0.000148675
A_51_P249594	NM_019570	Rev1l	REV1-like (S. cerevisiae)	6.20941	6.04631	6.12285	6.92842	5.19835	4.87928	5.1411	5.03848	1.26244	0.000152538
A_51_P370438	NM_022882	Lpin2	lipin 2	7.891	9.03134	8.41198	8.51785	6.7865	7.23454	7.2483	6.82035	1.44062	0.000160116
A_52_P470017	NM_028802	Prei4	preimplantation protein 4	11.2396	11.9115	11.7874	10.8546	9.97702	9.60428	10.3132	9.81412	1.52115	0.00016296
A_51_P363947	NM_007669	Cdkn1a	cyclin-dependent kinase inhibitor 1A (P21)	4.67976	5.03233	4.98789	5.07331	6.62305	6.33105	5.63611	6.47689	-1.32346	0.000166824
A_52_P455712	AK147232	Lnpep	leucyl/cystinyl aminopeptidase	7.86154	7.63498	7.83966	7.96194	7.06679	6.85592	6.96712	6.94428	0.866002	0.000170847
A_52_P432680	NM_011100	Prkacb	protein kinase, cAMP dependent, catalytic, beta	9.23122	9.85304	9.557	9.52152	8.45512	8.73815	8.39662	8.45636	1.02913	0.000172659
A_52_P32249	NM_019464	Sh3glb1	SH3-domain GRB2-like B1 (endophilin)	7.02686	7.0359	7.16968	7.10974	6.18469	6.13505	6.00691	5.3637	1.16296	0.000178579
A_52_P138205	TC1462346	-	-	7.88776	7.85198	7.59425	8.10478	6.7761	7.11472	6.85997	6.65238	1.0089	0.000179409
A_51_P288240	AK045871	4932415D10Rik	RIKEN cDNA 4932415D10 gene	9.65973	10.3464	10.2491	10.7103	9.18413	8.87549	8.77284	8.41003	1.43077	0.000184172
A_52_P587738	NM_008773	P2ry2	purinergic receptor P2Y, G-protein coupled 2	8.69734	8.78926	9.04793	8.63754	7.82304	7.84553	7.7984	8.05212	0.913245	0.000184879
A_51_P440047	NM_173752	1110067D22Rik	RIKEN cDNA 1110067D22 gene	8.12124	7.47512	8.35915	8.51032	9.98841	9.4292	9.51123	9.30059	-1.4409	0.000185924
A_52_P1042412	NM_027285	1700029I01Rik	RIKEN cDNA 1700029I01 gene	9.86463	10.5653	10.714	10.9486	9.31592	8.99408	9.05546	8.31297	1.60353	0.000188284
A_52_P59422	NM_001005605	Aebp2	AE binding protein 2	6.15767	6.4341	6.0935	6.7522	5.37734	5.22228	5.2066	4.64343	1.24695	0.000188964
A_51_P242056	NM_018864	Impa1	inositol (myo)-1(or 4)-monophosphatase 1	7.43389	7.26311	7.70684	8.05802	6.54075	6.28802	6.54939	5.85911	1.30615	0.000189668
A_51_P391631	NM_145364	Akr1d1	aldo-keto reductase family 1, member D1	11.4246	11.7945	11.4385	10.6864	10.0269	9.92955	10.2214	9.70249	1.36592	0.000200834
A_52_P658644	NM_173753	A730024A03Rik	RIKEN cDNA A730024A03 gene	9.7786	10.0206	10.3391	9.98968	9.30311	8.9815	8.83579	8.74229	1.06633	0.000204681
A_52_P144263	NM_020296	Rbms1	RNA binding motif, single stranded interacting protein 1	7.22415	7.49504	7.56371	7.73022	6.72846	6.16691	5.78786	5.53281	1.44927	0.00020542
A_52_P635078	NM_172668	Lrp4	low density lipoprotein receptor-related protein 4	8.0211	8.28896	8.24347	8.389	7.58416	7.11056	7.05144	7.24335	0.988255	0.000206948
A_51_P302222	NM_026174	Entpd4	ectonucleoside triphosphate diphosphohydrolase 4	8.31258	8.39147	8.2612	8.20895	7.16016	7.59902	6.754	6.57137	1.27241	0.000207239
A_52_P649161	NM_019936	Cript	cysteine-rich PDZ-binding protein	9.40955	9.49531	9.628	9.74813	8.32283	8.81362	8.63413	8.04225	1.11704	0.000209436
A_52_P534749	NM_008719	Npas2	neuronal PAS domain protein 2	3.71222	3.84509	3.71374	3.73639	4.845	5.05876	5.70429	4.59391	-1.29863	0.00020949
A_52_P532899	NM_001024825	LOC433520	similar to zinc finger protein 97	9.70938	10.3909	10.1108	10.4979	8.96787	8.97575	8.47045	7.80858	1.62158	0.00021039
A_51_P379976	NM_007487	Arl4a	ADP-ribosylation factor-like 4A	9.0584	8.70176	8.78415	9.05215	9.75868	10.2315	10.1447	9.67499	-1.05335	0.0002119
A_51_P478952	NM_133898	B230342M21Rik	RIKEN cDNA B230342M21 gene	9.31348	9.34892	9.88801	9.69189	8.39726	8.75437	8.50527	8.21123	1.09354	0.000211942
A_52_P310652	NM_001024825	LOC433520	similar to zinc finger protein 97	7.80764	8.22213	7.67088	7.6059	7.02254	6.22868	6.42951	6.71297	1.22821	0.000217785
A_51_P112308	NM_026931	1810011O10Rik	RIKEN cDNA 1810011O10 gene	8.76974	8.62711	8.75595	8.8709	7.71962	8.11172	7.89116	7.81994	0.870313	0.000219346
A_52_P8043	NM_011358	Sfrs2	splicing factor, arginine/serine-rich 2 (SC-35)	10.3875	10.5537	10.2674	10.7361	9.64501	9.61247	9.22621	9.56232	0.974677	0.000221318
A_52_P30451	NM_016854	Ppp1r3c	protein phosphatase 1, regulatory (inhibitor) subunit 3C	9.63182	10.0125	10.0468	9.86393	10.7207	10.6861	10.9626	10.7998	-0.903521	0.00022262
A_51_P122964	NM_028487	Gpbp1	GC-rich promoter binding protein 1	8.40181	8.46306	8.61978	8.88029	7.16428	7.92874	7.37871	7.22426	1.16724	0.000223139
A_52_P514317	NM_144902	Slc35a3	solute carrier family 35 (UDP-N-acetylglucosamine (UDP-GlcNAc) transporter), member 3	8.26331	8.18786	8.30823	8.98519	7.25634	7.36643	7.43979	7.11204	1.1425	0.000229406
A_51_P261092	NM_145559	Slc2a9	solute carrier family 2 (facilitated glucose transporter), member 9	7.54497	7.94542	8.30651	8.56663	7.08417	6.37288	6.05334	5.61984	1.80833	0.000230516
A_52_P72839	NM_009147	Sec23a	SEC23A (S. cerevisiae)	10.1013	10.29	10.1274	10.1555	9.4497	9.44511	9.06328	9.06481	0.912833	0.000230816
A_52_P1085448	A_52_P1085448	-	-	6.98521	7.12702	7.22932	6.7723	6.0353	5.08962	6.02255	5.78979	1.29415	0.000231329
A_52_P404341	NM_019911	Tdo2	tryptophan 2,3-dioxygenase	13.3767	13.6356	13.7706	13.1755	12.7842	11.796	11.9753	12.0718	1.3328	0.000231659
A_51_P493037	NM_018831	Dclre1a	DNA cross-link repair 1A, PSO2 homolog (S. cerevisiae)	8.89156	8.65839	8.88274	7.90567	7.50547	7.08954	6.97124	7.33281	1.35982	0.000231668
A_52_P259817	NM_029692	Upp2	uridine phosphorylase 2	13.5848	13.4407	13.1666	12.0384	11.4838	11.0108	11.3656	11.3797	1.74769	0.000233773
A_51_P293339	NM_009427	Tob1	transducer of ErbB-2.1	11.2313	11.5991	11.5656	11.3349	10.6816	10.6022	10.3991	10.5137	0.883544	0.000240495
A_51_P490023	NM_009450	Tubb2a	tubulin, beta 2a	11.2529	11.6635	11.5407	12.0051	13.583	12.7728	12.5443	13.3183	-1.43905	0.000241548
A_52_P16571	NM_013761	Srr	serine racemase	9.11787	9.79138	9.83379	9.91681	8.83198	7.83288	8.22969	7.89309	1.46805	0.000242816
A_52_P612165	NM_028227	Brap	BRCA1 associated protein	9.47275	9.79138	9.96884	10.0918	8.88304	8.83666	8.96761	8.55785	1.0199	0.000244768
A_52_P366666	NM_172442	Dtx4	deltex 4 homolog (Drosophila)	6.52897	5.88127	6.14597	6.68492	7.32124	7.33097	7.47524	7.68065	-1.14174	0.000245287
A_52_P168047	NM_175094	Pdhx	pyruvate dehydrogenase complex, component X	8.30286	8.61222	8.64006	8.99603	7.87795	7.40787	7.34718	7.02119	1.22425	0.000249108
A_51_P496814	NM_019745	Pdcd10	programmed cell death 10	8.62893	8.53804	8.80272	9.05008	7.71962	7.89262	7.95337	7.51544	0.984677	0.000249346
A_52_P347770	NM_145484	BC021442	cDNA sequence BC021442	9.29764	9.80674	9.85727	10.316	8.5952	8.54347	8.44376	7.62309	1.51804	0.000250472
A_52_P305539	NM_201375	Kng2	kininogen 2	9.63764	10.3405	10.3018	10.3034	9.21919	8.57424	8.61964	7.86466	1.57642	0.000251881
A_51_P182456	AK009638	Pcgf3	polycomb group ring finger 3	6.93611	6.96658	7.22932	7.13334	6.37582	6.03529	5.95904	5.53281	1.0906	0.000256248
A_52_P31490	NM_009498	Vamp3	vesicle-associated membrane protein 3	6.77813	6.8713	6.82939	7.09379	5.72846	6.16691	6.09099	5.58078	1.00137	0.000259377
A_51_P382618	NM_009810	Casp3	caspase 3	7.407	7.56631	7.16649	8.06009	6.2866	6.6253	6.2531	5.80386	1.30776	0.000262305
A_52_P633201	NM_019744	Ncoa4	nuclear receptor coactivator 4	8.76266	8.53416	8.62705	8.96106	7.47157	8.00518	7.81697	7.3448	1.0616	0.000262878
A_51_P193980	ENSMUST00000097792	-	-	9.38209	10.3037	10.0362	10.0187	8.90809	8.90969	8.53367	8.66489	1.18109	0.000266649
A_51_P478311	NM_133787	Nmd3	NMD3 homolog (S. cerevisiae)	7.94507	8.00952	8.33725	8.4215	7.21694	7.34526	7.28201	6.87562	0.99838	0.000268874
A_51_P439248	NM_008625	Mrc1	mannose receptor, C type 1	9.23122	9.66029	9.56211	9.35044	8.73594	8.07778	8.25036	8.53635	1.05091	0.000270565
A_52_P501049	NM_145397	BC002059	cDNA sequence BC002059	8.2123	8.54191	8.43785	8.93538	7.6096	7.35235	7.21379	6.58513	1.34164	0.000274423
A_52_P121155	NM_008960	Pten	phosphatase and tensin homolog	7.49049	7.35443	7.5892	7.98385	6.48554	6.54173	6.4935	5.62756	1.31741	0.000276306
A_52_P445135	ENSMUST00000091374	-	-	6.5615	6.85726	7.13422	7.74055	5.93339	5.35875	5.69473	4.88846	1.60455	0.000280386
A_52_P360650	XM_907304	Abcb7	ATP-binding cassette, sub-family B (MDR/TAP), member 7	9.0009	8.7089	8.75053	8.91039	7.98794	7.98015	8.1104	8.07944	0.803197	0.000281105
A_52_P40257	NM_007652	Cd59a	CD59a antigen	9.81243	10.2058	10.555	10.6353	9.25894	8.8162	8.85054	7.94223	1.58518	0.000289468
A_52_P430934	NM_033623	Dcun1d1	DCUN1D1 DCN1, defective in cullin neddylation 1, domain containing 1 (S. cerevisiae)	8.24566	9.32277	9.13885	9.652	7.75768	7.75725	7.30843	7.22426	1.57791	0.000289494
A_51_P304859	NM_022985	Zfand6	zinc finger, AN1-type domain 6	9.7103	10.1831	10.569	10.6914	9.04494	9.04113	9.19719	8.51309	1.33938	0.000289728
A_52_P383526	A_52_P383526	-	-	7.00321	7.36155	7.17923	7.30614	6.25093	6.41357	6.38731	5.79684	1.00037	0.000300175
A_52_P249699	NM_019766	Ptges3	prostaglandin E synthase 3 (cytosolic)	9.6415	10.2018	9.97995	10.0948	8.67036	9.31532	8.81626	8.86753	1.06214	0.000300468
A_51_P142923	NM_013490	Chka	choline kinase alpha	7.63275	6.97979	7.3574	8.11076	9.53338	9.29513	8.85954	8.54068	-1.53701	0.000307833
A_51_P293938	AK004534	Rasl11b	RAS-like, family 11, member B	6.62449	6.39166	6.31015	6.71636	7.40879	7.30197	7.47232	7.26536	-0.851444	0.000313365
A_52_P157158	NM_013505	Dsc2	desmocollin 2	8.26331	8.15533	8.27526	8.59114	7.40166	7.62271	7.3408	7.0104	0.977366	0.000314978
A_52_P235569	NM_023579	Ranbp5	RAN binding protein 5	8.31983	8.64373	8.61541	8.52385	7.94424	7.09798	6.99171	6.77158	1.32433	0.000315717
A_52_P470150	NM_016672	Ddc	dopa decarboxylase	10.9534	10.8719	11.0365	10.4062	11.6924	11.9932	11.6604	11.8695	-0.986885	0.000316013
A_52_P127823	NM_018829	Ap3m1	adaptor-related protein complex 3, mu 1 subunit	7.94507	8.05933	8.02663	8.21823	6.72308	7.24219	7.24146	6.36693	1.1689	0.000319555
A_52_P519882	NM_144866	Etf1	eukaryotic translation termination factor 1	9.30862	9.986	9.73389	10.0903	8.68784	8.89269	8.62492	8.23598	1.16933	0.000319656
A_51_P440838	NM_026218	Fgfr1op2	FGFR1 oncogene partner 2	7.48621	8.27135	7.96567	8.66496	7.04481	6.49812	6.68054	6.02803	1.53418	0.000319888
A_51_P286737	NM_011333	Ccl2	chemokine (C-C motif) ligand 2	6.78506	6.36694	6.27321	5.98964	7.36559	7.2498	7.50127	7.88439	-1.14655	0.000321675
A_52_P559779	NM_007883	Dsg2	desmoglein 2	8.43111	8.3873	8.33895	8.60818	7.41588	7.4938	7.86685	7.25282	0.934048	0.000321953
A_52_P139316	NAP112201-1	-	-	15.8626	16.5825	16.7403	15.7603	13.9859	13.3138	14.7077	14.9715	1.99168	0.00032317
A_52_P637034	AK220252	9130229H14Rik	RIKEN cDNA 9130229H14 gene	9.05406	9.8669	9.99291	10.2774	8.77957	8.08634	8.26058	7.72677	1.58451	0.000328471
A_51_P359919	NM_177445	Dars	aspartyl-tRNA synthetase	10.9857	11.2261	11.2217	10.7563	10.1564	10.2502	10.1497	10.1824	0.862783	0.000329073
A_51_P500152	NM_145505	AI450540	expressed sequence AI450540	9.87205	10.165	10.1496	10.0298	9.50896	8.68978	8.88733	8.7573	1.09328	0.000330299
A_52_P252931	NM_013505	Dsc2	desmocollin 2	7.88125	7.59471	7.70446	7.70672	6.84254	7.11472	6.78706	6.53417	0.902161	0.000342576
A_52_P279184	NM_011899	Srp54	signal recognition particle 54	7.3888	7.29283	7.35452	8.05181	6.11563	6.49178	5.74198	4.94322	1.69884	0.000344825
A_51_P251022	NM_008880	Plscr2	phospholipid scramblase 2	9.98058	9.98692	10.1244	9.75772	9.3627	8.61921	8.99545	8.78686	1.02136	0.000345269
A_52_P354509	NM_144810	Klhdc8a	kelch domain containing 8A	4.7766	4.81146	4.86502	5.67399	6.13897	6.5841	6.55486	5.99672	-1.2869	0.000346595
A_51_P491916	NM_028478	Rassf6	Ras association (RalGDS/AF-6) domain family 6	7.85491	7.10262	7.17606	7.41949	6.45403	6.25864	6.23967	5.61209	1.24716	0.000349653
A_52_P90393	CK347075	-	-	7.47762	5.76185	6.5304	5.94704	4.81252	4.3808	4.83743	3.94712	1.93476	0.000351787
A_51_P446825	NM_176952	6430573F11Rik	RIKEN cDNA 6430573F11 gene	7.36107	7.20603	7.6636	7.12552	8.32915	8.32748	8.4257	8.02032	-0.936609	0.000353026
A_52_P77332	NM_022655	Ireb2	iron responsive element binding protein 2	6.13647	6.06865	6.4696	6.36736	5.61572	5.16454	5.28211	4.84369	1.03401	0.000374499
A_51_P201104	NM_026164	Pnpla8	patatin-like phospholipase domain containing 8	9.71214	10.1222	10.3437	10.251	8.93129	9.17872	9.27415	9.21502	0.957448	0.000374757
A_51_P385598	NM_008063	Slc37a4	solute carrier family 37 (glycerol-6-phosphate transporter), member 4	11.4252	12.2553	12.1259	11.7208	11.1595	9.80524	10.0893	9.8781	1.64878	0.000378774
A_52_P253291	XM_904527	LOC630882	similar to zinc finger protein 709	5.41676	5.44363	5.37999	6.20853	4.64239	4.62464	4.29141	4.12239	1.19202	0.000379538
A_52_P284162	NM_009456	Ube2l3	ubiquitin-conjugating enzyme E2L 3	10.0651	10.2026	10.3071	10.2942	9.59496	9.46579	9.352	9.29973	0.789119	0.00038183
A_51_P442746	AK033699	Lgr4	leucine-rich repeat-containing G protein-coupled receptor 4	7.54085	7.58529	7.97391	8.07854	7.10563	6.67102	6.73476	6.42773	1.05986	0.000383293
A_51_P286737	NM_011333	Ccl2	chemokine (C-C motif) ligand 2	6.67004	6.15525	6.15741	6.13391	7.22092	7.00679	7.58753	7.73394	-1.10814	0.000388292
A_52_P406195	NAP020421-001	-	-	8.62112	8.77723	8.90532	9.31365	7.66549	8.15305	7.31822	6.95918	1.38035	0.000393784
A_51_P110725	AK007760	Tsc22d2	TSC22 domain family 2	5.54609	5.68978	5.68131	6.14154	4.95481	4.66294	4.8685	4.24983	1.08066	0.000398969
A_52_P215622	NM_180600	Ube2q2	ubiquitin-conjugating enzyme E2Q (putative) 2	7.10678	7.163	7.39721	7.6283	6.47929	6.46616	6.05334	5.65812	1.15959	0.000399028
A_52_P212597	AK051789	Hook1	hook homolog 1 (Drosophila)	9.20925	9.38624	9.28464	9.87513	8.73764	7.97324	8.33505	7.94012	1.1923	0.000399293
A_51_P443857	NM_145823	Pitpnc1	phosphatidylinositol transfer protein, cytoplasmic 1	8.28569	8.52443	8.66155	8.75829	7.6807	7.78378	7.63013	7.81313	0.830555	0.000411544
A_51_P436469	NM_144821	AI317395	expressed sequence AI317395	9.28411	9.16673	9.46567	9.25167	8.64919	8.53411	8.49809	8.36226	0.781135	0.000414114
A_52_P460526	NM_013507	Eif4g2	eukaryotic translation initiation factor 4, gamma 2	11.7584	12.373	12.0436	11.9941	10.9098	11.4234	10.8365	10.9293	1.01752	0.000415901
A_51_P139108	NM_019696	Cpxm1	carboxypeptidase X 1 (M14 family)	5.001	4.81146	4.93293	4.82279	6.4154	5.7117	5.63611	5.84545	-1.01012	0.000417608
A_52_P685727	BF785914	D6Ertd456e	DNA segment, Chr 6, ERATO Doi 456, expressed	5.12426	4.79687	4.39544	4.41997	5.42534	5.83371	5.97516	5.89282	-1.09762	0.000421049
A_52_P483101	NM_015763	Lpin1	lipin 1	11.6015	11.9446	11.3694	10.6084	10.3516	9.70721	9.49253	9.91439	1.51453	0.000427988
A_52_P77837	NM_026004	Nt5c3	5'-nucleotidase, cytosolic III	8.85041	9.01146	8.72868	8.62503	7.82861	8.00969	8.17848	7.84914	0.837417	0.000428359
A_52_P500027	NM_017373	Nfil3	nuclear factor, interleukin 3, regulated	8.45545	7.82165	8.52107	9.04799	10.8116	9.76576	10.2396	9.58007	-1.63773	0.000432082
A_51_P408631	NM_015747	Slc20a1	solute carrier family 20, member 1	9.6871	10.2614	9.59164	9.16979	8.12474	8.16925	8.86626	8.25168	1.3245	0.00043695
A_52_P507839	AK048435	C130065N10Rik	RIKEN cDNA C130065N10 gene	8.34846	8.5361	8.547	8.91497	7.89409	7.53494	7.60098	7.72916	0.896841	0.000437415
A_52_P224413	XR_004220	LOC673378	hypothetical protein LOC673378	8.75376	9.16673	9.15952	9.54237	8.16888	7.70825	8.09335	7.014	1.40948	0.000443035
A_51_P437021	BC058971	Trak1	trafficking protein, kinesin binding 1	7.56539	7.42092	7.46889	7.54834	6.93974	6.5294	6.55486	6.13647	0.960768	0.000443704
A_51_P376313	NM_173719	Med8	mediator of RNA polymerase II transcription, subunit 8 homolog (yeast)	8.63475	8.47108	8.93501	9.02701	7.94424	7.79947	7.75331	7.15579	1.10376	0.000447136
A_51_P296608	NM_007836	Gadd45a	growth arrest and DNA-damage-inducible 45 alpha	8.48155	8.06424	9.14432	8.92974	7.74606	7.25359	6.86884	6.58056	1.5427	0.000451881
A_52_P160078	NM_009516	Wee1	wee 1 homolog (S. pombe)	5.08407	5.27815	4.43688	4.95215	3.89894	3.67624	4.15151	3.61639	1.10204	0.000455267
A_52_P164615	NM_025800	Ppp1r2	protein phosphatase 1, regulatory (inhibitor) subunit 2	7.67849	7.60719	7.71395	8.27979	7.04923	6.82075	6.6654	6.30934	1.10867	0.000456951
A_51_P352594	NM_001001326	St5	suppression of tumorigenicity 5	8.2071	7.27058	7.84627	7.99035	8.97691	8.94545	8.78116	8.86753	-1.06419	0.000458149
A_51_P377154	NM_009997	Cyp2a4	cytochrome P450, family 2, subfamily a, polypeptide 4	15.8801	16.2963	16.5232	15.7092	15.4438	14.2874	14.3495	14.3325	1.49888	0.000459053
A_52_P585475	NM_180678	Gars	glycyl-tRNA synthetase	7.25459	7.33653	7.42788	7.95973	6.73382	5.61362	6.32489	5.72511	1.39532	0.000460158
A_52_P458870	NM_175194	Slc25a16	solute carrier family 25 (mitochondrial carrier, Graves disease autoantigen), member 16	9.66923	9.96002	10.1727	10.4791	9.38137	8.29091	8.72684	8.30292	1.39475	0.000467822
A_52_P548680	AK172036	Pik3c2a	phosphatidylinositol 3-kinase, C2 domain containing, alpha polypeptide	6.5615	6.09071	6.24634	6.71116	5.53986	4.97928	5.40103	4.45297	1.30914	0.000468159
A_51_P516526	AK142275	Stim2	stromal interaction molecule 2	8.73941	9.31881	9.05597	9.08298	8.48243	7.51293	7.6664	7.80172	1.18342	0.000471074
A_52_P394291	AK162197	1190002N15Rik	RIKEN cDNA 1190002N15 gene	8.71211	8.75296	8.73691	8.93988	8.12474	7.88529	7.4984	7.11544	1.1295	0.000471488
A_51_P363947	NM_007669	Cdkn1a	cyclin-dependent kinase inhibitor 1A (P21)	4.47355	4.99266	4.86502	4.53701	6.50415	6.15106	5.3895	5.84545	-1.25548	0.000478799
A_52_P507498	AK011113	Plxnc1	plexin C1	8.77326	9.48806	8.8637	8.97317	7.60644	8.02979	7.88897	8.26723	1.07644	0.000479502
A_51_P309744	NM_026229	Gpr89	G protein-coupled receptor 89	7.33279	7.40712	7.36027	7.46993	6.81221	5.95597	5.89281	5.30997	1.39979	0.000480244
A_52_P574720	NM_010959	Oit3	oncoprotein induced transcript 3	9.01735	9.58362	9.41339	9.14078	8.65273	8.01193	7.97421	8.30795	1.05208	0.000481132
A_51_P299866	AK083630	Tom1l1	target of myb1-like 1 (chicken)	8.24819	8.47708	8.57854	8.83634	7.83416	7.13128	7.46352	6.72991	1.24532	0.000483369
A_51_P342206	NM_010002	Cyp2c38	cytochrome P450, family 2, subfamily c, polypeptide 38	9.99198	10.5211	10.0873	10.5333	8.4134	9.63601	8.79295	8.9549	1.33411	0.000487591
A_51_P462385	NM_008061	G6pc	glucose-6-phosphatase, catalytic	12.591	13.4787	13.1187	13.5494	14.4965	14.2066	14.255	14.2842	-1.12615	0.000488273
A_51_P330615	NM_146249	BC031441	cDNA sequence BC031441	9.73131	10.703	10.6757	10.9622	9.60058	8.74493	8.95506	8.45484	1.57921	0.000488361
A_52_P347803	XM_194572	Etohi1	ethanol induced 1	9.5824	10.5322	10.4301	10.9589	9.23119	8.54347	8.51812	7.48262	1.93207	0.000488733
A_52_P47645	NM_016716	Cul3	cullin 3	9.14672	9.45019	9.44111	9.31018	8.72061	7.93349	7.98863	7.31162	1.34846	0.00049022
A_51_P335480	NM_028077	1810055G02Rik	RIKEN cDNA 1810055G02 gene	8.27827	9.18797	8.3625	8.31308	7.80341	6.87074	6.97536	6.82435	1.41699	0.000493089
A_51_P320377	NM_001039519	Gtf2a2	general transcription factor II A, 2	9.96832	10.1765	10.077	9.99726	9.20577	9.46415	9.2034	9.34778	0.749503	0.000493483
A_52_P172405	XM_985835	A230046K03Rik	RIKEN cDNA A230046K03 gene	6.89818	6.86196	6.6926	7.11765	6.16199	5.42309	5.04522	5.94551	1.24865	0.000495693
A_52_P402786	NM_008935	Prom1	prominin 1	5.08407	5.07123	5.44952	5.38196	6.23644	5.91008	6.2531	5.99672	-0.852391	0.000501864
A_52_P989584	TC1420397	-	-	7.68597	6.30353	7.11128	6.7673	5.89797	5.27817	5.3779	4.60638	1.67691	0.000511903
A_52_P1156957	A_52_P1156957	-	-	9.94661	11.3851	11.0568	10.6921	9.14292	9.38906	9.52191	8.5204	1.6266	0.000517015
A_52_P645855	NM_175096	D5Ertd593e	DNA segment, Chr 5, ERATO Doi 593, expressed	10.918	11.5962	11.2083	10.7747	10.1529	10.2037	9.47432	9.9747	1.17292	0.000518008
A_52_P631081	NM_008996	Rab1	RAB1, member RAS oncogene family	9.82863	9.89332	9.8388	9.91795	9.24709	9.06083	9.00968	9.25446	0.726659	0.000522155
A_52_P187987	AK009064	2310001H17Rik	RIKEN cDNA 2310001H17 gene	8.82855	8.43269	8.83021	8.96768	8.06739	7.68874	7.79137	7.18872	1.08073	0.000522207
A_52_P78770	NM_144807	Chpt1	choline phosphotransferase 1	6.72867	7.21375	7.43616	8.42791	6.27953	5.19364	5.73264	5.0281	1.89314	0.000526952
A_52_P232314	NAP102462-1	-	-	8.60933	8.33445	8.52567	8.59114	7.16428	7.602	7.50413	6.26628	1.38097	0.000527622
A_51_P281333	NM_018784	St3gal6	ST3 beta-galactoside alpha-2,3-sialyltransferase 6	8.55916	8.36632	8.58449	8.65406	6.55276	7.97093	7.23803	6.8988	1.37587	0.000527652
A_51_P286737	NM_011333	Ccl2	chemokine (C-C motif) ligand 2	6.51244	6.22423	6.1857	6.23738	7.24461	6.92857	7.74121	7.99402	-1.18717	0.000527744
A_51_P152725	NAP057020-1	-	-	8.22522	8.1007	8.24525	8.53875	7.03594	7.64022	6.88641	6.30401	1.31084	0.00052904
A_52_P561073	NM_145711	Tox	thymocyte selection-associated HMG box gene	5.89416	6.44008	6.15741	6.48696	5.21174	5.11996	4.11056	5.1787	1.33941	0.000536961
A_51_P164270	NM_021336	Snrpa1	small nuclear ribonucleoprotein polypeptide A'	9.22479	9.24353	9.02707	9.29709	8.45316	8.5788	8.47045	8.26723	0.755713	0.000540857
A_52_P113916	XM_909745	LOC634881	similar to histone deacetylase 1	6.37313	6.18317	6.37168	6.505	5.47206	5.69042	5.35445	5.72511	0.797734	0.000549746
A_51_P155873	XM_127272	Ppp1r3g	protein phosphatase 1, regulatory (inhibitor) subunit 3G	7.7973	7.35087	8.22917	7.35053	5.69845	5.50918	6.78239	4.5688	2.04226	0.000549963
A_52_P342526	NM_053083	Loxl4	lysyl oxidase-like 4	4.41944	4.34778	4.47772	4.59348	5.64722	5.66885	6.70543	5.29174	-1.36871	0.000550756
A_51_P145232	ENSMUST00000072181	-	-	6.60899	7.21759	7.24775	7.64213	6.25093	5.89133	5.91798	5.18837	1.36696	0.000551726
A_51_P285916	NM_019688	Rapgef4	Rap guanine nucleotide exchange factor (GEF) 4	8.94726	9.49651	9.11018	9.54607	7.58736	8.44534	8.39971	7.98585	1.17044	0.000553325
A_52_P218100	XM_988661	Sh3glb1	SH3-domain GRB2-like B1 (endophilin)	6.09317	6.2444	5.91931	6.505	5.18486	5.57954	5.2066	5.15924	0.907908	0.000564341
A_51_P336910	NM_026719	Lmbrd1	LMBR1 domain containing 1	7.41602	7.45835	7.73745	7.93969	6.82745	6.49178	6.72991	5.88613	1.15406	0.000567176
A_52_P669258	NAP102548-1	-	-	8.7484	9.39514	9.41897	10.0539	8.37483	7.33813	7.66128	6.47689	1.94131	0.000570941
A_51_P363947	NM_007669	Cdkn1a	cyclin-dependent kinase inhibitor 1A (P21)	5.12426	5.20763	5.14436	5.22774	6.66827	6.51696	5.61609	6.76332	-1.21516	0.000571979
A_52_P94495	AK050059	Prkcn	protein kinase C, nu	9.16965	9.88553	9.64102	9.98479	8.96787	7.84553	8.33666	8.29787	1.30827	0.000578097
A_51_P439876	AK020498	9430080K19Rik	RIKEN cDNA 9430080K19 gene	8.06486	8.13886	8.31853	8.3303	8.96636	9.48618	8.82548	9.1875	-0.903243	0.000578795
A_52_P471471	NM_198295	Txndc10	thioredoxin domain containing 10	5.5769	5.45415	5.30774	5.62175	4.66	4.92993	4.5886	4.67997	0.775508	0.000580569
A_51_P363947	NM_007669	Cdkn1a	cyclin-dependent kinase inhibitor 1A (P21)	4.67976	5.12194	5.17422	5.1024	6.65709	6.40013	5.62613	6.06489	-1.16748	0.000583869
A_52_P402165	NM_001014397	LOC433804	similar to RIKEN cDNA 1700029I01	9.1151	9.60536	9.91611	10.2819	8.49786	8.33109	8.20872	7.04964	1.70778	0.000588877
A_52_P595225	NM_022997	Vps35	vacuolar protein sorting 35	9.81414	9.87673	9.76417	9.78047	8.63673	9.32983	8.91674	8.86984	0.870591	0.000589318
A_52_P413623	AK155071	Usp22	ubiquitin specific peptidase 22	7.23945	6.96216	7.23549	7.25677	6.38912	6.57212	6.42951	6.24986	0.763315	0.000589953
A_51_P474169	NM_144883	5430407P10Rik	RIKEN cDNA 5430407P10 gene	8.08201	8.16933	7.91544	7.60024	9.09522	8.96881	8.53788	8.92747	-0.940591	0.000592163
A_52_P515407	AK033538	Arih1	ariadne ubiquitin-conjugating enzyme E2 binding protein homolog 1 (Drosophila)	9.28904	9.76235	9.83523	9.74106	8.90186	8.82774	8.86179	8.54068	0.873903	0.00060589
A_51_P151628	NM_030717	Lactb	lactamase, beta	9.08561	8.88466	9.01655	9.25258	7.85071	8.41677	8.28583	7.60518	1.02023	0.000608838
A_52_P390134	NAP102079-1	-	-	9.06417	9.63918	9.52247	9.99618	8.57318	8.28905	7.98247	7.08111	1.57405	0.000616249
A_52_P142761	AK035750	Pdcd6ip	programmed cell death 6 interacting protein	8.51351	8.835	8.7546	8.7935	8.24527	7.7626	7.60098	7.63829	0.912367	0.000618272
A_51_P363947	NM_007669	Cdkn1a	cyclin-dependent kinase inhibitor 1A (P21)	4.86933	5.20763	5.33516	5.13102	6.80198	6.55396	5.65589	6.3462	-1.20372	0.000620436
A_51_P382618	NM_009810	Casp3	caspase 3	7.05014	7.15507	6.79421	7.78112	5.95947	6.33105	5.91798	5.27333	1.32468	0.000631069
A_52_P412109	NM_009051	Rex2	reduced expression 2	7.52008	7.87644	7.98825	8.93538	6.94445	6.21347	6.4531	5.30088	1.85206	0.00063625
A_51_P514405	NM_019741	Slc2a5	solute carrier family 2 (facilitated glucose transporter), member 5	8.48155	7.35799	8.35915	7.08575	5.53986	6.23622	6.65522	5.939	1.72853	0.000636816
A_52_P262676	XM_885683	LOC621290	similar to zinc finger protein 124	9.09269	9.57555	9.29167	9.71767	8.38302	8.69118	8.02105	7.54232	1.26	0.000637772
A_51_P417861	NM_146231	BC012278	cDNA sequence BC012278	8.30773	8.84169	8.69262	9.25348	7.93118	7.30197	7.41566	6.51528	1.48286	0.000640159
A_52_P436643	NM_018830	Asah2	N-acylsphingosine amidohydrolase 2	7.8213	8.07647	8.22738	8.28333	7.63466	6.5841	6.64497	6.6699	1.21871	0.000640578
A_52_P110002	NM_025591	2010309E21Rik	RIKEN cDNA 2010309E21 gene	9.51023	9.77485	9.90794	9.81272	9.26287	8.47173	8.57524	8.20766	1.12206	0.000641039
A_52_P214479	NM_020577	As3mt	arsenic (+3 oxidation state) methyltransferase	9.59641	9.43906	9.44111	9.47112	8.60612	8.7327	8.49086	7.70022	1.10445	0.00065399
A_51_P453401	AK122546	2310044G17Rik	RIKEN cDNA 2310044G17 gene	8.63087	9.0465	9.02474	9.21038	8.22981	7.97324	8.1604	8.21123	0.834455	0.000654109
A_52_P1165644	AK145182	AI838057	expressed sequence AI838057	5.77746	6.098	6.19688	7.06545	5.47206	3.94731	4.49926	4.05002	1.79228	0.000659322
A_51_P507637	A_51_P507637	-	-	5.79086	5.70807	5.89956	6.60888	5.19835	4.70058	4.91421	4.38662	1.2019	0.000664055
A_51_P357114	NM_011765	Zfp97	zinc finger protein 97	10.7709	11.6003	11.546	11.4946	10.664	9.66133	10.0292	9.44708	1.40259	0.000667405
A_51_P144696	NM_019552	Abcb10	ATP-binding cassette, sub-family B (MDR/TAP), member 10	7.45154	7.2556	7.21693	7.50362	6.59414	6.80541	6.40554	6.52002	0.775645	0.00066811
A_51_P286737	NM_011333	Ccl2	chemokine (C-C motif) ligand 2	7.12883	6.56108	6.43596	6.18653	7.65937	7.36292	7.96383	8.27066	-1.2361	0.00066825
A_51_P230722	NM_001025572	Ankrd12	ankyrin repeat domain 12	6.83938	6.8048	6.65452	6.81655	6.23644	5.86279	5.30657	5.23601	1.11836	0.000668829
A_52_P246255	NM_007812	Cyp2a5	cytochrome P450, family 2, subfamily a, polypeptide 5	16.1988	16.6365	16.8627	15.8935	15.4404	14.0041	14.7621	15.1323	1.56318	0.000669635
A_52_P290629	AK083425	Pkn2	protein kinase N2	7.36107	7.52777	7.4444	7.5395	6.27953	6.84596	6.84657	6.3514	0.88732	0.000672608
A_51_P450052	NM_026003	Smarca2	SWI/SNF related, matrix associated, actin dependent regulator of chromatin, subfamily a, member 2	10.0622	10.1757	10.1048	9.85978	9.614	8.83284	8.90157	8.72459	1.03236	0.000676242
A_52_P227065	AV132191	Ptcd1	pentatricopeptide repeat domain 1	9.46514	9.74977	9.83952	9.55929	9.17322	8.56355	8.61433	8.37835	0.971067	0.000679719
A_52_P48436	NM_025614	Rwdd1	RWD domain containing 1	7.41152	7.33653	7.38309	7.88253	6.47301	6.93329	6.13498	6.01557	1.11421	0.000692944
A_52_P375652	AK144665	Cab39	calcium binding protein 39	8.64056	8.72487	8.85346	9.04173	7.93642	8.24193	8.02305	7.9673	0.77298	0.000700251
A_52_P282935	XM_484819	BC029127	cDNA sequence BC029127	8.74481	9.33065	9.31059	9.93044	8.41742	7.88038	7.86239	7.06369	1.52315	0.000700411
A_51_P300572	NM_009579	Slc30a1	solute carrier family 30 (zinc transporter), member 1	9.08277	9.36831	9.65635	9.43333	8.7461	8.32205	7.89772	7.50457	1.26758	0.000714998
A_52_P297765	XM_134539	2310031A18Rik	RIKEN cDNA 2310031A18 gene	8.51562	8.73369	9.2253	8.7222	10.0232	9.7922	9.96277	9.41104	-0.998092	0.000720595
A_52_P486360	AK083643	Nubpl	nucleotide binding protein-like	6.40919	6.19008	6.21353	6.46257	5.27725	5.70109	5.54398	4.86618	0.971715	0.000727424
A_52_P638903	AK037098	Cast	calpastatin	8.20188	8.14122	8.47599	8.66088	7.77784	7.45806	7.42173	7.16904	0.913327	0.000738052
A_51_P426513	NM_020565	Sult3a1	sulfotransferase family 3A, member 1	13.8225	14.1934	13.9844	13.1684	12.3086	12.068	12.6534	12.9971	1.28538	0.000739731
A_52_P570288	NM_019796	Syncrip	synaptotagmin binding, cytoplasmic RNA interacting protein	6.54533	6.58868	6.46006	7.07766	5.6679	5.76369	5.8758	5.0281	1.08406	0.000746804
A_51_P114177	NM_026947	1810022C23Rik	RIKEN cDNA 1810022C23 gene	10.7749	12.0592	11.7514	11.8451	10.5948	10.2421	10.2465	10.2407	1.27661	0.000749843
A_52_P589735	BC039744	Acp1	acid phosphatase 1, soluble	8.92365	9.81386	9.87341	10.0107	8.67737	8.4014	8.5167	7.87565	1.28762	0.000756314
A_52_P68419	NM_175164	Arhgap26	Rho GTPase activating protein 26	6.94234	6.53867	6.61558	6.84532	6.09194	5.87236	6.0303	5.91935	0.756989	0.000757607
A_52_P671238	NM_019797	Trip4	thyroid hormone receptor interactor 4	7.12883	7.2556	7.27203	7.78112	6.79683	5.83371	5.82363	5.30088	1.42063	0.000761311
A_51_P111488	NM_027469	Gfod2	glucose-fructose oxidoreductase domain containing 2	6.4269	6.38551	6.40659	6.66359	7.12682	7.98473	7.52966	7.21142	-0.992507	0.000761711
A_52_P355813	NM_028793	Acbd5	acyl-Coenzyme A binding domain containing 5	10.9084	11.4898	11.3321	11.5784	10.589	10.4908	10.3898	10.3798	0.864825	0.000762277
A_51_P311694	NM_027166	Ypel5	yippee-like 5 (Drosophila)	8.67301	8.67113	8.54851	8.96547	7.85071	8.14077	7.96383	7.82673	0.769024	0.000763894
A_52_P494514	AK085344	D630014A15Rik	RIKEN cDNA D630014A15 gene	10.1449	10.5749	10.6047	10.3494	9.6017	9.65342	9.71977	9.66038	0.759647	0.000779042
A_52_P218792	NM_146051	3830406C13Rik	RIKEN cDNA 3830406C13 gene	5.9554	5.63372	6.00236	6.64195	5.35284	4.42312	4.77383	4.16529	1.37959	0.000780672
A_51_P286737	NM_011333	Ccl2	chemokine (C-C motif) ligand 2	6.47881	6.14819	6.1857	5.97274	7.0045	6.89994	7.40651	7.86024	-1.09644	0.000785493
A_52_P610239	NAP028976-1	-	-	6.85265	7.04438	7.16968	7.88951	6.46671	6.05238	5.80585	5.54893	1.27059	0.000786589
A_51_P406429	NM_172665	Pdk1	pyruvate dehydrogenase kinase, isoenzyme 1	10.3064	10.5819	10.4717	9.57166	9.29021	9.0009	9.27583	8.97112	1.09839	0.000790196
A_51_P268010	NM_011317	Khdrbs1	KH domain containing, RNA binding, signal transduction associated 1	7.07306	7.37921	7.49307	7.93295	6.64582	6.39336	6.29918	5.58078	1.23979	0.000792092
A_52_P553841	NM_016774	Atp5b	ATP synthase, H+ transporting mitochondrial F1 complex, beta subunit	12.1133	12.6792	12.7776	12.2854	11.4601	11.6816	11.3998	10.7235	1.14763	0.000797429
A_52_P681348	BC029127	BC029127	cDNA sequence BC029127	8.5114	8.7284	8.70796	9.43413	7.91008	7.75993	7.70678	6.92168	1.27086	0.000802228
A_52_P662025	NM_144834	Serpina10	serine (or cysteine) peptidase inhibitor, clade A (alpha-1 antiproteinase, antitrypsin), member 10	10.766	11.3638	11.1652	10.5382	10.0639	10.0815	9.79565	9.30657	1.1464	0.000804673
A_51_P286737	NM_011333	Ccl2	chemokine (C-C motif) ligand 2	6.37313	5.88127	5.87288	5.86728	6.73382	6.77426	7.49264	7.61544	-1.1554	0.000815227
A_52_P336825	NM_010771	Matr3	matrin 3	8.13773	8.25582	8.34739	8.56809	7.80904	6.75843	7.11258	6.41272	1.30406	0.000820492
A_51_P324072	NM_172606	March6	membrane-associated ring finger (C3HC4) 6	10.1678	10.4166	10.2512	10.3358	9.07812	9.75504	9.58776	9.28768	0.865696	0.000821218
A_51_P263302	NM_178607	Rnf24	ring finger protein 24	6.88531	7.10671	7.1472	7.50966	6.57062	6.15901	6.18473	5.77561	0.989728	0.000821613
A_51_P189105	ENSMUST00000016144	-	-	8.00321	8.21986	8.3725	8.35406	7.57774	7.4679	7.30515	7.59745	0.75035	0.00082199
A_51_P103144	AY195869	Slco1a1	solute carrier organic anion transporter family, member 1a1	6.44441	6.70521	6.88275	7.97949	5.74817	4.66294	5.75126	4.65567	1.79846	0.000825534
A_51_P353392	NM_019936	Cript	cysteine-rich PDZ-binding protein	8.0329	8.09588	8.48228	8.77349	7.67159	7.3417	7.22075	6.95174	1.04969	0.000826728
A_52_P535084	NAP030857-1	-	-	6.97916	6.94436	6.8977	7.78362	6.09988	5.52112	5.99112	4.59391	1.5997	0.000827609
A_52_P68175	NM_001033189	C77080	expressed sequence C77080	6.60899	7.53425	7.77444	8.14229	6.66269	4.94652	5.42384	4.70404	2.08072	0.000836272
A_52_P156796	XM_139814	LOC240038	similar to reduced expression 2	9.17099	9.97399	10.1954	10.6443	8.9724	7.70548	8.02305	6.66554	2.15456	0.000842198
A_52_P192106	BC089461	-	-	13.8311	14.5307	14.3817	14.0875	13.441	13.3459	13.0804	12.6034	1.0901	0.000843011
A_51_P341169	NM_021366	Klf13	Kruppel-like factor 13	9.38093	9.78726	9.28464	8.95106	8.46297	8.5924	7.7339	8.0462	1.14211	0.000843754
A_52_P308881	AK163685	Pcyt1a	phosphate cytidylyltransferase 1, choline, alpha isoform	9.88189	10.3083	10.145	10.033	9.61177	9.05538	8.99033	9.21774	0.873226	0.000862906
A_52_P649864	AK036426	Vps29	vacuolar protein sorting 29 (S. pombe)	6.38223	6.18317	6.24091	6.84532	5.38947	5.79408	5.42384	5.05909	0.996289	0.00086339
A_52_P601958	NM_019758	Mtch2	mitochondrial carrier homolog 2 (C. elegans)	7.60144	7.57583	7.59173	7.81328	7.08417	6.35906	6.47055	5.65053	1.25449	0.000864037
A_52_P194170	NM_026275	Ube2r2	ubiquitin-conjugating enzyme E2R 2	8.92999	9.08095	9.46567	9.21317	8.57687	7.9984	8.31229	7.68311	1.02978	0.000865234
A_51_P364485	NM_009396	Tnfaip2	tumor necrosis factor, alpha-induced protein 2	8.80117	8.12939	8.67856	8.59684	9.6073	9.20749	9.38201	9.77581	-0.941661	0.000867878
A_51_P412200	NM_010638	Klf9	Kruppel-like factor 9	10.3898	11.0575	11.0219	10.9207	9.59046	10.0948	9.41675	10.0833	1.05116	0.000872508
A_52_P223853	XM_001006017	LOC382161	similar to zinc finger protein 124	6.8327	6.77551	6.94544	7.44493	6.14668	5.57954	5.86722	4.65567	1.43737	0.000882286
A_52_P188099	AK033507	Gne	glucosamine	6.94234	7.1471	7.17923	7.32337	6.7551	5.72223	5.73264	5.56492	1.20429	0.000884071
A_51_P155196	NM_178890	Abtb2	ankyrin repeat and BTB (POZ) domain containing 2	7.90069	6.89446	7.71631	7.7736	9.07525	8.53723	9.16668	8.43954	-1.23341	0.000890259
A_52_P240376	TC1533316	-	-	8.44665	9.50012	9.45662	10.3366	8.36455	7.17984	7.6275	6.84425	1.93097	0.000902937
A_51_P380495	NM_013771	Yme1l1	YME1-like 1 (S. cerevisiae)	9.81243	10.0896	10.007	9.99294	9.39743	9.37338	9.16849	9.13659	0.706532	0.000907648
A_52_P650553	NM_001039710	1500041J02Rik	RIKEN cDNA 1500041J02 gene	11.7104	12.3553	11.3721	10.4926	8.89561	10.2696	9.02477	9.93661	1.95096	0.000915232
A_52_P315631	NM_033607	Uchl4	ubiquitin carboxyl-terminal esterase L4	8.16748	7.748	8.32195	8.43748	7.59692	7.09798	7.0318	6.70444	1.06094	0.000916082
A_52_P625975	AK035049	9430079B08Rik	RIKEN cDNA 9430079B08 gene	5.14403	5.13441	5.10382	5.62175	4.30228	4.73758	4.13109	4.06457	0.942124	0.000917637
A_51_P350806	BC019960	Taok1	TAO kinase 1	7.95751	8.29334	8.32024	8.67038	7.69277	7.44816	7.12005	6.98131	0.999794	0.000919753
A_52_P402881	BC075698	Mpp5	membrane protein, palmitoylated 5 (MAGUK p55 subfamily member 5)	6.87884	6.71033	6.70511	7.26035	6.09988	6.00054	6.2464	5.79684	0.852743	0.000921266
A_52_P61243	L18942	-	-	4.52666	3.99977	4.19446	4.41997	5.4605	4.73758	5.70429	5.71779	-1.11982	0.000921648
A_51_P183571	NM_008871	Serpine1	serine (or cysteine) peptidase inhibitor, clade E, member 1	5.23975	5.04538	5.19388	5.55674	4.53391	4.66294	4.23213	4.06457	0.885547	0.000921648
A_51_P483557	NM_009458	Ube2b	ubiquitin-conjugating enzyme E2B, RAD6 homology (S. cerevisiae)	9.72221	9.9001	10.0648	9.92591	8.78951	9.36812	9.1355	8.52331	0.949135	0.000936133
A_52_P48762	NM_001039354	Lin7a	lin-7 homolog A (C. elegans)	8.26331	8.91388	8.9264	9.28122	8.20748	7.39762	7.57941	7.29941	1.22523	0.000936475
A_51_P286527	NM_010578	Itgb1	integrin beta 1 (fibronectin receptor beta)	10.033	10.3706	10.106	10.2314	9.54721	9.34955	9.3726	9.60457	0.716785	0.000938448
A_51_P301781	XM_982393	LOC670626	similar to zinc finger protein 124	11.0417	11.876	11.7657	12.1163	11.0574	10.0506	10.1424	9.72181	1.45689	0.000941119
A_52_P15461	NM_008357	Il15	interleukin 15	6.04861	5.76185	5.59688	5.41842	5.25133	4.42312	4.33032	4.34614	1.11871	0.000942489
A_52_P1184000	NM_175294	Nucks1	nuclear casein kinase and cyclin-dependent kinase substrate 1	6.6923	6.4281	6.6926	6.64195	6.20707	5.62481	5.63611	5.53281	0.863535	0.00094278
A_51_P335770	NM_027373	2600003E23Rik	RIKEN cDNA 2600003E23 gene	5.20208	4.85466	4.759	5.14517	5.93339	5.62481	5.76049	5.72511	-0.770727	0.000944651
A_52_P241619	NM_026085	3110049J23Rik	RIKEN cDNA 3110049J23 gene	9.9821	10.6014	10.5541	10.5802	9.86295	9.01892	8.95716	8.34437	1.38361	0.000955143
A_51_P247960	NM_007839	Dhx15	DEAH (Asp-Glu-Ala-His) box polypeptide 15	9.67772	9.73498	9.74227	9.82736	8.67387	9.23858	9.07782	8.55072	0.860336	0.000955981
A_52_P550843	NM_024282	5830417C01Rik	RIKEN cDNA 5830417C01 gene	8.88505	8.63451	8.51338	8.70381	9.82059	9.69044	9.27078	9.31168	-0.839184	0.000962075
A_51_P311319	NM_029022	Scrn3	secernin 3	8.59347	8.81649	9.10684	9.14857	8.45512	7.64602	7.6993	7.48262	1.09558	0.000964511
A_52_P561205	NM_133774	Stard4	StAR-related lipid transfer (START) domain containing 4	7.92938	8.0271	7.70684	7.99899	6.27953	7.4938	6.72017	6.63469	1.13353	0.00096842
A_52_P327627	NM_018831	Dclre1a	DNA cross-link repair 1A, PSO2 homolog (S. cerevisiae)	8.98273	8.78411	8.77614	7.71198	7.51217	7.32378	7.19268	7.34181	1.22113	0.000976559
A_52_P141141	NM_029347	2310009E04Rik	RIKEN cDNA 2310009E04 gene	9.28287	8.97267	9.26033	9.13098	7.70774	8.54813	8.46751	7.78097	1.03563	0.00097849
A_51_P516297	NM_019405	Cetn2	centrin 2	9.29642	9.00222	8.95574	8.74165	8.47078	8.10752	8.00695	7.73394	0.919209	0.000983521
A_51_P480020	AK016444	4931408D14Rik	RIKEN cDNA 4931408D14 gene	9.02772	9.28018	8.93623	9.336	8.15736	8.54036	8.41658	8.40375	0.765525	0.000984624
A_51_P478920	NM_175353	Exoc6	exocyst complex component 6	8.58547	8.63081	8.67008	8.58397	8.20972	7.78903	7.76531	7.74819	0.739518	0.000988122
A_51_P438640	NM_030138	Centb2	centaurin, beta 2	7.70083	7.60096	7.70921	8.00757	7.08848	7.02902	7.11632	6.95918	0.706391	0.000988738
A_52_P300331	AK137588	Wwp1	WW domain containing E3 ubiquitin protein ligase 1	9.46077	9.84607	9.73847	9.8078	9.00677	9.07058	9.02577	8.95382	0.699046	0.000993967
A_52_P464193	NM_023343	Ilkap	integrin-linked kinase-associated serine/threonine phosphatase 2C	7.11785	6.91277	7.10798	7.67747	6.38912	6.24373	6.22612	5.48361	1.11837	0.000995758
A_51_P125679	AK010725	2410076I21Rik	RIKEN cDNA 2410076I21 gene	4.82348	4.43379	4.28209	4.49861	5.89797	5.27817	5.34261	6.48174	-1.24063	0.00100088
A_52_P403443	XM_109868	Tns3	tensin 3	9.51867	9.49169	9.38709	9.30059	8.91431	8.6133	8.34309	8.73599	0.772837	0.00100275
A_52_P43111	BC011127	Rnf7	ring finger protein 7	8.92206	9.10897	9.42268	9.31278	8.7189	8.02312	8.03103	7.61288	1.09514	0.0010038
A_51_P215815	NM_001001798	Atp11c	Atpase, class VI, type 11C	7.407	7.76239	7.93653	8.3791	7.13102	6.92384	6.58729	6.40265	1.11006	0.00100874
A_52_P460285	NAP058254-1	-	-	7.93253	8.12464	8.35915	8.59542	7.59692	7.41127	7.35354	7.0176	0.9081	0.00101471
A_52_P531175	NM_013902	Fkbp3	FK506 binding protein 3	9.476	9.37089	9.70924	9.65337	8.85927	8.90364	8.90809	8.51748	0.755255	0.00101611
A_52_P201741	NM_021522	Usp14	ubiquitin specific peptidase 14	8.88342	8.93951	9.30663	9.34281	8.66333	7.65753	7.99272	7.65836	1.12511	0.00101785
A_51_P406165	NM_030069	4432416J03Rik	RIKEN cDNA 4432416J03 gene	9.26419	9.2694	9.64264	9.70847	8.27366	8.9121	8.61831	8.56352	0.879273	0.00102027
A_52_P615952	AF090402	Qk	quaking	8.55096	8.50484	8.6285	8.90925	7.67767	8.09909	7.94705	7.80172	0.767006	0.00102652
A_52_P149200	NM_198003	1300003B13Rik	RIKEN cDNA 1300003B13 gene	8.49014	9.31881	9.44386	10.2577	8.24527	7.52555	7.48397	6.36177	1.9735	0.00103321
A_52_P217937	AK052425	Tmlhe	trimethyllysine hydroxylase, epsilon	5.18293	5.01919	5.48332	5.74436	4.42053	4.33781	4.7413	4.13673	0.94836	0.00103847
A_52_P535623	NM_030014	Hook1	hook homolog 1 (Drosophila)	8.28569	8.01204	8.01056	8.51484	6.99083	7.69713	7.31496	7.08457	0.93391	0.00104017
A_51_P284177	NM_134072	Akr1c14	aldo-keto reductase family 1, member C14	12.8999	13.5246	13.3851	13.0354	12.6029	12.2365	12.0049	12.3419	0.914695	0.00104378
A_52_P430834	NAP103151-1	-	-	7.98206	8.43676	8.1764	8.94213	7.39451	7.23454	6.72991	5.77561	1.60069	0.00105267
A_52_P624039	NM_019490	Vdp	vesicle docking protein	9.45419	9.13806	9.04332	9.28388	8.01815	8.66854	8.46751	8.39902	0.841557	0.001053
A_52_P820923	CO811088	AI605151	expressed sequence AI605151	6.1992	6.48717	6.0394	6.20853	5.76765	5.31894	5.1411	4.88846	0.954538	0.00105605
A_52_P634822	NM_008672	Nap1l4	nucleosome assembly protein 1-like 4	7.12883	7.1471	7.22314	7.38706	6.40231	6.49178	6.2464	5.416	1.08241	0.00106029
A_51_P430450	NM_026454	Ube2f	ubiquitin-conjugating enzyme E2F (putative)	8.31258	8.3873	8.28573	8.58254	7.5387	7.92874	7.52685	7.19198	0.845468	0.00106032
A_51_P229105	NM_007684	Cetn3	centrin 3	9.58641	9.68552	10.1161	9.86452	9.38632	8.64698	8.54487	8.40375	1.06767	0.00106274
A_51_P286737	NM_011333	Ccl2	chemokine (C-C motif) ligand 2	6.63218	5.96967	6.14597	5.80229	6.95383	6.91909	7.3247	7.68556	-1.08327	0.00107015
A_52_P2181	AB010317	-	-	6.92986	7.35799	7.3108	8.14034	6.66269	6.08599	6.00691	5.47529	1.37703	0.00107983
A_52_P663526	NM_145497	BC016495	cDNA sequence BC016495	9.05696	9.21316	8.72731	8.55935	7.71369	8.30931	8.01904	7.66582	0.962229	0.00108276
A_52_P112926	NM_016796	Vamp4	vesicle-associated membrane protein 4	7.31363	6.92638	7.29003	7.49755	6.25093	6.70441	6.47632	6.28793	0.826999	0.00108847
A_51_P291078	NM_172710	2310045A20Rik	RIKEN cDNA 2310045A20 gene	7.06165	7.20603	6.75831	7.26393	6.33525	6.32396	6.38119	6.32523	0.731072	0.00109215
A_52_P568792	NM_024221	Pdhb	pyruvate dehydrogenase (lipoamide) beta	11.6324	11.9721	12.0139	11.6279	11.1753	11.1614	11.0081	10.8635	0.759488	0.00109358
A_52_P628024	NM_019961	Pex3	peroxisomal biogenesis factor 3	8.0211	7.73932	7.91544	8.12069	7.04481	7.35588	7.19975	6.54821	0.911971	0.00109421
A_51_P294891	NM_133249	Ppargc1b	peroxisome proliferative activated receptor, gamma, coactivator 1 beta	8.3461	9.18233	9.17887	9.32056	7.82861	7.97093	7.72164	8.24123	1.06636	0.00109791
A_51_P112116	NM_008033	Fnta	farnesyltransferase, CAAX box, alpha	7.75877	8.13413	8.55305	8.71959	7.5387	6.89994	6.96298	6.10699	1.41423	0.00110902
A_52_P524540	NAP045874-1	-	-	4.7287	4.54996	4.96608	5.22774	3.94315	4.11319	4.19204	3.84274	0.845338	0.0011104
A_51_P406328	NM_148942	Serpinb6c	serine (or cysteine) peptidase inhibitor, clade B, member 6c	5.62204	5.69895	5.76904	6.01465	5.11592	4.9132	5.04522	4.31889	0.927865	0.00112147
A_52_P112888	NM_133826	Atp6v1h	ATPase, H+ transporting, lysosomal V1 subunit H	10.0893	11.1776	10.2797	10.1424	9.42433	9.43759	9.07589	9.27988	1.11782	0.00112162
A_51_P286737	NM_011333	Ccl2	chemokine (C-C motif) ligand 2	6.94234	6.68977	6.46484	6.2158	7.55833	7.28355	7.69177	8.37515	-1.14901	0.00112464
A_51_P450561	NM_153484	Tef	thyrotroph embryonic factor	5.48269	5.08403	5.36219	5.04375	4.51536	4.62464	4.51739	4.34614	0.742282	0.00112578
A_52_P238846	NM_011794	Bpnt1	bisphosphate 3'-nucleotidase 1	9.39817	9.48806	9.83236	9.90535	9.115	8.53097	8.65497	8.84074	0.870567	0.00112946
A_51_P296905	XM_896000	Ppat	phosphoribosyl pyrophosphate amidotransferase	8.73761	8.93473	9.07649	8.86619	8.4134	7.79426	7.58753	8.14947	0.917588	0.00113061
A_52_P156540	NM_013861	Tpk1	thiamin pyrophosphokinase	6.85265	6.69493	6.79816	7.08171	5.86177	6.34512	6.1565	6.01557	0.762123	0.00113567
A_52_P407220	NM_146194	Picalm	phosphatidylinositol binding clathrin assembly protein	7.33279	7.52453	7.72574	8.07446	6.72846	6.73706	6.4878	5.5247	1.29487	0.00113769
A_52_P437502	NM_025476	2410005O16Rik	RIKEN cDNA 2410005O16 gene	9.61225	9.57324	9.88455	9.28918	8.92205	8.91931	8.75123	8.52912	0.809376	0.00113918
A_52_P352967	BC027244	Seh1l	SEH1-like (S. cerevisiae	7.7082	7.46843	7.41122	8.07037	5.6679	6.99329	6.68054	6.08907	1.30685	0.00114113
A_52_P44030	NM_177333	Exoc3	exocyst complex component 3	7.42051	7.11486	7.26599	7.4227	6.61731	6.65972	5.73264	6.22217	0.998055	0.00115267
A_52_P200207	BC034085	Rmnd5a	required for meiotic nuclear division 5 homolog A (S. cerevisiae)	10.125	10.717	10.6512	10.2318	9.49017	9.82009	9.58301	9.25623	0.893863	0.00115374
A_52_P650387	AK143205	Ccnjl	cyclin J-like	4.19359	4.0943	4.33928	4.45959	5.18486	5.19364	4.97355	4.76321	-0.757124	0.00115522
A_52_P23379	NM_144804	Depdc7	DEP domain containing 7	8.94414	9.25174	9.42823	9.46333	8.68958	7.08104	7.76531	6.58969	1.74045	0.00116683
A_51_P203474	NM_021884	Tsg101	tumor susceptibility gene 101	9.43316	9.75607	9.58242	9.56948	9.17595	8.70237	8.42266	8.3046	0.933886	0.00116902
A_51_P347728	NM_020045	Hirip5	histone cell cycle regulation defective interacting protein 5	10.1394	10.4024	10.4605	10.0372	9.62956	9.66635	9.33838	9.26504	0.785022	0.00117197
A_52_P147576	NM_025970	Zbtb8os	zinc finger and BTB domain containing 8 opposite strand	9.09691	9.21594	9.43836	9.23347	8.85128	8.15914	8.35427	8.1752	0.861197	0.0011747
A_52_P276776	NM_028717	Als2	amyotrophic lateral sclerosis 2 (juvenile) homolog (human)	9.38209	9.33719	9.21695	8.75064	6.66269	8.42692	7.94705	7.61032	1.50997	0.0011874
A_51_P224517	NM_172303	Phf17	PHD finger protein 17	9.92139	10.4515	10.3878	9.97825	9.61846	9.13911	8.72807	9.26504	0.997058	0.00118898
A_52_P380997	ENSMUST00000025293	-	-	11.9194	12.642	12.5629	12.3835	11.9191	11.0549	10.9712	10.871	1.17291	0.00119106
A_52_P652999	NM_009166	Sorbs1	sorbin and SH3 domain containing 1	7.63275	8.46908	8.42496	8.40534	7.3062	7.51293	6.96298	6.69156	1.11462	0.00119324
A_52_P397280	NM_010754	Smad2	MAD homolog 2 (Drosophila)	7.46898	7.40366	7.53526	7.48841	6.86739	6.87565	6.72991	6.26082	0.790632	0.00119652
A_52_P139306	NM_001037926	MGC117846	similar to zinc finger protein 665	8.82345	9.37345	9.70146	10.4498	8.33545	7.38037	7.7984	5.90613	2.23196	0.00120072
A_51_P507204	NM_025547	Mterfd1	MTERF domain containing 1	5.79086	6.04631	6.26787	6.91941	5.53986	5.07425	4.92922	4.80953	1.1679	0.00121062
A_51_P127592	NM_183167	AI987944	expressed sequence AI987944	9.37514	10.4425	10.4234	11.0266	9.39866	8.31479	8.49086	7.49911	1.89104	0.00121186
A_51_P268929	AK050061	-	-	6.95472	7.10671	6.97061	7.73022	6.71768	5.19364	5.35445	5.60431	1.47304	0.00121314
A_51_P311977	NM_011733	Csda	cold shock domain protein A	7.67849	8.13176	7.82189	8.00329	7.21694	7.20354	6.85105	6.29867	1.01631	0.00121778
A_52_P483721	NM_015754	Rbbp9	retinoblastoma binding protein 9	8.7029	8.92674	8.88904	8.89078	8.4863	7.94294	7.85791	7.85803	0.816068	0.00122123
A_52_P670263	BC036146	Tfpi	tissue factor pathway inhibitor	6.65501	6.73569	6.42134	6.57505	5.85259	5.67967	5.65589	6.15972	0.759805	0.00122129
A_52_P177021	NM_011220	Pts	6-pyruvoyl-tetrahydropterin synthase	9.66353	9.81285	9.88732	9.7886	9.36644	8.9792	9.03871	8.92636	0.710396	0.00122979
A_52_P410732	NM_011135	Cnot7	CCR4-NOT transcription complex, subunit 7	7.16664	6.98854	7.13422	7.63107	6.52864	5.66885	6.2796	5.11975	1.33091	0.00124708
A_51_P418339	NM_026023	Nudcd2	NudC domain containing 2	8.1157	8.12226	8.44106	8.34562	7.38011	7.65178	7.70179	7.41507	0.718968	0.00126075
A_52_P318438	NM_008667	Nab1	Ngfi-A binding protein 1	10.1325	10.7849	10.5598	10.5988	9.81448	9.80913	9.51409	9.73455	0.800963	0.00126563
A_52_P552026	AB010352	Mszf33	mszf33	9.0941	9.75292	9.63452	10.18	8.97089	8.10331	8.11229	7.22106	1.5635	0.00126863
A_51_P432924	NM_153598	Ugt2b34	UDP glucuronosyltransferase 2 family, polypeptide B34	12.2135	12.8017	12.7855	12.2844	12.0025	11.5347	11.2937	11.3014	0.988218	0.00126954
A_52_P119187	NAP026611-1	-	-	8.91729	9.78726	9.62145	10.3485	8.7862	7.90959	7.92153	6.82835	1.80722	0.0012697
A_52_P447971	AK083827	-	-	9.37281	10.388	10.4368	10.7442	9.54836	8.20507	8.19634	7.56879	1.85581	0.00127063
A_51_P464791	NM_028802	Prei4	preimplantation protein 4	11.2897	11.7352	11.6324	10.3754	9.85093	9.75504	10.3226	9.94595	1.28954	0.00127168
A_52_P318023	TC1496499	-	-	7.58152	8.2977	8.47127	8.92181	7.29862	7.36643	6.83757	6.58056	1.29728	0.00127486
A_52_P916262	AK076312	-	-	4.046	4.18686	3.93554	4.47918	3.56011	3.27535	3.48911	3.10049	0.805629	0.00127827
A_51_P493270	NM_029963	Mrps5	mitochondrial ribosomal protein S5	9.506	9.83507	10.0549	9.79544	9.31209	8.93719	8.91026	8.7573	0.818638	0.00128102
A_52_P203833	BC020137	Mitd1	MIT, microtubule interacting and transport, domain containing 1	7.01508	6.64262	6.8977	6.87355	6.38249	6.15901	5.90124	5.9904	0.748955	0.00128233
A_52_P219661	NM_175353	Exoc6	exocyst complex component 6	7.01508	6.70521	6.60241	6.94626	5.52875	6.15106	5.89281	4.77487	1.23037	0.00129572
A_52_P471947	NAP094000-001	-	-	6.40919	5.05835	6.0148	5.13102	4.38165	4.46477	4.42545	3.99143	1.33752	0.0012969
A_52_P257426	NM_133191	Eps8l2	EPS8-like 2	7.97902	7.85471	7.53526	8.04766	8.39928	8.64263	8.67932	8.69763	-0.750559	0.00130309
A_51_P209873	NM_024287	Rab6	RAB6, member RAS oncogene family	8.63475	9.3254	9.08102	9.30059	7.80059	8.13459	7.88237	8.55214	0.993017	0.00130914
A_52_P444628	NM_007807	Cybb	cytochrome b-245, beta polypeptide	7.36107	7.5082	7.61434	7.60307	7.14773	5.72223	6.09841	6.29331	1.20625	0.00130983
A_52_P199058	NM_011317	Khdrbs1	KH domain containing, RNA binding, signal transduction associated 1	7.79384	8.1763	7.82189	8.09272	7.47157	7.2649	6.97946	6.87173	0.824275	0.00131282
A_52_P348256	BC037152	Mup1	major urinary protein 1	16.7918	17.1459	17.7436	17.0296	14.2833	14.5063	16.0867	16.1332	1.92536	0.00131317
A_52_P276935	NM_001037940	Dnajb6	DnaJ (Hsp40) homolog, subfamily B, member 6	7.71187	8.16234	8.26472	8.11871	7.66854	6.91909	6.83305	6.79206	1.01122	0.00132276
A_51_P125205	NM_007472	Aqp1	aquaporin 1	9.85134	10.92	10.8547	10.6878	9.48781	9.15346	9.64228	9.62455	1.10143	0.00132309
A_51_P382618	NM_009810	Casp3	caspase 3	7.19829	7.163	6.9199	7.84712	6.00203	6.56004	6.41157	5.74692	1.10194	0.00132405
A_51_P161893	NM_130885	Oxr1	oxidation resistance 1	9.17366	9.16531	9.1906	9.11217	8.60794	8.56814	8.55044	8.5028	0.603104	0.00132947
A_52_P453624	NM_022989	Arl6ip6	ADP-ribosylation factor-like 6 interacting protein 6	6.81247	6.77059	6.80602	6.98132	5.98514	6.37974	6.17068	5.72511	0.777431	0.00133165
A_52_P510852	NM_001033201	AU014645	expressed sequence AU014645	6.76417	6.39779	6.35141	7.12159	5.98514	5.79408	5.65589	5.416	0.945964	0.00133211
A_51_P182813	A_51_P182813	-	-	12.1748	12.6609	12.3276	12.358	11.552	11.8773	11.2594	11.5864	0.811538	0.00133635
A_52_P665436	NM_024181	Dnajc10	DnaJ (Hsp40) homolog, subfamily C, member 10	7.46898	7.57899	7.35164	8.09876	7.07984	6.2734	6.64497	6.11292	1.09681	0.00133761
A_52_P236448	NM_033217	Ngfr	nerve growth factor receptor (TNFR superfamily, member 16)	7.19829	6.95328	7.2107	7.14887	7.76058	7.83542	7.65097	8.11578	-0.7129	0.00134693
A_52_P614582	NM_022022	Ube4b	ubiquitination factor E4B, UFD2 homolog (S. cerevisiae)	8.20188	8.42041	8.23812	8.10678	7.73729	7.55661	7.52685	7.50729	0.659785	0.00134793
A_52_P601829	AK035485	-	-	7.68597	7.94281	7.63173	7.92391	6.32839	7.2498	6.92519	6.97028	0.927691	0.00134852
A_51_P499169	NM_028173	Tram1	translocating chain-associating membrane protein 1	10.5273	11.0316	11.0037	10.8549	10.4702	8.89635	9.4068	9.08583	1.38956	0.00134949
A_51_P139578	XM_485063	3110001I20Rik	RIKEN cDNA 3110001I20 gene	9.06705	9.31881	9.19378	9.29533	8.69478	8.57577	8.40279	8.57059	0.65776	0.00135208
A_52_P318040	BC023946	Acaca	acetyl-Coenzyme A carboxylase alpha	9.67206	9.38752	8.85602	8.99279	8.59703	8.02979	8.29581	7.79023	1.04888	0.00135337
A_51_P481418	BC076629	Arhgap21	Rho GTPase activating protein 21	9.01437	9.24353	8.72593	8.91039	8.27366	8.08421	8.39662	8.21123	0.732128	0.00135404
A_51_P390775	NM_009455	Ube2e1	ubiquitin-conjugating enzyme E2E 1, UBC4/5 homolog (yeast)	10.3666	10.7519	10.6732	10.3494	9.81346	9.97872	9.77556	9.69534	0.719509	0.00135498
A_51_P279552	NM_016900	Cav2	caveolin 2	6.33618	6.51025	6.0394	6.34091	5.328	5.78401	5.56491	5.54893	0.75022	0.0013578
A_52_P420308	BI696984	Tnpo1	transportin 1	9.57837	9.80163	9.88524	9.75453	9.22587	8.86308	8.95296	9.18193	0.698986	0.00136943
A_51_P478548	U86445	Cited2	Cbp/p300-interacting transactivator, with Glu/Asp-rich carboxy-terminal domain, 2	6.71423	6.6794	6.98484	6.831	8.23866	7.35941	7.46057	7.92317	-0.943084	0.00137057
A_52_P566605	NM_010476	Hsd17b7	hydroxysteroid (17-beta) dehydrogenase 7	11.181	11.2981	10.6009	10.6133	10.2497	9.71137	9.41216	10.0566	1.06588	0.0013712
A_52_P132791	NM_001029892	MGC107415	hypothetical protein LOC383216	6.22962	6.5555	6.72577	7.74568	5.82476	5.1498	5.55448	5.32805	1.34987	0.00137688
A_52_P565396	XM_992322	LOC676708	similar to H-2 class I histocompatibility antigen, L-D alpha chain precursor	8.03583	8.01707	8.33556	8.29214	7.26798	7.41127	7.72901	7.24335	0.75725	0.0013838
A_52_P406828	NM_001030307	BC068171	cDNA sequence BC068171	7.47331	7.35799	7.79719	7.66398	7.09708	6.46616	6.70049	6.08907	0.984917	0.00138892
A_52_P243412	NM_013881	Ulk2	Unc-51 like kinase 2 (C. elegans)	9.14672	9.24216	9.0294	8.87561	8.308	8.48637	8.50814	8.11956	0.717954	0.00138942
A_52_P50455	NM_172591	Fcho2	FCH domain only 2	7.86814	8.12464	8.07205	8.84596	7.1394	7.39419	7.3973	6.83632	1.0359	0.00139009
A_52_P676589	AK034561	Fzd8	frizzled homolog 8 (Drosophila)	5.85622	5.6526	5.78325	5.92091	5.22503	4.89631	5.11422	4.34614	0.907816	0.00139342
A_51_P151271	NM_145625	Eif4b	eukaryotic translation initiation factor 4B	10.0108	10.5051	10.3273	10.1928	9.16225	9.83224	9.36866	9.28162	0.847801	0.00140488
A_52_P157726	NM_053111	Ear6	eosinophil-associated, ribonuclease A family, member 6	6.04861	5.95393	5.72572	5.73449	5.37734	4.75584	5.2066	4.87735	0.811406	0.00140825
A_52_P476400	NAP103344-1	-	-	7.33279	7.15109	7.26902	7.36392	6.887	6.41357	6.27302	5.94551	0.899429	0.0014099
A_51_P189198	AK053576	Pard3	par-3 (partitioning defective 3) homolog (C. elegans)	6.13647	6.48717	6.58023	6.77728	5.71852	5.70109	5.88433	5.37251	0.826177	0.00142044
A_52_P477559	NM_172475	Frmd4a	FERM domain containing 4A	7.16664	6.96216	6.93818	7.44493	6.68491	6.05238	6.1565	6.20535	0.853194	0.00142503
A_51_P517120	XM_994013	LOC676917	similar to zinc finger protein 700	10.3794	11.4456	11.3741	11.6743	10.5085	9.17772	9.4091	8.43337	1.8362	0.00142723
A_51_P434101	NM_022331	Herpud1	homocysteine-inducible, endoplasmic reticulum stress-inducible, ubiquitin-like domain member 1	13.4093	13.9992	13.8034	13.4596	13.2872	12.3018	12.1172	12.2417	1.18092	0.00143542
A_52_P535122	TC1415519	-	-	9.63764	9.6246	9.26237	9.06662	8.69305	8.60438	8.47777	8.71053	0.776376	0.00143561
A_51_P159612	NM_019487	Hebp2	heme binding protein 2	5.43349	4.99266	5.21333	5.28071	5.75794	6.03529	6.28616	5.89949	-0.764672	0.00143909
A_52_P121468	NM_027835	Ifih1	interferon induced with helicase C domain 1	5.51469	6.26433	6.208	7.00281	5.18486	4.50575	5.28211	4.45297	1.39104	0.00143915
A_51_P382618	NM_009810	Casp3	caspase 3	7.58553	7.54071	7.21693	8.10077	6.47929	6.80027	6.62946	5.61209	1.23071	0.00144136
A_52_P32112	XM_993103	LOC667885	similar to zinc finger protein 709	7.5775	8.10551	7.96774	9.03859	7.33986	6.6253	6.52729	5.78271	1.60355	0.00145528
A_52_P604568	NM_027968	Fbxo30	F-box protein 30	6.02583	6.03125	6.36664	6.26569	5.47206	5.56803	4.83743	4.50502	1.07672	0.00146546
A_52_P93910	BC057028	Nrp2	neuropilin 2	9.98819	9.96002	9.85656	9.69456	8.63673	9.31076	8.45271	9.25623	0.960725	0.00147007
A_52_P493620	NM_026218	Fgfr1op2	FGFR1 oncogene partner 2	8.53236	9.15817	9.13995	9.28918	8.56578	7.62857	7.63013	7.14913	1.28651	0.00147133
A_52_P141112	NM_152809	Csnk1g3	casein kinase 1, gamma 3	7.67096	7.51801	7.44166	7.66126	6.4154	6.99329	6.62946	5.60431	1.16236	0.00147446
A_52_P121675	NM_009884	Cebpg	CCAAT/enhancer binding protein (C/EBP), gamma	8.59147	8.90094	8.83151	9.20011	8.49016	7.40446	7.65355	7.18872	1.19678	0.00147718
A_51_P393078	XM_144820	Tigd2	tigger transposable element derived 2	8.08768	7.87374	8.1259	8.08666	7.56482	7.37342	7.36932	7.24651	0.654973	0.00148387
A_52_P355014	NM_025875	Rbm8a	RNA binding motif protein 8a	10.0227	10.2402	10.5484	10.3952	9.83884	9.44094	9.43419	9.2447	0.811941	0.00149074
A_51_P249259	BC071254	-	-	10.6614	10.7366	10.9555	10.7442	11.5123	11.7282	11.366	11.2924	-0.700331	0.00149959
A_52_P141458	NM_009906	Tpp1	tripeptidyl peptidase I	8.55096	8.77378	8.69402	9.06353	8.22758	8.06918	7.97007	7.9359	0.719894	0.00152481
A_51_P236721	NM_133839	2010311D03Rik	RIKEN cDNA 2010311D03 gene	10.5163	10.9875	11.0267	10.9076	9.66799	10.3394	9.92143	10.1206	0.847133	0.00154995
A_51_P196889	AK034218	Ireb2	iron responsive element binding protein 2	10.8862	11.4219	11.4164	10.9233	10.654	9.78168	9.99991	10.2646	0.986892	0.00155168
A_52_P932392	A_52_P932392	-	-	5.12426	5.01919	5.20363	5.67399	4.34223	4.70058	4.11056	4.43981	0.856971	0.00156128
A_52_P603740	NM_001033156	Fbxo33	F-box only protein 33	7.28441	7.33653	7.32549	7.55127	6.80198	6.84596	6.44724	6.6699	0.683158	0.00156375
A_51_P101729	M12660	Cfh	complement component factor h	12.5658	13.4295	13.1689	13.218	12.5119	11.9726	12.1537	11.8977	0.961578	0.00156705
A_52_P547795	NM_133752	Opa1	optic atrophy 1 homolog (human)	9.65591	10.1332	10.4378	10.4756	9.68318	8.99749	8.83465	8.82062	1.09164	0.00156973
A_52_P542496	NM_130861	Slco1a5	solute carrier organic anion transporter family, member 1a5	6.12576	6.15525	6.49793	6.444	5.83409	4.94652	5.5013	5.32805	0.903246	0.00157436
A_52_P739793	AK077927	AK077927	-	3.95574	4.0378	4.22391	4.45959	4.90848	4.80967	5.18069	4.78648	-0.752066	0.00157556
A_52_P30877	BC054110	LOC382421	similar to high mobility group protein	9.89734	11.1243	10.8482	11.138	10.0583	9.19961	9.11778	9.26152	1.34264	0.00158592
A_52_P522864	BC023805	-	-	11.0997	12.2063	12.0421	12.2429	11.3278	9.96252	10.1275	9.53418	1.65974	0.00159473
A_52_P501447	XM_919663	LOC631624	similar to reduced expression 2	6.82599	7.11486	7.38875	8.28156	6.52864	5.9286	5.95904	5.1787	1.50404	0.00160139
A_51_P124388	NM_145977	Slc45a3	solute carrier family 45, member 3	7.48621	6.39779	7.17923	7.84234	8.01315	8.67849	8.8796	8.63276	-1.32461	0.0016114
A_52_P450826	NM_010072	Dpm1	dolichol-phosphate (beta-D) mannosyltransferase 1	10.7967	11.3534	11.2788	11.1316	10.738	9.9793	10.1424	9.81832	0.970614	0.00161661
A_51_P276094	ENSMUST00000081471	-	-	10.4897	11.4509	11.3441	11.5387	10.5941	9.50308	9.5098	8.66224	1.63854	0.00162623
A_51_P448056	AK031405	Mospd2	motile sperm domain containing 2	9.17099	9.08984	9.08441	9.15826	8.82875	7.82524	8.10285	8.04423	0.925608	0.0016348
A_51_P223665	NM_007951	Erh	enhancer of rudimentary homolog (Drosophila)	8.7662	8.99448	9.33615	9.36473	8.69131	7.87051	7.88457	8.09484	0.980084	0.00164182
A_52_P665242	NM_025515	2310015N07Rik	RIKEN cDNA 2310015N07 gene	8.1648	7.98669	8.33725	8.24026	7.68674	7.05526	7.09753	6.24436	1.16128	0.00164328
A_51_P315042	NM_016847	Avpr1a	arginine vasopressin receptor 1A	9.50388	9.27884	9.38804	9.83342	10.3484	10.1587	10.0955	10.3113	-0.727415	0.0016497
A_51_P497594	NM_001033536	Rfxdc2	regulatory factor X domain containing 2 homolog (human)	6.92986	7.1866	6.72577	7.48227	6.34889	6.44666	5.95904	5.76132	0.952148	0.00165751
A_52_P301602	XM_137040	LOC215895	similar to sulfotransferase family 3A, member 1	9.75827	9.57786	9.37187	8.4215	6.3215	6.86088	8.10474	8.20766	1.90868	0.00166173
A_52_P519870	AB010340	Mszf81	mszf81	8.21489	9.22149	9.05597	9.86037	8.27149	7.01126	7.19268	6.04655	1.95769	0.00166178
A_52_P582261	NM_175115	Zfpn1a5	zinc finger protein, subfamily 1A, 5	6.41807	6.73569	6.74618	7.23509	6.19964	5.88188	5.79688	5.83169	0.856235	0.00166269
A_51_P286527	NM_010578	Itgb1	integrin beta 1 (fibronectin receptor beta)	10.0607	10.3663	10.028	10.0471	9.60282	9.28027	9.27835	9.55659	0.696023	0.00167098
A_51_P506187	NM_023858	Mtmr2	myotubularin related protein 2	7.10678	7.0654	6.83712	7.13724	6.34889	6.40013	6.41757	6.48174	0.624552	0.00167311
A_52_P329851	NM_028836	Ctbs	chitobiase, di-N-acetyl-	6.92986	6.83361	7.04063	7.13724	6.33525	6.50442	6.31209	6.11884	0.667682	0.00167879
A_52_P228081	NM_007497	Atf1	activating transcription factor 1	6.40919	6.20382	6.65024	6.93737	5.71852	5.9286	5.63611	5.169	0.937099	0.00168681
A_51_P279437	NM_029662	Mfsd2	major facilitator superfamily domain containing 2	11.9849	12.6084	12.0955	12.1225	11.0793	11.7327	10.5584	10.2313	1.30244	0.00169253
A_51_P309222	NM_011274	C80913	expressed sequence C80913	7.95441	8.8977	8.49166	8.91839	7.66243	7.5034	7.75331	7.49911	0.960977	0.00169818
A_51_P382618	NM_009810	Casp3	caspase 3	7.12883	7.20216	6.84481	7.80346	5.84337	6.49812	6.47055	5.6429	1.13108	0.00169949
A_52_P358753	NM_175245	2410129H14Rik	RIKEN cDNA 2410129H14 gene	8.28322	8.27135	8.35915	8.63616	7.60644	7.69713	7.90859	7.62817	0.677388	0.00170725
A_51_P255142	NM_016916	Blcap	bladder cancer associated protein homolog (human)	9.6289	9.52757	10.2501	9.47267	10.9464	10.3957	10.4574	10.8094	-0.932418	0.00171111
A_51_P169850	NM_019786	Tbk1	TANK-binding kinase 1	7.41602	7.2556	7.14072	7.74824	6.18469	6.63686	6.26641	4.99665	1.36899	0.00171348
A_52_P385536	AK049305	Ddx58	DEAD (Asp-Glu-Ala-Asp) box polypeptide 58	7.35639	7.0654	7.19189	7.67209	6.7865	6.33105	6.54939	6.49619	0.78066	0.00171554
A_52_P488011	NAP112348-1	-	-	9.63182	9.82903	9.68971	9.72941	9.33121	8.87425	8.94769	8.52622	0.800151	0.00171812
A_51_P286527	NM_010578	Itgb1	integrin beta 1 (fibronectin receptor beta)	10.2688	10.5869	10.3599	10.2792	9.88087	9.55804	9.46845	9.79235	0.698766	0.00172064
A_52_P278204	NM_029705	Mjd	Machado-Joseph disease (spinocerebellar ataxia 3, olivopontocerebellar ataxia 3, autosomal dominant, ataxin 3) homolog (human)	7.05014	6.92638	6.8977	7.27105	6.44766	6.24373	6.51611	6.10699	0.707695	0.0017216
A_51_P152211	NM_019565	Zfp386	zinc finger protein 386 (Kruppel-like)	5.60713	5.61463	5.75472	5.88536	4.87698	5.26437	5.10062	4.86618	0.688419	0.00172477
A_52_P453013	NM_007980	Fabp2	fatty acid binding protein 2, intestinal	10.5725	11.5886	11.5527	11.6478	10.7117	9.82586	9.65915	8.99035	1.54362	0.00172494
A_51_P190765	NM_025517	Rtcd1	RNA terminal phosphate cyclase domain 1	7.91988	7.91918	7.94281	8.25114	7.65323	7.04657	6.99577	6.70444	0.908256	0.00172573
A_52_P72718	NM_029985	Lrrc42	leucine rich repeat containing 42	7.68223	7.46843	7.50636	7.63937	7.01354	6.95666	7.00385	6.58969	0.683162	0.00172683
A_51_P510764	AK040702	A530016O06Rik	RIKEN cDNA A530016O06 gene	11.0365	11.4018	11.3636	10.979	10.7393	10.3643	10.3468	10.0357	0.823712	0.00172793
A_51_P323281	NM_152825	Usp45	ubiquitin specific petidase 45	6.94234	6.82406	6.94181	7.67209	6.57062	5.81402	6.00691	5.56492	1.10596	0.00173185
A_51_P294169	AK004569	Cdc40	cell division cycle 40 homolog (yeast)	7.99419	7.85198	8.02462	8.18455	7.56482	7.08954	7.3973	6.99955	0.751032	0.00173588
A_51_P198179	NM_023141	Tor3a	torsin family 3, member A	7.06737	6.38551	6.57575	7.06135	7.51884	7.63149	7.81928	7.48538	-0.84125	0.00174616
A_51_P105554	NM_007768	Crp	C-reactive protein, pentraxin-related	10.095	11.1906	11.1009	11.1608	10.3239	8.71071	8.99953	8.091	1.85554	0.00174718
A_52_P328825	AK165554	Wdfy1	WD repeat and FYVE domain containing 1	7.49049	7.32932	7.55599	7.73022	9.85194	7.80725	9.74975	10.2022	-1.87629	0.00175261
A_52_P414267	NM_001015507	B930007L02Rik	RIKEN cDNA B930007L02 gene	5.51469	5.83955	5.43238	6.13391	4.87698	4.77394	5.18069	4.59391	0.873755	0.00175903
A_52_P8059	NM_020011	Sphk2	sphingosine kinase 2	9.46296	9.09132	9.59164	9.4719	10.3942	9.92238	10.0386	10.3383	-0.768911	0.00176446
A_51_P390314	AK165554	Wdfy1	WD repeat and FYVE domain containing 1	5.97924	5.49563	5.75472	5.87634	7.62218	6.08599	8.16766	8.14577	-1.72891	0.0017792
A_51_P382618	NM_009810	Casp3	caspase 3	6.96086	7.07789	6.54413	7.43545	5.61572	6.16691	6.39949	5.5247	1.07788	0.00178084
A_52_P394147	NM_001034893	LOC435970	hypothetical LOC435970	6.56952	7.46172	7.27805	8.46269	6.56469	5.41042	5.24477	4.27761	2.06862	0.00178414
A_51_P286527	NM_010578	Itgb1	integrin beta 1 (fibronectin receptor beta)	9.92694	10.2622	10.0703	9.94785	9.52295	9.30342	9.20693	9.49354	0.670103	0.00178909
A_51_P359262	NM_025468	Sec11l3	Sec11-like 3 (S. cerevisiae)	8.98273	8.6675	9.19801	9.03544	8.54341	8.16925	7.93009	7.78792	0.863256	0.00179102
A_52_P356343	NM_153574	D430015B01Rik	RIKEN cDNA D430015B01 gene	5.97924	7.0654	6.49793	7.27105	5.328	5.87236	5.07313	5.58078	1.23984	0.00179152
A_52_P386979	NM_054043	Msi2	Musashi homolog 2 (Drosophila)	7.28932	7.10262	7.0543	7.5774	6.64582	6.67664	6.39341	6.24986	0.76448	0.00180234
A_51_P382618	NM_009810	Casp3	caspase 3	7.02686	7.08204	6.77835	7.68283	5.95082	6.42689	6.39341	5.67322	1.03143	0.00180379
A_51_P441387	NM_177645	1110028C15Rik	RIKEN cDNA 1110028C15 gene	7.21386	6.79022	6.82939	7.01555	6.26529	6.40686	6.06851	6.33574	0.693154	0.00180453
A_52_P521054	NM_011459	Serpinb8	serine (or cysteine) peptdiase inhibitor, clade B, member 8	5.88161	5.72618	5.62804	5.98122	5.02971	5.17915	5.19369	5.24541	0.642275	0.00180688
A_51_P331570	NM_144554	Trib3	tribbles homolog 3 (Drosophila)	8.45106	8.43676	8.88274	8.56081	7.08417	7.13539	8.19989	7.62054	1.07284	0.00181172
A_51_P286737	NM_011333	Ccl2	chemokine (C-C motif) ligand 2	6.52897	6.05379	6.14597	5.9121	7.05364	6.84095	6.94211	7.78097	-0.994211	0.00181554
A_51_P480062	NM_023305	Ubap1	ubiquitin-associated protein 1	7.31363	7.70714	7.96154	8.28686	7.26798	5.96499	6.38119	5.34595	1.57727	0.0018163
A_51_P122845	NM_028108	Nat13	N-acetyltransferase 13	9.05406	9.23392	9.26441	9.31278	8.89561	8.04743	8.21749	7.75527	0.987344	0.00181804
A_51_P272341	XM_138369	LOC380824	similar to Ig heavy chain V region VH558 A1/A4 precursor	6.48729	5.60501	5.44097	5.41842	6.65146	6.59599	6.92093	6.95547	-1.04304	0.00182714
A_52_P134023	NM_153100	Rtp3	receptor transporter protein 3	6.68492	5.87301	6.14022	6.36079	6.887	7.62271	7.70179	7.0176	-1.04254	0.00183257
A_52_P471502	NM_198606	Wdsof1	WD repeats and SOF domain containing 1	8.23292	8.33659	8.53179	8.34562	8.01315	7.36643	7.33438	6.8988	0.95854	0.00183266
A_51_P185108	NM_024428	2810410M20Rik	RIKEN cDNA 2810410M20 gene	9.60534	9.79754	9.93568	9.79792	9.40234	9.05538	8.89829	8.79052	0.747488	0.00183595
A_51_P511560	NM_028817	Acsl3	acyl-CoA synthetase long-chain family member 3	10.4593	9.88553	10.0324	9.69456	9.44007	9.17069	9.1355	9.01246	0.828279	0.00183855
A_51_P343833	NM_009421	Traf1	Tnf receptor-associated factor 1	4.3083	4.43379	4.62236	4.41997	5.11592	4.9132	5.2066	5.09973	-0.637754	0.00184273
A_51_P108489	NM_008187	Gtl3	gene trap locus 3	10.307	10.6663	10.5932	10.407	9.73978	10.0089	9.85598	9.70378	0.666269	0.00184284
A_51_P476481	NM_145548	Cyp2j13	cytochrome P450, family 2, subfamily j, polypeptide 13	8.85708	8.8467	9.37092	8.82788	8.49786	7.68029	8.18386	7.85359	0.92174	0.00184744
A_52_P208471	NM_145527	Madd	MAP-kinase activating death domain	7.95131	7.54714	7.91544	7.74055	7.36194	6.82075	7.03575	6.97397	0.740508	0.00185292
A_52_P283378	NM_001024849	LOC329575	hypothetical LOC329575	6.95472	6.83361	6.96346	7.53655	6.67384	5.35875	5.75126	5.10977	1.34868	0.00185457
A_52_P972871	A_52_P972871	-	-	8.0211	6.59961	6.71753	6.65281	5.83409	5.98287	5.5013	5.34595	1.33171	0.0018597
A_51_P228865	XM_138712	Zfp72	zinc finger protein 72	7.58553	8.15767	8.24525	8.87912	7.50547	6.73706	6.92944	6.06489	1.40768	0.00186059
A_52_P603195	M20632	-	-	7.64816	6.22423	6.48854	6.493	5.76765	5.57954	5.31867	4.91052	1.31939	0.00186457
A_52_P396436	NM_010902	Nfe2l2	nuclear factor, erythroid derived 2, like 2	10.3191	11.0213	10.8686	10.6553	10.3041	9.68057	9.45736	9.45557	0.991667	0.00186927
A_52_P253567	NM_013821	Hsd3b6	hydroxysteroid dehydrogenase-6, delta<5>-3-beta	8.7029	8.55347	8.89281	8.28862	7.6807	7.90718	7.83303	8.0462	0.742673	0.00187265
A_51_P418560	NM_080795	Lnx2	ligand of numb-protein X 2	7.58553	7.48842	7.78357	8.08666	8.61517	8.71624	8.2435	8.4954	-0.781533	0.00188309
A_52_P486774	AK173076	Cobll1	Cobl-like 1	9.94504	10.4605	10.0058	10.0892	9.19091	9.36548	9.13364	9.67499	0.783869	0.0018841
A_51_P141288	NM_010693	Lck	lymphocyte protein tyrosine kinase	5.54609	5.25494	5.19388	4.95215	5.95947	5.79408	5.95904	6.13647	-0.7255	0.00189067
A_52_P446120	NM_001033132	Commd6	COMM domain containing 6	10.8002	10.8487	10.9674	10.7801	10.2044	10.4486	10.0917	9.91662	0.683778	0.00189448
A_51_P347907	AK021370	E130105L11Rik	RIKEN cDNA E130105L11 gene	9.84716	10.205	9.87062	9.91681	9.45331	9.18771	9.09889	9.38056	0.679788	0.00189607
A_52_P116264	NM_175236	Adhfe1	alcohol dehydrogenase, iron containing, 1	9.01735	9.06604	9.45025	8.59399	8.24307	8.02089	8.17488	8.36388	0.831228	0.00191296
A_52_P544596	NM_133732	4931406C07Rik	RIKEN cDNA 4931406C07 gene	10.8603	12.3467	11.5212	11.3774	10.295	10.2842	10.2589	10.5911	1.16915	0.00192425
A_51_P261428	NM_011050	Pdcd4	programmed cell death 4	8.37422	8.43064	8.47284	8.13055	7.2872	7.7411	7.90208	7.29634	0.795386	0.00192805
A_52_P607128	NM_031195	Msr1	macrophage scavenger receptor 1	7.407	6.93539	6.84481	7.2887	6.0353	6.29528	6.49919	6.47689	0.79231	0.00193215
A_51_P469480	NM_009535	Yes1	Yamaguchi sarcoma viral (v-yes) oncogene homolog 1	7.85159	7.49504	7.88549	7.95973	6.55276	7.3873	6.99171	6.46228	0.949448	0.00193375
A_51_P411200	NM_027391	0610009A07Rik	RIKEN cDNA 0610009A07 gene	7.23437	7.34012	7.53786	7.4792	7.05804	6.44666	6.56575	6.27714	0.810993	0.00193886
A_51_P267587	BC052902	Gdap10	ganglioside-induced differentiation-associated-protein 10	7.46028	7.50163	6.95987	7.9352	6.79683	6.49178	6.54939	6.02803	0.997739	0.00194339
A_52_P164136	NM_178917	Arrdc3	arrestin domain containing 3	10.4913	10.4659	12.341	11.1885	9.70899	9.48941	9.55971	9.61356	1.52877	0.00194868
A_51_P286737	NM_011333	Ccl2	chemokine (C-C motif) ligand 2	6.69965	6.22423	6.02098	5.79278	7.10563	6.74778	7.56026	7.72437	-1.1001	0.00194913
A_52_P277205	NM_011780	Adam23	a disintegrin and metallopeptidase domain 23	7.56133	7.46172	7.17287	7.39687	6.4154	6.17477	6.77298	6.92168	0.826988	0.00195296
A_52_P165403	NM_145511	BC003331	cDNA sequence BC003331	7.95441	8.1007	8.35747	8.58827	7.04923	7.65178	7.6143	6.92924	0.939074	0.00196412
A_51_P105445	NM_133774	Stard4	StAR-related lipid transfer (START) domain containing 4	8.65209	8.72133	8.38575	8.59256	6.91598	8.18129	7.6196	7.51001	1.03122	0.00196613
A_51_P164400	NM_015728	Slc33a1	solute carrier family 33 (acetyl-CoA transporter), member 1	5.34813	5.24322	5.27054	6.01465	4.11623	4.87928	4.55325	4.50502	0.955689	0.0019723
A_52_P283802	NM_173764	4932414K18Rik	RIKEN cDNA 4932414K18 gene	9.58641	9.94406	10.248	10.1143	9.4461	8.93125	9.22097	9.06279	0.807914	0.00197788
A_52_P716675	A_52_P716675	-	-	7.88125	7.93497	8.26296	8.88846	7.45782	7.05526	7.42777	6.96289	1.01597	0.0019787
A_51_P218984	NM_030253	Parp9	poly (ADP-ribose) polymerase family, member 9	9.40842	9.58937	9.71002	9.5155	9.14985	8.7889	8.82318	8.84192	0.654863	0.00197993
A_52_P462986	NAP103757-1	-	-	8.35082	9.48079	9.20013	10.2469	8.45512	7.45147	7.31496	6.46228	1.8987	0.00198547
A_51_P469188	NM_175472	Zcchc11	zinc finger, CCHC domain containing 11	8.3366	9.12938	9.20645	9.39453	8.45316	6.67664	7.55751	7.38321	1.49911	0.00198855
A_52_P24106	NM_027318	Znhit1	zinc finger, HIT domain containing 1	10.036	10.6114	10.3421	10.2712	9.95407	9.25388	9.32055	9.25092	0.870319	0.00199286
A_52_P497235	NM_026985	1810033B17Rik	RIKEN cDNA 1810033B17 gene	4.01603	3.98064	3.77763	3.73639	4.43977	4.48535	4.64066	4.43981	-0.623723	0.00199573
A_52_P591357	NM_027295	Rab28	RAB28, member RAS oncogene family	7.47762	7.56631	7.85944	8.17696	7.17249	7.05959	6.81941	6.65238	0.844116	0.00199848
A_51_P317191	NM_026189	2310005P05Rik	RIKEN cDNA 2310005P05 gene	9.11926	8.85998	8.71213	8.08463	7.9233	7.73568	7.48687	7.83348	0.949168	0.00200278
A_52_P384069	NM_027096	Prei4	preimplantation protein 4	9.94973	10.1608	10.1321	9.20572	7.38011	8.87796	8.94769	8.3509	1.47293	0.00200388
A_51_P378079	NM_008031	Fmr1	fragile X mental retardation syndrome 1 homolog	8.10455	8.05933	8.24881	8.55056	7.95462	6.92857	6.9463	6.82435	1.07735	0.00200492
A_51_P382618	NM_009810	Casp3	caspase 3	7.23437	7.11079	6.72987	7.56874	5.97662	6.30969	6.59795	5.6429	1.02915	0.00200566
A_52_P510382	NM_172422	Fastkd2	FAST kinase domains 2	8.60538	8.54963	8.45384	8.57966	8.05031	8.05616	7.84439	7.67572	0.64048	0.00201839
A_51_P200166	AK079141	9430083G14Rik	RIKEN cDNA 9430083G14 gene	9.25791	9.58822	9.69677	9.49042	9.22186	8.26097	8.38732	8.22188	0.98532	0.00201947
A_51_P479818	NM_028894	Lonrf3	LON peptidase N-terminal domain and ring finger 3	5.02211	4.59822	4.39544	4.98318	5.328	5.7327	6.06851	5.48361	-0.903467	0.00202481
A_51_P187665	NM_028904	Rmi1	RMI1, RecQ mediated genome instability 1, homolog (S. cerevisiae)	8.30773	8.24913	8.62415	8.67173	8.13412	7.19961	7.46646	7.18546	0.966772	0.00203857
A_52_P111866	NM_028108	Nat13	N-acetyltransferase 13	7.89424	7.92972	7.78812	8.20895	7.06242	7.32017	6.73476	5.81783	1.22146	0.0020391
A_51_P286527	NM_010578	Itgb1	integrin beta 1 (fibronectin receptor beta)	10.1201	10.5857	10.1566	10.3238	9.76495	9.50628	9.16849	9.65302	0.773364	0.00204458
A_52_P17746	XM_904987	LOC631232	similar to zinc finger protein 665	7.60144	8.57641	8.6644	9.55855	7.39451	6.81054	6.89512	5.31903	1.9954	0.00205011
A_52_P299292	NM_001008546	Tardbp	TAR DNA binding protein	6.77813	6.90821	6.92723	7.47612	6.29364	6.15106	6.41157	5.78979	0.860906	0.00205229
A_51_P109258	NM_138686	Cys1	cystin 1	5.93119	5.72618	5.99612	6.75725	5.56188	4.87928	4.13109	4.12239	1.42903	0.00205532
A_51_P512085	NM_130449	Colec12	collectin sub-family member 12	8.02996	8.12464	8.35747	8.32171	7.55181	7.48737	7.70179	7.57927	0.628384	0.00205854
A_51_P501396	NM_021450	Trpm7	transient receptor potential cation channel, subfamily M, member 7	9.69457	10.1366	9.81287	9.77607	9.49724	8.53411	8.90809	8.87559	0.901267	0.00207335
A_52_P85152	NM_175324	Acad11	acyl-Coenzyme A dehydrogenase family, member 11	11.1262	11.9881	11.7022	11.7243	10.2035	11.0733	10.7204	10.5994	0.986011	0.00207502
A_51_P120137	NM_201361	AW061290	expressed sequence AW061290	10.1758	10.8874	10.5003	10.7646	9.614	9.855	9.74308	9.96608	0.787505	0.00208304
A_51_P267080	NM_138302	Ecgf1	endothelial cell growth factor 1 (platelet-derived)	10.4757	11.0547	11.0512	10.4131	12.3258	11.3354	11.7162	11.7161	-1.02469	0.00208578
A_52_P604629	NM_153287	Axud1	AXIN1 up-regulated 1	9.56112	9.03742	9.041	8.75064	7.90743	8.44034	8.20519	8.38474	0.863121	0.00208673
A_52_P223814	NAP026710-1	-	-	10.2843	11.5006	11.6674	11.2207	10.5461	9.30526	9.61195	8.98397	1.55645	0.00209267
A_51_P469285	NM_008737	Nrp1	neuropilin 1	7.73731	8.83668	8.6842	8.8567	7.54854	7.69154	6.91238	7.36853	1.14847	0.0020968
A_52_P352327	NM_010709	Lgtn	ligatin	9.23506	9.2531	9.23153	9.09614	8.41139	8.70932	8.59019	8.67938	0.606386	0.00211504
A_52_P134381	NM_025894	Psmd12	proteasome (prosome, macropain) 26S subunit, non-ATPase, 12	9.42533	9.32277	9.4466	9.69589	7.98286	8.9838	8.78352	8.438	0.925603	0.00211964
A_52_P246252	NM_007812	Cyp2a5	cytochrome P450, family 2, subfamily a, polypeptide 5	16.1657	16.5684	16.8155	15.499	15.4148	13.5387	14.5089	14.9483	1.65951	0.00212196
A_51_P352782	AK017901	Prkce	protein kinase C, epsilon	8.0591	8.07403	8.21114	8.53578	7.89676	7.03782	7.21379	7.03191	0.924945	0.00212253
A_51_P517672	NM_178779	Rnf152	ring finger protein 152	7.43389	8.46306	8.52107	8.51785	7.41941	7.27239	7.0318	6.87173	1.08514	0.00212289
A_52_P503730	NM_199012	Fchsd2	FCH and double SH3 domains 2	8.43779	8.24689	8.08566	8.32687	7.71962	7.55045	7.59023	7.74819	0.622178	0.00213073
A_51_P374772	XM_975420	Arfgef1	ADP-ribosylation factor guanine nucleotide-exchange factor 1(brefeldin A-inhibited)	10.0197	10.5888	10.444	10.2876	9.89471	9.27653	9.24093	9.59691	0.832762	0.00214006
A_52_P69325	NM_008249	Tfb2m	transcription factor B2, mitochondrial	8.12124	8.94269	8.74781	9.27144	7.46471	8.01865	7.91507	7.47154	1.0533	0.00214015
A_52_P503208	NAP092699-001	-	-	8.77502	9.63359	9.74834	10.1599	8.52267	8.57729	8.40279	8.49095	1.08079	0.00216375
A_52_P129756	NM_020559	Alas1	aminolevulinic acid synthase 1	11.9598	12.7353	12.1671	11.346	10.639	10.9324	10.4095	11.3135	1.22843	0.00218216
A_51_P119633	NM_008043	Frat1	frequently rearranged in advanced T-cell lymphomas	6.09317	6.06865	5.98355	6.7872	7.01805	7.18382	6.87325	7.27782	-0.855091	0.00219665
A_51_P476129	NM_029546	Pwp2h	PWP2 (periodic tryptophan protein) homolog, yeast	7.73009	7.77667	7.79719	7.7559	8.20748	8.42523	8.33182	8.39586	-0.575137	0.00219986
A_51_P340226	NM_013709	Sh3yl1	Sh3 domain YSC-like 1	7.9167	8.32801	8.35412	8.43748	7.76347	7.48737	7.48397	7.03547	0.816512	0.00220313
A_52_P302463	NM_182994	Arl5a	ADP-ribosylation factor-like 5A	9.44869	10.1	10.0678	10.0476	8.7862	9.519	8.87628	8.69893	0.945928	0.00220354
A_51_P179987	NM_027985	Mad2l2	MAD2 mitotic arrest deficient-like 2 (yeast)	10.0491	10.3375	10.3734	9.79234	11.0335	10.858	10.6835	10.9245	-0.736793	0.00221457
A_52_P566665	NM_025809	Clec14a	C-type lectin domain family 14, member a	5.80415	5.91394	5.91275	6.04737	5.65759	4.58568	4.64066	4.13673	1.16439	0.00221697
A_52_P141077	NAP096498-001	-	-	6.61676	6.54991	6.9199	7.49451	6.40231	5.13494	5.74198	5.30997	1.24797	0.00221745
A_51_P466886	NM_001039137	Scoc	short coiled-coil protein	7.63662	7.54714	7.72103	7.76098	6.98625	7.32378	6.72017	6.69586	0.734925	0.00221756
A_52_P255489	AK047204	Usp2	ubiquitin specific peptidase 2	5.73656	6.89905	5.4665	5.62175	4.30228	4.33781	3.70607	5.23601	1.53542	0.00222427
A_51_P348372	AK173168	BC067047	cDNA sequence BC067047	6.70696	6.62661	6.56227	6.8595	6.19218	5.66885	5.35445	6.11884	0.855255	0.00222561
A_52_P561736	XM_906012	LOC236622	similar to SMT3 suppressor of mif two 3 homolog 2	10.033	10.0296	10.432	10.1942	9.59496	9.63747	9.46771	9.34363	0.661281	0.00222595
A_51_P180176	XM_888349	LOC433882	hypothetical gene supported by AK035725; AK051021; AK087794; BC064678	6.21955	6.3228	6.79026	7.11765	6.19218	5.04313	5.1544	4.60638	1.36354	0.00222687
A_51_P205812	XM_976816	A630089N07Rik	RIKEN cDNA A630089N07 gene	7.5775	8.34513	8.16715	9.29006	7.54527	6.45969	6.62426	5.51655	1.80852	0.00222803
A_52_P175237	AK051969	Slk	STE20-like kinase (yeast)	7.11785	7.27431	7.03375	7.78112	6.76563	6.31684	6.44135	5.91935	0.940963	0.00223493
A_51_P452506	NM_145538	AI840826	expressed sequence AI840826	6.5041	6.57217	6.60681	6.84056	6.29364	5.63594	5.84993	5.48361	0.815133	0.00223671
A_52_P376360	NM_019971	Pdgfc	platelet-derived growth factor, C polypeptide	7.00916	6.36694	6.64594	6.81655	7.38011	7.27239	7.92581	7.58968	-0.832352	0.00224141
A_51_P279552	NM_016900	Cav2	caveolin 2	6.46171	6.44603	6.19688	6.4687	5.19835	5.96499	5.41247	5.78271	0.803701	0.00224159
A_52_P595954	NM_011914	Whsc2	Wolf-Hirschhorn syndrome candidate 2 (human)	7.12883	6.75073	7.16968	6.99853	7.49537	7.61682	7.83075	7.79943	-0.673647	0.00224372
A_52_P207289	NM_178080	Pde4dip	phosphodiesterase 4D interacting protein (myomegalin)	8.63087	8.72664	8.60662	8.52685	8.30375	7.11888	7.71175	7.51273	0.960968	0.00225116
A_51_P219542	NM_019425	Gnpnat1	glucosamine-phosphate N-acetyltransferase 1	10.1692	10.3249	10.5176	10.1243	10.0157	8.98838	9.1475	9.14806	0.959053	0.00225573
A_51_P106538	NM_030127	Htra3	HtrA serine peptidase 3	6.52897	6.04631	6.14022	6.17912	6.89671	7.0725	6.71036	6.95547	-0.685105	0.0022613
A_51_P180314	AK011413	Mup1	major urinary protein 1	16.2614	16.7207	17.1516	15.8842	13.7542	14.1836	15.4555	15.5774	1.7618	0.00226738
A_52_P47255	NM_001033300	Gmps	guanine monphosphate synthetase	9.45199	9.5252	9.42731	9.70781	8.98741	9.05756	8.79413	8.76722	0.626497	0.00227319
A_51_P211600	AK028475	Sept11	septin 11	6.21955	5.61463	5.94529	5.93838	6.81731	6.42025	6.59795	6.91789	-0.758886	0.00227716
A_51_P176972	NM_178114	Amigo2	adhesion molecule with Ig like domain 2	6.97916	6.94436	7.01295	7.13724	5.95082	6.72625	6.12773	6.18268	0.771558	0.00228107
A_52_P381484	NM_133903	Spon2	spondin 2, extracellular matrix protein	6.17858	5.92201	6.07566	6.75725	7.94684	7.68029	7.12005	6.7798	-1.14837	0.00228532
A_52_P520564	NM_028459	Wasl	Wiskott-Aldrich syndrome-like (human)	10.0893	10.3338	10.1144	9.88857	9.49253	9.519	9.32624	9.53927	0.637259	0.00230036
A_52_P671794	NM_178711	Plscr4	phospholipid scramblase 4	4.89189	4.9248	5.08324	4.82279	4.57062	4.22746	4.11056	3.85773	0.739089	0.00230577
A_52_P219753	NM_013495	Cpt1a	carnitine palmitoyltransferase 1a, liver	9.72038	10.7457	10.7029	10.5296	9.35643	9.66205	9.37102	9.49204	0.954253	0.00232685
A_52_P193191	AK159148	Slc35d2	solute carrier family 35, member D2	9.42309	9.54174	9.54328	9.62292	8.9112	8.83284	8.9728	9.07486	0.584831	0.00233604
A_51_P419464	BC034085	Rmnd5a	required for meiotic nuclear division 5 homolog A (S. cerevisiae)	8.97662	9.2694	9.46025	8.91497	7.87253	8.6799	8.4542	7.85581	0.939698	0.00233781
A_52_P657593	AK004220	Fxr1h	fragile X mental retardation gene 1, autosomal homolog	7.88125	7.70714	7.77444	8.05595	7.45436	7.11888	7.17127	7.0104	0.665969	0.00234792
A_52_P445969	NM_001040396	2810407C02Rik	RIKEN cDNA 2810407C02 gene	11.7077	12.0426	11.9342	11.6878	11.1379	11.3067	10.8513	11.2964	0.694992	0.00235433
A_51_P349341	NM_008720	Npc1	Niemann Pick type C1	10.6095	11.4173	10.8363	10.3737	9.52875	10.0201	9.92358	9.9536	0.952695	0.0023561
A_51_P177390	NM_029281	MGC29393	hypothetical gene MGC29393	7.60933	8.58968	8.75189	9.88974	7.69577	6.64261	6.84208	5.87267	1.94688	0.00237342
A_52_P36847	NM_153107	Cpz	carboxypeptidase Z	4.07584	4.2772	4.28209	4.37975	4.81252	4.84478	4.77383	4.96475	-0.595252	0.00238049
A_51_P426986	A_51_P426986	-	-	7.24452	7.1866	7.04406	7.61153	6.88212	6.16691	6.4531	6.29867	0.821479	0.00238492
A_52_P1149594	A_52_P1149594	-	-	9.34937	9.79959	10.0096	10.1282	9.43524	8.01642	8.63676	8.3046	1.22344	0.00238557
A_51_P485791	NM_020010	Cyp51	cytochrome P450, family 51	10.5639	10.5634	9.90794	9.60886	9.0318	9.30893	9.12993	9.34943	0.955994	0.00238681
A_51_P202950	AK010701	Dedd2	death effector domain-containing DNA binding protein 2	10.0249	9.83707	10.1339	9.55489	9.4545	9.02895	9.05938	9.00513	0.750698	0.00239517
A_51_P295582	NM_025530	Cutc	cutC copper transporter homolog (E.coli)	7.43389	7.43803	7.88118	7.97512	7.07115	6.49178	6.76826	5.6429	1.18853	0.00240183
A_51_P389905	NM_013881	Ulk2	Unc-51 like kinase 2 (C. elegans)	7.67849	7.75952	7.73745	7.87317	7.22886	7.32378	6.86884	7.06719	0.639992	0.00240706
A_52_P423021	NM_028059	Zfp654	zinc finger protein 654	5.9066	5.68978	5.77616	6.17168	5.25133	5.19364	4.7413	4.03543	1.08063	0.00241597
A_51_P160413	NM_178691	9930028C20Rik	RIKEN cDNA 9930028C20 gene	8.48155	8.29334	8.26648	8.38241	7.91273	7.84301	7.29858	7.3448	0.756163	0.0024218
A_51_P471513	AK080408	Socs4	suppressor of cytokine signaling 4	8.0706	7.79084	8.00855	8.21081	7.25244	7.48737	7.28534	7.49363	0.640506	0.00242716
A_51_P370967	NM_027815	9030624J02Rik	RIKEN cDNA 9030624J02 gene	8.55711	8.46507	8.75595	8.61523	8.17575	7.94999	7.97007	7.74345	0.638525	0.00242842
A_52_P417624	NAP114798-1	-	-	9.58139	10.3234	10.5207	10.5867	9.7764	8.54036	8.91026	8.12709	1.41451	0.00243954
A_52_P146504	NAP101960-1	-	-	6.94234	7.85471	7.98621	9.38466	6.95383	5.66885	6.2193	5.1787	2.03681	0.002446
A_51_P363947	NM_007669	Cdkn1a	cyclin-dependent kinase inhibitor 1A (P21)	5.04299	4.9248	4.66041	5.17312	6.43483	6.15901	5.28211	5.91275	-0.996844	0.00245189
A_51_P234544	NM_018745	Azin1	antizyme inhibitor 1	10.6485	10.9013	10.5603	10.1885	8.92668	10.0117	9.42436	9.81951	1.02906	0.00245873
A_52_P550094	NM_029436	Klhl24	kelch-like 24 (Drosophila)	6.24956	6.4341	6.64164	6.74205	5.7869	5.84346	5.95904	5.24541	0.808133	0.00246193
A_51_P198045	AK012286	Rab28	RAB28, member RAS oncogene family	7.00916	6.99724	7.22314	7.69615	6.65709	6.33105	5.66569	5.15924	1.27816	0.00247479
A_52_P351925	NM_170730	Ank3	ankyrin 3, epithelial	7.48621	7.43462	7.22623	6.85479	6.7445	5.9286	6.18473	6.54354	0.90012	0.00248262
A_52_P213561	NM_178641	Inpp5f	inositol polyphosphate-5-phosphatase F	5.45005	5.89768	5.80434	6.04737	4.93948	5.30546	5.11422	4.63114	0.802286	0.00251028
A_51_P234274	BC013672	BC013672	cDNA sequence BC013672	6.1992	5.35722	5.97723	5.79278	5.47206	4.46477	4.60608	4.24983	1.13342	0.00252462
A_51_P176661	NM_175286	C430004E15Rik	RIKEN cDNA C430004E15 gene	5.75031	5.88127	5.74028	5.83975	6.19218	6.43351	6.47632	6.46717	-0.589393	0.00252523
A_51_P225123	NM_016883	Psmd10	proteosome (prosome, macropain) 26S subunit, non-ATPase, 10	8.28322	8.03707	8.2735	8.39392	7.67767	7.73023	7.59293	7.19198	0.698725	0.002538
A_52_P666235	AK078173	Ubr1	ubiquitin protein ligase E3 component n-recognin 1	7.95131	7.87644	8.2057	8.42791	7.62218	7.45147	7.20327	7.2871	0.724334	0.00254645
A_51_P462153	NM_022314	Tpm3	tropomyosin 3, gamma	8.05332	8.48704	7.91967	8.34562	7.21295	7.6604	6.90808	6.0588	1.24136	0.00254728
A_52_P172145	NM_139229	Cog8	component of oligomeric golgi complex 8	9.27169	9.70071	9.69755	9.45864	9.24841	8.54036	8.31229	8.28772	0.934952	0.00254776
A_52_P444162	NM_017382	Rab11a	RAB11a, member RAS oncogene family	10.1139	10.6262	10.5067	10.2577	9.91141	9.72722	9.47286	9.50474	0.722084	0.00254926
A_52_P582384	NM_026272	Narf	nuclear prelamin A recognition factor	8.9457	8.65656	8.74917	8.47977	7.44396	8.15305	7.96799	8.09292	0.793323	0.00255789
A_52_P413756	NM_023734	Pi16	peptidase inhibitor 16	4.3083	4.25932	4.58371	4.5748	4.845	5.25045	5.1411	5.11975	-0.657545	0.00256217
A_52_P465886	NM_026240	Gramd3	GRAM domain containing 3	9.93484	9.84607	9.73542	9.1907	9.03473	9.02338	8.79413	8.69114	0.790912	0.00257093
A_51_P263591	NM_023792	Pank1	pantothenate kinase 1	11.5324	11.5565	11.6928	11.1562	10.9757	10.6482	10.8946	10.605	0.703627	0.00257701
A_52_P202895	NM_178902	Mtus1	mitochondrial tumor suppressor 1	7.35639	7.71009	7.70921	8.29565	7.05804	7.04657	6.83757	6.41774	0.927856	0.0025976
A_51_P179878	BC078451	2900019G14Rik	RIKEN cDNA 2900019G14 gene	10.5408	11.5842	11.7638	11.3341	10.6123	9.54721	9.81546	10.3109	1.23425	0.00260178
A_51_P288891	NM_025706	Tbc1d15	TBC1 domain family, member 15	10.0484	10.2908	10.242	10.1565	9.33628	9.58551	9.66558	9.68946	0.615206	0.00260338
A_51_P224263	NM_134052	Adi1	acireductone dioxygenase 1	10.5951	11.0307	11.2363	10.8677	10.1809	10.3314	10.1869	10.2716	0.689739	0.00260444
A_51_P263227	NM_177342	Taf5	TAF5 RNA polymerase II, TATA box binding protein (TBP)-associated factor	6.10411	6.11249	5.96452	6.29348	5.56188	5.56803	5.1411	4.63114	0.893114	0.00261779
A_51_P448340	NM_026114	Eif2s1	eukaryotic translation initiation factor 2, subunit 1 alpha	9.42309	9.52402	9.57145	9.36723	8.79775	9.06191	8.72807	8.8995	0.599639	0.00261855
A_52_P128356	NM_028221	2310065K24Rik	RIKEN cDNA 2310065K24 gene	7.09563	6.98417	7.27504	7.46061	6.10777	6.80541	6.50485	6.28254	0.778717	0.00262305
A_52_P236448	NM_033217	Ngfr	nerve growth factor receptor (TNFR superfamily, member 16)	7.1613	6.96216	7.08134	7.05725	7.96237	7.71653	7.3973	7.86686	-0.670252	0.00262905
A_52_P161762	NM_181411	Aftph	aftiphilin	8.39725	9.5951	9.39559	9.90535	8.64741	7.84049	7.77484	7.79483	1.30893	0.00263142
A_52_P83321	NM_026554	Ncbp2	nuclear cap binding protein subunit 2	8.05621	7.94802	8.30995	8.47823	7.71666	7.53181	7.36618	7.06369	0.778518	0.00263858
A_51_P371311	NM_018861	Slc1a4	solute carrier family 1 (glutamate/neutral amino acid transporter), member 4	6.00271	5.48535	5.53287	5.61109	6.34208	6.09427	6.69055	6.8988	-0.848422	0.00266087
A_52_P571868	NM_178744	Zbtb1	zinc finger and BTB domain containing 1	5.9554	5.88127	5.93883	6.26569	5.15759	5.57954	5.3895	4.86618	0.762093	0.00266287
A_52_P382040	NM_175472	Zcchc11	zinc finger, CCHC domain containing 11	5.001	5.44363	5.30774	6.28658	4.93948	3.62611	4.08993	4.1795	1.30098	0.00267191
A_51_P377237	NM_021284	Kras	v-Ki-ras2 Kirsten rat sarcoma viral oncogene homolog	6.71423	6.63197	6.83326	7.27105	6.19218	6.36599	5.75126	5.5965	0.886143	0.00267355
A_51_P282179	NM_020009	Frap1	FK506 binding protein 12-rapamycin associated protein 1	8.41766	8.95221	9.00833	9.40758	8.60975	7.21912	7.5212	7.30553	1.28255	0.00268161
A_52_P678895	NM_025975	Dynlt3	dynein light chain Tctex-type 3	10.0715	10.8997	10.8664	10.8795	10.3419	8.9838	9.26061	8.85827	1.31815	0.00269865
A_52_P323309	NAP049879-1	-	-	4.62977	4.53367	4.81853	4.72	4.0305	4.29415	3.61912	3.91743	0.710191	0.00270091
A_52_P560889	NM_054056	Pawr	PRKC, apoptosis, WT1, regulator	5.001	5.30109	5.72572	6.01465	4.86106	4.64387	4.42545	4.37318	0.934725	0.00270624
A_52_P274352	BC053027	Mapk8	mitogen activated protein kinase 8	6.79196	6.93539	6.99191	6.93737	6.5347	5.99173	5.91798	5.19799	1.00356	0.00271365
A_51_P230934	NM_133781	Cab39	calcium binding protein 39	7.60144	8.343	7.93443	8.78353	6.7761	7.56886	7.08233	6.88338	1.08793	0.00272737
A_51_P268754	NM_178666	E430004N04Rik	RIKEN cDNA E430004N04 gene	5.39986	4.97927	4.97701	5.58957	4.49667	4.20491	4.69155	4.45297	0.774906	0.00272882
A_52_P265584	AK003102	1810011O10Rik	RIKEN cDNA 1810011O10 gene	7.06165	6.79996	7.06788	7.17566	6.23644	6.15106	6.70543	5.92592	0.771568	0.00273529
A_52_P137371	NM_008255	Hmgcr	3-hydroxy-3-methylglutaryl-Coenzyme A reductase	12.1792	12.0679	10.723	9.99564	10.0785	9.08241	8.93283	9.37488	1.87428	0.00274104
A_52_P561416	NM_176952	6430573F11Rik	RIKEN cDNA 6430573F11 gene	6.62449	6.62125	6.78233	6.444	6.99083	7.90476	7.80539	7.27782	-0.876683	0.00274398
A_52_P258757	NAP102683-1	-	-	7.34228	8.38312	8.21476	9.30408	7.42294	6.47261	6.53284	5.32805	1.87195	0.00274841
A_51_P388086	NM_016782	Cntnap1	contactin associated protein 1	3.98594	3.92289	3.79354	3.6176	4.34223	4.29415	4.7413	4.67997	-0.684417	0.00274961
A_52_P480019	L48666	-	-	4.97966	4.45069	4.59666	4.49861	5.08761	5.43567	5.69473	5.31903	-0.752855	0.00275884
A_52_P215136	NM_028099	Dusp11	dual specificity phosphatase 11 (RNA/RNP complex 1-interacting)	7.7729	8.56498	8.14288	8.74807	7.71369	7.21912	7.32794	6.68725	1.07021	0.00276038
A_51_P279552	NM_016900	Cav2	caveolin 2	6.74297	6.74573	6.52118	6.79704	5.7869	6.11887	5.53342	6.29867	0.767268	0.00278472
A_52_P59931	NM_009547	Zfp161	zinc finger protein 161	8.08768	7.68936	7.66117	7.98167	7.14773	7.2498	7.08233	7.35076	0.647313	0.00281588
A_52_P121	NM_028091	Osgepl1	O-sialoglycoprotein endopeptidase-like 1	8.91729	8.78926	8.92393	8.8567	8.46688	8.29276	8.25888	8.2023	0.566593	0.00284704
A_52_P155597	ENSMUST00000086556	-	-	9.69084	9.91839	9.84806	9.83342	9.36395	9.24529	9.15117	9.26591	0.566098	0.00284771
A_52_P190270	TC1532732	-	-	6.49572	7.26685	7.63667	8.87443	6.50415	5.13494	5.94274	4.93237	1.93987	0.0028591
A_51_P228808	NM_028774	Rnf6	ring finger protein (C3H2C3 type) 6	9.26042	8.79439	9.04447	8.99279	8.55649	8.02979	8.48651	7.9253	0.773494	0.00286335
A_51_P494125	NM_007431	Akp2	alkaline phosphatase 2, liver	7.33279	7.06957	7.38592	8.14229	6.87722	6.38656	6.55486	6.20535	0.976644	0.00289406
A_52_P246248	AF240166	-	-	4.27994	4.25932	4.22391	3.96914	4.77954	4.58568	5.00254	5.27333	-0.727198	0.00289473
A_51_P283292	NM_029813	2210418O10Rik	RIKEN cDNA 2210418O10 gene	7.47331	7.70123	7.70684	8.47358	7.33244	6.40686	6.50485	5.54893	1.39047	0.00290142
A_52_P214416	AK162160	2610204L23Rik	RIKEN cDNA 2610204L23 gene	6.13647	6.16227	6.0935	6.86888	5.38947	5.79408	5.28211	5.43312	0.840586	0.0029017
A_52_P399580	NM_013499	Crry	complement receptor related protein	10.2127	10.2441	10.1362	9.81456	8.77292	9.76242	9.32218	8.98184	0.892064	0.00291023
A_51_P326346	AK090384	Ppa2	pyrophosphatase (inorganic) 2	10.6277	10.922	10.8597	10.5496	10.2615	10.1459	10.0371	10.0581	0.614071	0.00291489
A_52_P648203	XM_619304	LOC545091	similar to Heterogeneous nuclear ribonucleoprotein A1 (Helix-destabilizing protein) (Single-strand binding protein) (hnRNP core protein A1) (HDP-1) (Topoisomerase-inhibitor suppressed)	8.53236	8.26027	8.72318	8.70249	7.95203	7.56886	8.06642	7.2082	0.855701	0.00291614
A_51_P417858	NM_146231	BC012278	cDNA sequence BC012278	8.73761	9.07053	8.987	8.95884	8.45905	8.43364	8.24178	8.00013	0.654844	0.00292128
A_52_P427240	XM_128374	Zfp294	zinc finger protein 294	6.79883	6.39166	6.79816	6.8262	6.0353	5.87236	6.2531	5.4501	0.800997	0.00293029
A_51_P114307	NM_008917	Ppt1	palmitoyl-protein thioesterase 1	7.87143	7.8021	7.96567	7.86611	7.5321	6.81566	7.29528	6.90646	0.738954	0.00293591
A_51_P289239	NM_007977	F8	coagulation factor VIII	7.13974	7.05702	6.90513	6.74713	5.7869	6.15106	6.67047	5.87267	0.84198	0.00294075
A_52_P972003	AK050309	C730036E19Rik	RIKEN cDNA C730036E19 gene	4.9142	4.69199	4.72252	5.51192	4.40116	4.1822	3.81442	3.49564	0.986801	0.00294101
A_51_P320089	NM_008129	Gclm	glutamate-cysteine ligase , modifier subunit	10.0971	11.5624	11.131	11.3078	10.2892	9.85876	9.26401	9.5188	1.29188	0.00294584
A_51_P458540	NM_025551	Ndufa12	NADH dehydrogenase (ubiquinone) 1 alpha subcomplex, 12	10.4384	11.0757	11.1824	11.138	10.6383	8.67707	9.31237	8.25168	1.73876	0.00295081
A_51_P224445	NM_024216	Atpbd1c	ATP binding domain 1 family, member C	7.67096	7.66538	7.96361	8.13251	7.5288	6.68223	6.99577	6.46717	0.939625	0.00295092
A_51_P123895	NM_053078	D0H4S114	DNA segment, human D4S114	7.16664	7.70123	7.14396	7.08575	5.23823	7.06821	5.65589	5.416	1.42982	0.00295923
A_51_P103659	NM_009450	Tubb2a	tubulin, beta 2a	8.98425	8.79439	8.49322	9.34026	9.31848	10.4993	9.86103	10.2576	-1.08105	0.00296594
A_51_P306066	NM_013507	Eif4g2	eukaryotic translation initiation factor 4, gamma 2	11.5233	12.1435	11.8158	11.8824	11.3174	11.1338	10.9579	11.1957	0.690068	0.00297905
A_51_P239693	AK021284	Mll5	myeloid/lymphoid or mixed-lineage leukemia 5	6.85265	7.86289	7.61932	7.81572	6.7865	6.74243	6.30565	6.55751	0.939621	0.00299906
A_51_P173043	NM_010118	Egr2	early growth response 2	3.95574	3.62802	3.9667	3.9919	4.28211	4.48535	4.70826	4.75149	-0.671206	0.00301733
A_52_P238693	NM_021504	Ngly1	N-glycanase 1	9.85134	10.1716	10.3081	10.139	9.68642	9.42244	9.41827	9.40945	0.633365	0.00302126
A_51_P286527	NM_010578	Itgb1	integrin beta 1 (fibronectin receptor beta)	10.5423	10.9947	10.5444	10.6464	10.2842	9.80653	9.721	10.0233	0.723221	0.00302238
A_51_P154753	NM_146182	Klc3	kinesin light chain 3	4.25136	4.11298	4.51797	4.25548	4.71202	4.94652	4.92922	5.01767	-0.616908	0.00302485
A_51_P112639	NM_009210	Smarca3	SWI/SNF related, matrix associated, actin dependent regulator of chromatin, subfamily a, member 3	5.33053	5.40093	5.47493	5.71458	4.97002	4.84478	4.31093	3.78261	1.00316	0.00303918
A_51_P266695	NM_172835	Peli3	pellino 3	4.57873	4.39968	4.19446	4.12604	4.87698	5.07425	4.92922	4.91052	-0.623015	0.00304714
A_52_P1083765	AK041861	-	-	8.17016	8.93632	9.02357	9.25709	8.41942	7.39419	7.30515	6.66116	1.40181	0.00305251
A_51_P233815	NM_025460	Tmem126a	transmembrane protein 126A	11.0728	11.3763	11.3025	10.9338	10.5861	10.7438	10.2762	10.1972	0.720548	0.00305297
A_52_P626052	AK159744	Fbxl5	F-box and leucine-rich repeat protein 5	8.78728	8.82829	8.88526	9.00679	8.33125	8.28348	8.39971	8.2945	0.54967	0.00306744
A_52_P592101	NM_026585	D6Wsu116e	DNA segment, Chr 6, Wayne State University 116, expressed	8.40408	8.35575	8.32365	8.21453	7.95979	7.66896	7.70927	7.62817	0.582958	0.00307341
A_51_P148597	NM_026045	Prpf18	PRP18 pre-mRNA processing factor 18 homolog (yeast)	8.75911	8.85002	8.99888	8.96437	8.69478	7.53805	7.85791	7.65086	0.957695	0.00307496
A_52_P79923	NM_183140	Zfp691	zinc finger protein 691	7.407	6.8713	7.60683	7.36725	8.01815	7.84805	8.24522	8.13085	-0.747469	0.00308185
A_52_P4201	NM_008092	Gata4	GATA binding protein 4	4.75278	4.69199	4.3815	5.1024	4.30228	3.92312	3.85752	3.73736	0.777097	0.00309352
A_52_P195798	NM_026536	Atp5s	ATP synthase, H+ transporting, mitochondrial F0 complex, subunit s	5.63681	5.76185	5.61253	6.04737	5.23823	5.25045	4.95889	4.63114	0.744965	0.00309354
A_51_P330922	NM_146101	Habp2	hyaluronic acid binding protein 2	8.9141	8.88955	9.09566	8.50729	8.24527	8.01865	8.23833	7.39776	0.876645	0.00309389
A_52_P1157520	A_52_P1157520	-	-	7.85491	5.84798	6.31536	6.18653	5.22503	5.31894	4.9881	4.72788	1.48621	0.0031055
A_51_P400581	NM_023210	Anp32e	acidic (leucine-rich) nuclear phosphoprotein 32 family, member E	6.31735	6.2775	6.4791	6.79704	5.95082	5.9469	5.33068	5.29174	0.837713	0.00312647
A_51_P278305	NM_175193	Golph4	golgi phosphoprotein 4	8.03583	8.19935	8.45861	8.74294	8.09151	6.22109	6.95049	6.29331	1.47008	0.00313756
A_51_P395921	NM_033607	Uchl4	ubiquitin carboxyl-terminal esterase L4	8.68429	8.71068	9.03173	9.01214	8.64029	7.581	7.76531	7.39776	1.01362	0.00314259
A_51_P316379	NM_030258	Gpr146	G protein-coupled receptor 146	9.53538	9.60081	9.51898	9.56948	9.00825	8.87549	8.89501	9.18193	0.565994	0.00314478
A_52_P438957	XM_622097	Rrbp1	ribosome binding protein 1	8.75911	8.835	8.98223	9.31884	8.54715	7.86555	8.29249	8.10058	0.772351	0.00314965
A_51_P469633	NM_001030307	BC068171	cDNA sequence BC068171	5.23975	6.11969	6.31015	6.89666	5.35284	4.86211	4.78992	4.4921	1.26732	0.00315109
A_52_P227059	NM_001008705	Bud31	BUD31 homolog (yeast)	9.5601	9.95721	10.1156	9.95732	9.63177	8.89269	8.75002	8.63951	0.919048	0.00315372
A_51_P438165	NM_153800	Arhgap22	Rho GTPase activating protein 22	4.36434	4.43379	4.28209	4.45959	5.0733	4.89631	4.85302	4.93237	-0.553798	0.00317713
A_52_P185266	NM_007684	Cetn3	centrin 3	9.65112	9.87084	10.1514	9.74234	9.4048	9.18173	9.11025	9.13371	0.6463	0.00319008
A_52_P152926	NM_025822	Rsrc1	arginine/serine-rich coiled-coil 1	6.38223	6.64262	6.75023	6.90124	6.29364	5.62481	5.66569	4.89952	1.04816	0.00319832
A_51_P108051	NM_011874	Psmc4	proteasome (prosome, macropain) 26S subunit, ATPase, 4	10.4434	10.8408	10.6296	10.5123	9.89077	10.0112	9.82469	10.1866	0.628223	0.00320729
A_52_P611538	ENSMUST00000034980	-	-	5.001	5.01919	4.42313	4.99851	4.32232	4.29415	3.79281	3.81271	0.80496	0.00322794
A_51_P442759	NM_172520	Arhgef19	Rho guanine nucleotide exchange factor (GEF) 19	8.3053	7.90858	7.74444	8.24026	8.64386	8.84552	8.60499	9.23218	-0.781993	0.00322901
A_52_P163626	BC026782	BC026782	cDNA sequence BC026782	8.81834	9.075	9.48542	9.652	8.96334	7.08104	7.76531	6.96659	1.56362	0.00324492
A_51_P190397	BC038662	-	-	6.44441	4.72245	5.33516	4.98318	4.20015	4.08989	3.98543	4.20778	1.25049	0.00324629
A_51_P480328	NM_133222	Eltd1	EGF, latrophilin seven transmembrane domain containing 1	6.55344	7.05702	6.63732	6.63101	5.328	6.32396	5.18069	5.98405	1.01552	0.00324733
A_52_P485850	XM_976153	Mgam	maltase-glucoamylase	10.5891	10.686	10.6957	10.0918	9.99691	9.68622	9.66044	9.87004	0.712256	0.00325813
A_52_P4482	NAP108144-1	-	-	7.05591	7.52777	7.9698	8.47977	6.40231	6.87565	6.81024	5.71779	1.30682	0.0032801
A_52_P389595	NM_030711	Arts1	type 1 tumor necrosis factor receptor shedding aminopeptidase regulator	8.45545	8.6928	8.93132	8.88497	8.47856	7.23454	7.70429	7.05668	1.12262	0.00328055
A_52_P481770	NAP103155-1	-	-	11.1248	12.1596	11.8866	11.8517	11.1555	10.863	10.4462	10.7949	0.940761	0.00330615
A_51_P269546	NM_031254	Trem2	triggering receptor expressed on myeloid cells 2	5.77746	5.55612	5.37999	5.13102	6.58242	6.16691	5.89281	6.3514	-0.787236	0.00331102
A_52_P483544	NM_029402	Cul2	cullin 2	7.7082	7.63498	7.8898	8.37745	7.01805	7.30928	7.22075	7.09492	0.741855	0.00331677
A_52_P245766	XM_978638	LOC384039	similar to heat shock protein 1 (chaperonin)	10.8053	11.4596	11.4766	11.0975	10.766	10.1222	10.186	10.4591	0.826464	0.00333983
A_51_P136014	S79780	Tfdp2	transcription factor Dp 2	5.41676	5.8647	5.84579	6.67962	5.40151	4.89631	4.42545	4.23586	1.21193	0.00335631
A_52_P534203	AK032463	Pias2	protein inhibitor of activated STAT 2	6.4269	6.30353	6.53499	6.70072	6.26529	5.46054	5.00254	4.88846	1.08733	0.00336133
A_51_P190572	NM_133906	Zkscan1	zinc finger with KRAB and SCAN domains 1	8.19664	8.15298	8.18193	8.6932	8.03307	7.29095	7.17127	7.21464	0.878707	0.00339681
A_52_P114340	BC086318	LOC433801	similar to RIKEN cDNA 6330416L07 gene	6.4269	6.65321	6.94181	7.9171	5.89797	5.57954	5.90124	4.31889	1.56034	0.00339819
A_52_P7948	NM_016965	Nckap1	NCK-associated protein 1	8.65209	8.60848	8.69262	8.941	7.26798	8.30014	8.11979	7.66085	0.886361	0.00339916
A_51_P518698	AK011534	Bmpr2	bone morphogenic protein receptor, type II (serine/threonine kinase)	9.30131	9.50373	9.68183	9.56148	9.22453	8.63973	8.68186	8.72713	0.693772	0.00345467
A_51_P296328	NM_145542	Ahcyl1	S-adenosylhomocysteine hydrolase-like 1	6.13647	6.15525	6.47436	6.57505	5.3028	5.89133	5.72325	4.97543	0.862078	0.00345765
A_52_P248378	NM_009963	Cry2	cryptochrome 2 (photolyase-like)	8.9125	8.58968	8.45702	8.51484	7.31749	7.84049	8.26397	7.75291	0.824794	0.00345943
A_52_P96087	AB010342	BC029127	cDNA sequence BC029127	7.19307	7.94281	7.98825	8.80341	7.17249	6.33105	6.05334	4.5179	1.96319	0.00346518
A_51_P377237	NM_021284	Kras	v-Ki-ras2 Kirsten rat sarcoma viral oncogene homolog	6.72867	6.51597	6.45526	7.1137	5.9069	6.22868	5.97516	5.58865	0.778555	0.00347028
A_52_P273998	NM_027123	Fastkd3	FAST kinase domains 3	6.85924	6.56663	6.83326	7.16424	6.52864	5.96499	5.93453	5.56492	0.857572	0.00347176
A_52_P138002	NM_007790	Smc3	structural maintenace of chromosomes 3	5.53047	5.96182	5.54099	6.59769	4.87698	5.05876	5.16759	4.79804	0.932399	0.00348341
A_51_P517843	NM_027450	Glipr2	GLI pathogenesis-related 2	5.48269	5.07123	4.69787	4.96773	5.62628	5.66885	6.03802	5.93247	-0.761528	0.00348878
A_51_P449450	AK161694	AW495713	expressed sequence AW495713	7.42498	7.4851	7.54046	7.6935	7.20493	6.85095	6.65522	6.25535	0.794399	0.00349247
A_52_P493867	NM_027194	Tm2d2	TM2 domain containing 2	9.79431	9.95065	10.1262	10.034	8.84166	9.67347	9.26146	9.11825	0.752589	0.00349387
A_52_P965217	AI451738	-	-	6.72867	6.78043	6.65024	7.30614	6.01875	6.00054	6.47055	5.72511	0.81263	0.00350665
A_51_P239884	NM_172865	Manea	mannosidase, endo-alpha	4.95808	4.69199	4.72252	4.92061	4.0088	4.50575	4.15151	4.06457	0.640639	0.00351693
A_51_P451275	NM_178723	Zfp533	zinc finger protein 533	8.38347	9.08095	8.28921	8.53132	7.63466	7.69154	7.77009	8.06193	0.781685	0.00351763
A_52_P487156	NM_027285	1700029I01Rik	RIKEN cDNA 1700029I01 gene	6.92357	6.45197	6.75831	7.2887	5.70851	6.37288	6.13498	5.53281	0.918344	0.00352682
A_51_P389988	NM_016917	Slc40a1	solute carrier family 40 (iron-regulated transporter), member 1	12.0206	12.5575	12.4877	12.5507	12.0117	11.623	11.3024	11.6143	0.766307	0.00353049
A_52_P200121	NM_010004	Cyp2c40	cytochrome P450, family 2, subfamily c, polypeptide 40	15.5644	16.1446	16.4149	15.9034	15.2683	15.347	15.1852	15.2513	0.743884	0.00353616
A_51_P520384	NM_007502	Atp1b3	ATPase, Na+/K+ transporting, beta 3 polypeptide	10.1865	10.585	10.3942	10.432	9.76912	9.85938	9.36313	9.91102	0.673749	0.00353782
A_52_P13783	AK028922	4930523C07Rik	RIKEN cDNA 4930523C07 gene	5.86897	5.8895	5.93883	6.38689	5.7869	4.97928	4.67471	4.70404	0.984812	0.00355076
A_51_P279552	NM_016900	Cav2	caveolin 2	6.6923	6.93089	6.42622	7.01977	5.60509	6.36599	5.73264	6.08907	0.819102	0.00355465
A_51_P155747	NM_028776	Scyl3	SCY1-like 3 (S. cerevisiae)	7.49049	7.82165	7.66603	8.19774	7.28337	6.91909	7.13855	6.95174	0.720789	0.00355468
A_52_P388072	NM_145942	Hmgcs1	3-hydroxy-3-methylglutaryl-Coenzyme A synthase 1	11.5397	11.2946	10.973	10.2138	10.0194	10.2296	9.79448	9.87465	1.02576	0.00356653
A_52_P672627	NM_144802	Hnrpll	heterogeneous nuclear ribonucleoprotein L-like	9.30984	9.25037	9.15085	9.32745	9.01564	8.53723	8.27242	8.32295	0.722564	0.0035722
A_52_P277654	AK165090	Pdk1	pyruvate dehydrogenase kinase, isoenzyme 1	9.85467	9.93933	9.8034	9.6472	8.71032	9.38645	9.33757	8.89837	0.72797	0.00357507
A_52_P676461	AK031148	AW112037	expressed sequence AW112037	10.8036	11.2249	11.2532	11.0703	10.7373	10.4243	10.0091	10.1518	0.757391	0.0035799
A_52_P2791	NM_019926	Mtm1	X-linked myotubular myopathy gene 1	5.60713	5.55612	5.4665	6.43776	4.77954	5.25045	4.69155	4.60638	0.934898	0.00358635
A_51_P241995	NM_016919	Col5a3	procollagen, type V, alpha 3	6.47881	5.89768	6.4696	6.24451	8.54715	6.71537	7.27533	7.79483	-1.31052	0.00359707
A_52_P123400	NM_027269	1110034A24Rik	RIKEN cDNA 1110034A24 gene	6.79196	6.76069	7.02685	6.7522	6.52255	6.08599	6.06095	6.14231	0.629973	0.00361706
A_52_P206613	NM_007422	Adss	adenylosuccinate synthetase, non muscle	9.82098	9.94782	9.98125	9.81088	9.26156	9.45425	9.27583	9.39347	0.543954	0.0036204
A_52_P125523	NM_001039209	LOC195531	similar to reduced expression 2	5.88161	6.32917	6.23001	7.86847	5.55091	5.22228	4.62343	3.82774	1.77123	0.00362999
A_52_P311148	AK012141	2410002O22Rik	RIKEN cDNA 2410002O22 gene	4.7287	4.69199	4.87649	5.48904	4.45887	3.57587	4.21214	3.61639	0.980737	0.00364799
A_51_P176265	BC025876	Trip11	thyroid hormone receptor interactor 11	7.7337	7.51475	7.6997	7.94417	7.38733	6.93329	7.0318	6.65678	0.720782	0.00366204
A_51_P249286	NM_011267	Rgs16	regulator of G-protein signaling 16	11.3911	11.0386	12.0328	11.3504	6.7551	9.06734	10.4795	9.66438	2.46165	0.00366637
A_52_P214861	AK048051	Spcs3	signal peptidase complex subunit 3 homolog (S. cerevisiae)	5.62204	5.8895	6.09941	6.35419	5.19835	5.46054	5.34261	4.99665	0.741747	0.00366689
A_52_P357402	NM_019988	Gbl	G protein beta subunit-like	7.08439	6.91732	6.80209	6.71116	7.35828	7.47116	7.44575	7.91464	-0.668717	0.00367118
A_51_P302856	NM_053215	Ugt2b37	UDP glucuronosyltransferase 2 family, polypeptide B37	12.5622	13.447	13.4613	13.2296	12.8227	11.9407	11.9117	11.8374	1.0469	0.00368215
A_52_P100625	XM_146632	9030420J04Rik	RIKEN cDNA 9030420J04 gene	7.5775	7.21375	7.48772	7.5454	7.26023	6.38656	6.40554	6.38232	0.847429	0.00368458
A_52_P98124	XM_985259	LOC626391	similar to Zinc finger protein 124 (HZF-16)	7.37962	8.33231	8.39891	9.25709	7.63466	6.47903	6.83757	5.81783	1.64971	0.0036892
A_52_P673421	NM_178606	D10Ucla1	DNA segment, Chr 10, University of California at Los Angeles 1	6.31735	6.90821	6.87899	7.61153	6.4219	5.85316	5.33068	5.29174	1.20465	0.00369417
A_51_P440315	NM_145572	Gys2	glycogen synthase 2	12.8456	13.9589	13.6191	12.9367	12.894	11.8788	11.6691	12.0478	1.21764	0.0036996
A_51_P149983	BC098508	Ipo9	importin 9	5.88161	5.74411	5.71104	5.74436	5.22503	5.25045	5.30657	5.19799	0.525271	0.00371033
A_51_P418147	NM_181420	BC032265	cDNA sequence BC032265	3.77319	3.68751	3.69773	3.47434	6.26529	3.67624	6.2193	6.25535	-1.94585	0.00371425
A_52_P407755	AK009137	Prei4	preimplantation protein 4	9.1358	8.22439	8.82891	8.87208	7.67463	7.69154	8.26058	8.00216	0.858068	0.00374291
A_51_P144531	NM_172776	D630002G06Rik	RIKEN cDNA D630002G06 gene	7.49049	7.52127	7.66117	8.51334	7.55833	5.87236	5.89281	5.51655	1.58655	0.00374779
A_52_P648304	NM_201406	Pigs	phosphatidylinositol glycan anchor biosynthesis, class S	8.82345	9.01299	9.39747	9.29445	8.84166	8.06701	8.22447	8.09867	0.82414	0.00375848
A_51_P421912	NM_145711	Tox	thymocyte selection-associated HMG box gene	7.71553	8.34726	7.88549	8.42471	7.26798	7.4679	7.26525	7.44353	0.732084	0.00376593
A_52_P631591	BC024265	Mast3	microtubule associated serine/threonine kinase 3	9.21834	8.82997	8.71766	8.6932	7.90743	8.30748	8.01099	8.40532	0.706987	0.0037727
A_51_P139490	NM_146034	Mgea6	meningioma expressed antigen 6 (coiled-coil proline-rich)	10.0851	11.1584	11.0674	10.9921	10.5296	8.60587	9.23315	8.77707	1.53931	0.00378721
A_52_P175342	XM_129809	Ogfrl1	opioid growth factor receptor-like 1	5.54609	5.30109	5.37999	5.99802	5.10182	4.77394	4.77383	4.4266	0.787252	0.00381511
A_51_P452625	NM_019911	Tdo2	tryptophan 2,3-dioxygenase	13.8965	13.9352	13.9418	13.2974	12.7031	13.179	12.7842	13.2494	0.788789	0.00381957
A_52_P48670	NM_025366	Chchd1	coiled-coil-helix-coiled-coil-helix domain containing 1	9.88434	10.2715	10.2491	10.0497	9.76391	9.44927	9.38044	9.18935	0.667911	0.0038202
A_52_P77983	NM_009551	Zfand5	zinc finger, AN1-type domain 5	8.87852	9.91072	9.91747	10.0377	9.15813	7.77851	8.48942	7.28401	1.50859	0.00383652
A_52_P159395	AK159714	Wdr70	WD repeat domain 70	5.27663	5.13441	5.43238	5.86728	5.0733	4.31606	4.57099	4.108	0.91059	0.00384336
A_51_P200167	NM_026565	9430083G14Rik	RIKEN cDNA 9430083G14 gene	9.27294	9.69747	9.81722	9.52001	9.40112	7.66896	8.10474	7.29634	1.45912	0.00385806
A_51_P165111	NM_013797	Slco1a1	solute carrier organic anion transporter family, member 1a1	7.8042	7.57266	7.79719	8.56372	6.42838	5.96499	7.50985	4.99665	1.70948	0.00385889
A_52_P376337	AK046436	Acn9	ACN9 homolog (S. cerevisiae)	7.56944	7.59784	7.85944	8.08868	7.44743	6.93799	6.86884	6.45739	0.850937	0.00387371
A_51_P153977	NM_198322	6820416H06Rik	RIKEN cDNA 6820416H06 gene	6.82599	6.57769	6.85628	7.17944	6.39573	6.20581	5.8758	6.19405	0.692003	0.00389222
A_52_P55661	NM_177870	Slc5a6	solute carrier family 5 (sodium-dependent vitamin transporter), member 6	8.56933	8.93313	8.51338	7.87786	7.17249	7.82012	7.57123	7.70508	0.906195	0.00389318
A_51_P456941	NM_010500	Ier5	immediate early response 5	8.90609	8.60848	8.47914	8.72871	9.90651	9.26052	9.18918	9.32858	-0.740593	0.00389439
A_51_P454726	NM_001039519	Gtf2a2	general transcription factor II A, 2	10.43	10.9657	11.0043	10.8406	10.6282	9.42413	9.40603	9.56017	1.05551	0.00390322
A_51_P170823	NM_019867	Ngef	neuronal guanine nucleotide exchange factor	9.75559	9.96002	9.56126	8.95329	8.64208	8.78364	8.56977	8.90401	0.832666	0.00391037
A_52_P545393	NM_011862	Pacsin2	protein kinase C and casein kinase substrate in neurons 2	8.99788	8.88138	8.61248	8.70777	8.0819	8.32205	8.07995	8.32461	0.597753	0.00391815
A_51_P113395	Z49204	Nnt	nicotinamide nucleotide transhydrogenase	8.9566	9.13372	8.99414	9.15342	10.589	9.15448	10.4368	10.6993	-1.16044	0.00392213
A_51_P155445	NM_011076	Abcb1a	ATP-binding cassette, sub-family B (MDR/TAP), member 1A	5.54609	5.47501	5.95172	5.38196	5.41347	4.13634	4.27177	4.31889	1.05358	0.00392351
A_51_P108731	NM_145632	Polr2h	polymerase (RNA) II (DNA directed) polypeptide H	8.63475	8.5859	8.53789	8.34053	7.82861	8.25528	7.67406	7.66582	0.668824	0.00394037
A_52_P462013	NM_012000	Cln8	ceroid-lipofuscinosis, neuronal 8	7.22415	7.06121	7.24775	7.20196	6.14668	6.86088	6.58729	6.45248	0.671935	0.00394093
A_52_P644806	NM_026908	Cab39l	calcium binding protein 39-like	8.54685	8.41835	8.51646	8.73649	7.65015	8.17328	8.06447	7.56879	0.690367	0.00394258
A_52_P409900	NM_175193	Golph4	golgi phosphoprotein 4	8.0446	7.70714	7.58413	8.08057	6.45403	7.35235	7.33116	6.59878	0.920029	0.00394768
A_51_P245789	NM_029620	Pcolce2	procollagen C-endopeptidase enhancer 2	6.30785	6.35444	6.1913	6.31399	5.87997	5.85316	5.56491	5.61209	0.564364	0.00395428
A_51_P453142	BC060722	Ibtk	inhibitor of Bruton agammaglobulinemia tyrosine kinase	7.00321	7.33653	7.32842	7.81572	6.89186	5.43567	6.54389	5.38129	1.30779	0.0039699
A_52_P93467	NM_011521	Sdc4	syndecan 4	8.95349	9.85205	9.72546	9.86806	8.79281	8.96533	8.70077	8.6082	0.832987	0.00397217
A_51_P122471	NM_133806	Uap1	UDP-N-acetylglucosamine pyrophosphorylase 1	8.88831	8.77895	8.92393	9.04904	8.13646	8.41166	8.50527	8.28092	0.576479	0.00397429
A_52_P174000	AB070542	-	-	7.28441	6.22423	6.35141	6.23738	7.3062	7.30563	7.49264	7.75291	-0.939987	0.00397615
A_52_P537050	NM_016723	Uchl3	ubiquitin carboxyl-terminal esterase L3 (ubiquitin thiolesterase)	10.3113	10.2243	10.4074	9.97167	9.63509	9.81494	9.48818	9.553	0.605853	0.00397737
A_51_P499979	BF535186	Crebl2	cAMP responsive element binding protein-like 2	7.10121	7.59784	7.70921	8.389	7.35094	5.50918	6.08354	5.0281	1.70638	0.00398773
A_51_P483511	NM_028785	Dock8	dedicator of cytokinesis 8	7.64816	7.30751	7.29896	7.03655	6.69042	6.32396	6.82397	6.68725	0.691394	0.00399289
A_52_P481319	NAP027922-1	-	-	9.23506	10.5863	10.6195	10.8917	9.78365	8.74628	8.26905	8.03431	1.62483	0.00399521
A_51_P260513	NM_009087	Rpo1-3	RNA polymerase 1-3	9.54367	10.0197	10.0549	9.98152	9.60506	9.08882	8.94557	8.85594	0.776102	0.00400506
A_51_P143002	NM_026182	Mtfr1	mitochondrial fission regulator 1	9.6871	9.90107	10.2117	9.89843	9.58029	8.85808	9.24952	9.06279	0.736894	0.00400866
A_52_P504254	NM_175417	9530008L14Rik	RIKEN cDNA 9530008L14 gene	11.7999	12.1114	12.1726	11.6841	11.0752	11.6198	10.9936	11.1689	0.727588	0.00402045
A_52_P661029	NM_177392	A730055C05Rik	RIKEN cDNA A730055C05 gene	8.59347	8.64005	9.00361	8.82666	7.5321	8.4815	8.04292	7.61544	0.847955	0.00402113
A_52_P65496	AK147360	Iqgap2	IQ motif containing GTPase activating protein 2	10.3395	10.7893	10.5021	10.1138	9.61623	9.93312	9.62125	9.83202	0.685546	0.00402758
A_51_P251402	NM_029578	Tgds	TDP-glucose 4,6-dehydratase	6.83938	7.13508	7.3574	7.86847	7.09278	5.31894	5.60598	5.06933	1.52832	0.00403209
A_51_P452153	NM_027222	2010001M09Rik	RIKEN cDNA 2010001M09 gene	5.06364	5.24322	5.26113	4.612	5.85259	5.62481	5.90124	5.5965	-0.698791	0.00407226
A_51_P400527	NM_028975	Tmem33	transmembrane protein 33	8.39267	8.15298	8.35747	9.04173	7.66549	7.89262	7.71175	7.61288	0.76553	0.00407293
A_52_P260629	NM_027769	Cpne3	copine III	9.34226	9.07053	9.31653	9.20198	8.78455	8.63827	8.69827	8.64757	0.54066	0.00407314
A_52_P257041	NM_153561	Nudt6	nudix (nucleoside diphosphate linked moiety X)-type motif 6	6.16816	5.99302	6.4791	6.59206	6.13897	4.94652	4.95889	4.82097	1.09175	0.00407345
A_51_P116007	NM_008229	Hdac2	histone deacetylase 2	6.13647	6.20382	6.42134	6.65821	5.60509	5.77388	5.8758	5.18837	0.744177	0.00407469
A_52_P648246	XM_487586	LOC435616	similar to THO complex subunit 4 (Tho4) (RNA and export factor binding protein 1) (REF1-I) (Ally of AML-1 and LEF-1) (Aly/REF)	4.65489	4.56615	4.68545	4.73749	4.09496	4.35939	3.85752	3.90254	0.607394	0.00407737
A_51_P151775	NM_178719	Smcr7l	Smith-Magenis syndrome chromosome region, candidate 7-like (human)	8.48585	8.79439	8.67856	9.03228	7.97264	7.95233	8.20872	8.28433	0.643267	0.00413221
A_52_P117420	NM_177089	Tacc1	transforming, acidic coiled-coil containing protein 1	7.72283	8.19016	8.26648	8.72611	8.01815	6.18259	6.68555	6.32523	1.42352	0.00413246
A_52_P342896	NM_001010930	Mrps33	mitochondrial ribosomal protein S33	7.80764	7.7306	8.07984	8.37579	7.66549	7.12302	7.08995	6.89111	0.806071	0.00413358
A_51_P390072	NM_019490	Vdp	vesicle docking protein	9.73131	9.54527	9.2336	9.42212	8.56207	8.95952	8.63413	9.06178	0.678701	0.00413924
A_51_P398164	NM_178633	Klhl2	kelch-like 2, Mayven (Drosophila)	8.18081	8.42656	8.57108	8.58397	8.19395	6.7951	7.42475	7.35671	0.997978	0.00414153
A_51_P270184	NM_025811	Nhlrc2	NHL repeat containing 2	6.83938	7.96874	7.49573	7.80099	7.07115	6.31684	6.14218	6.39251	1.04554	0.00415894
A_51_P443482	NM_146130	Hnrpa3	heterogeneous nuclear ribonucleoprotein A3	7.43389	7.76239	8.124	8.81202	7.02254	7.26114	6.98764	6.33574	1.13131	0.0041725
A_52_P624284	AK039665	Taok3	TAO kinase 3	6.94234	7.0903	6.87523	7.53062	5.85259	5.89133	6.73959	4.86618	1.27219	0.00418829
A_52_P9419	NM_172394	Nup88	nucleoporin 88	7.67096	7.6714	7.85944	8.26554	7.55833	6.96129	6.95466	6.70444	0.822157	0.00419334
A_52_P235476	NM_001024955	Pik3r1	phosphatidylinositol 3-kinase, regulatory subunit, polypeptide 1 (p85 alpha)	8.26331	9.2721	8.8637	8.82788	7.56806	8.27414	7.41566	8.091	0.969528	0.00420208
A_52_P86965	XM_980696	AI607873	expressed sequence AI607873	7.22415	6.71543	6.84097	6.87355	6.54677	5.66885	6.29268	5.89949	0.811578	0.00420236
A_51_P371152	XM_127051	Sos2	Son of sevenless homolog 2 (Drosophila)	8.08768	8.18555	8.2559	8.35575	8.09629	7.0023	7.07467	7.02477	0.92171	0.00420432
A_52_P1026830	XM_621096	Tbc1d8b	TBC1 domain family, member 8B	9.51235	9.1192	9.10906	9.34366	8.7189	8.78759	8.63545	8.6178	0.581136	0.0042054
A_51_P396879	ENSMUST00000053151	-	-	11.0136	11.8035	11.8796	11.657	10.6992	11.0378	10.7245	10.7573	0.783734	0.00421017
A_51_P304771	XM_987722	LOC665775	similar to CG5514-PB, isoform B	6.30785	5.82258	6.05157	6.58641	5.64722	5.50918	5.44634	5.31903	0.711661	0.00421084
A_51_P382618	NM_009810	Casp3	caspase 3	7.07306	6.84784	6.72987	7.50665	5.84337	6.42689	6.53284	5.71779	0.909132	0.0042133
A_51_P333526	NM_008991	Abcd3	ATP-binding cassette, sub-family D (ALD), member 3	10.3555	10.9341	11.1775	10.8273	8.72061	10.4424	9.80792	9.28941	1.25851	0.00421339
A_51_P371241	AK173333	Gm608	gene model 608, (NCBI)	6.4269	6.74573	7.09471	7.41949	6.54677	5.25045	5.8586	5.0281	1.25073	0.00421539
A_51_P155152	NM_020332	Ank	progressive ankylosis	9.25412	9.57555	9.29467	9.30146	8.73254	8.85056	8.71076	8.90401	0.556985	0.00421895
A_52_P439159	NM_028410	Prkrir	protein-kinase, interferon-inducible double stranded RNA dependent inhibitor, repressor of (P58 repressor)	8.11014	8.33659	8.53789	8.19962	7.9233	7.64602	7.54921	7.62309	0.610655	0.00423427
A_51_P324768	BC042711	LOC626832	similar to gonadotropin inducible ovarian transcription factor 1	10.3119	10.4123	10.4791	10.1728	9.95311	9.87925	9.45216	9.32942	0.690554	0.00425235
A_51_P103364	XM_917510	LOC435333	similar to monoclonal antibody heavy chain	6.3455	5.70807	5.05195	5.31939	6.51644	6.37288	6.61379	6.86392	-0.985528	0.00426736
A_52_P360085	NM_021529	4930511A21Rik	RIKEN cDNA 4930511A21 gene	7.67473	7.30019	7.60181	7.73539	7.21295	6.75311	6.89077	6.26628	0.797253	0.00426894
A_52_P408657	NM_019660	Mycbp	c-myc binding protein	7.22415	6.96216	7.48236	7.59172	6.73382	6.67664	6.70543	6.17124	0.743316	0.00427002
A_51_P286527	NM_010578	Itgb1	integrin beta 1 (fibronectin receptor beta)	10.0679	10.5309	10.3724	10.1317	9.84086	9.4886	9.45142	9.74718	0.64371	0.00428668
A_52_P541833	NM_177876	Vps37b	vacuolar protein sorting 37B (yeast)	8.23803	8.3194	8.3907	8.65815	9.24313	8.95835	8.80698	9.06984	-0.618006	0.0043017
A_52_P622941	AK034948	Slc25a37	solute carrier family 25, member 37	6.00271	5.81403	6.16878	6.6255	4.05209	5.8239	5.04522	4.60638	1.27086	0.00431583
A_52_P586391	NAP056404-1	-	-	6.11498	5.14681	4.80675	4.98318	4.60678	4.22746	4.11056	3.82774	1.0698	0.00431875
A_52_P565106	NAP107273-1	-	-	6.68492	5.55612	5.79031	5.61109	6.78131	6.60778	7.04362	6.95547	-0.936434	0.00433688
A_52_P100926	NM_010554	Il1a	interleukin 1 alpha	5.38279	5.66197	4.98789	5.69441	4.66	4.80967	4.7413	4.77487	0.685306	0.00434318
A_52_P320904	NM_183167	AI987944	expressed sequence AI987944	7.23437	7.41404	7.84187	8.31481	7.32872	6.54786	6.00691	6.18837	1.18331	0.00435023
A_51_P286527	NM_010578	Itgb1	integrin beta 1 (fibronectin receptor beta)	9.88189	10.2684	10.2636	9.85144	9.58482	9.2405	9.14658	9.58501	0.677118	0.00435267
A_52_P7406	NM_033560	Vps37a	vacuolar protein sorting 37A (yeast)	8.84874	10.1823	9.42731	10.2564	8.81249	8.64554	8.412	8.43954	1.10129	0.00435687
A_52_P298986	NM_001039354	Lin7a	lin-7 homolog A (C. elegans)	8.20188	8.77378	8.28747	8.23843	7.42294	7.92874	7.41262	7.81768	0.729897	0.00435951
A_51_P279841	NM_008528	Blnk	B-cell linker	9.03802	8.84002	9.20224	8.2939	8.4314	7.97555	7.65613	7.39195	0.979787	0.00437037
A_51_P488768	NM_178696	B430110G05Rik	RIKEN cDNA B430110G05 gene	7.5935	7.26311	7.40002	7.29919	7.22886	5.91937	6.38119	5.91275	1.02841	0.00437228
A_52_P669425	TC1480539	-	-	8.56933	8.6928	8.88652	9.02807	8.12943	8.38414	7.94705	7.37148	0.836152	0.00437714
A_51_P275623	NM_015828	Gne	glucosamine	9.7547	10.1	10.2117	9.44049	8.90186	9.28027	9.23661	9.12697	0.740278	0.00438006
A_52_P506316	NM_015791	Fbxo8	F-box only protein 8	5.9066	5.6526	5.71839	5.93838	5.40151	5.30546	4.80587	5.09973	0.650852	0.00438955
A_51_P363947	NM_007669	Cdkn1a	cyclin-dependent kinase inhibitor 1A (P21)	5.20208	5.27815	6.05157	5.30659	7.24853	6.6253	6.00691	6.24436	-1.07168	0.0043896
A_51_P201338	NM_144800	Mtss1	metastasis suppressor 1	7.54497	7.9006	7.37741	7.61714	6.7445	6.75843	5.99904	7.23065	0.926877	0.00439079
A_52_P258218	NM_173382	2810046L04Rik	RIKEN cDNA 2810046L04 gene	5.84336	6.20382	6.28914	6.78225	5.93339	5.30546	4.57099	4.70404	1.15117	0.00439247
A_52_P50107	NM_023871	Set	SET translocation	8.98577	9.68552	9.53377	9.54754	9.12481	8.5909	8.28082	8.14762	0.902117	0.00439606
A_51_P310910	A_51_P310910	-	-	5.02211	4.95221	5.17422	5.39421	4.55233	4.73758	4.46261	4.26374	0.631622	0.00441199
A_51_P280918	AK141948	Itfg1	integrin alpha FG-GAP repeat containing 1	7.97596	7.8021	7.88118	8.02458	7.26411	7.33813	7.39113	7.5343	0.539037	0.00441476
A_52_P43028	BC014761	Lrrfip2	leucine rich repeat (in FLII) interacting protein 2	6.22962	6.81446	6.56227	7.35389	6.36241	5.38478	5.60598	5.23601	1.09276	0.00441631
A_51_P160353	AK036142	-	-	4.07584	3.99977	4.14985	5.07331	5.41347	5.38478	5.52278	4.84369	-0.966488	0.00442568
A_51_P261470	BC030946	Ndufv2	NADH dehydrogenase (ubiquinone) flavoprotein 2	11.8693	12.2297	12.3583	11.9073	11.8898	10.9401	11.0557	10.7094	0.942389	0.00443607
A_52_P339759	NM_153193	Hsd3b2	hydroxysteroid dehydrogenase-2, delta<5>-3-beta	8.49228	8.18093	8.6256	8.35911	7.32498	7.98015	7.90425	7.64584	0.700671	0.00444679
A_52_P198090	NM_029068	Snx16	sorting nexin 16	5.73656	5.8895	6.02714	6.06348	5.65759	5.16454	5.08693	4.66785	0.784941	0.00445836
A_52_P556290	NM_019927	Arih1	ariadne ubiquitin-conjugating enzyme E2 binding protein homolog 1 (Drosophila)	6.99123	7.03164	7.04748	7.46683	6.82745	6.22868	6.27302	5.68819	0.879963	0.00446153
A_51_P265219	NM_175523	Ppm1k	protein phosphatase 1K (PP2C domain containing)	9.96215	10.1154	10.7651	10.3861	9.89865	9.00768	9.56729	9.08979	0.916334	0.00446834
A_52_P321847	NM_021402	Ube2j2	ubiquitin-conjugating enzyme E2, J2 homolog (yeast)	7.88776	8.08134	8.38905	8.46737	7.73729	6.87565	7.05144	5.6429	1.37956	0.00447057
A_51_P478555	NM_010828	Cited2	Cbp/p300-interacting transactivator, with Glu/Asp-rich carboxy-terminal domain, 2	6.47881	6.53867	6.55323	7.02398	7.54527	7.02902	7.27867	7.55561	-0.703469	0.00448781
A_52_P534235	NM_011481	Srms	src-related kinase lacking C-terminal regulatory tyrosine and N-terminal myristylation sites	4.19359	4.13158	4.11984	4.37975	4.62465	4.77394	5.01688	4.70404	-0.573687	0.00449306
A_52_P178904	NM_028112	Seh1l	SEH1-like (S. cerevisiae	6.71423	6.52167	6.79816	7.34716	6.22182	6.30969	5.91798	5.85911	0.768157	0.0044989
A_52_P236448	NM_033217	Ngfr	nerve growth factor receptor (TNFR superfamily, member 16)	7.2646	6.88523	7.00597	7.16424	8.02314	7.89992	7.34399	7.80629	-0.688325	0.00450169
A_52_P152283	NM_008065	Gabpa	GA repeat binding protein, alpha	8.57944	8.85998	9.25625	9.38878	8.79939	7.11888	7.5212	6.55287	1.52303	0.00451953
A_52_P546162	ENSMUST00000089799	-	-	5.33053	4.883	5.17422	5.39421	5.95947	5.65795	5.74198	6.3514	-0.73221	0.00451962
A_51_P395473	NM_153533	Tenc1	tensin like C1 domain-containing phosphatase	9.55499	9.91648	9.93769	9.74234	9.37889	8.95718	8.66399	9.28075	0.717672	0.00453672
A_51_P461724	NM_027439	Atp6ap2	ATPase, H+ transporting, lysosomal accessory protein 2	9.51656	10.1017	10.125	10.4276	9.68642	9.05865	8.92963	8.96574	0.882602	0.00454566
A_52_P451378	NM_023053	Twsg1	twisted gastrulation homolog 1 (Drosophila)	8.87852	9.00222	9.04678	9.54828	8.83521	7.92874	8.17668	8.14577	0.847347	0.00454689
A_52_P633128	NM_026276	Aasdhppt	aminoadipate-semialdehyde dehydrogenase-phosphopantetheinyl transferase	9.50069	10.118	10.2485	10.3637	9.77328	8.8303	8.86514	8.42873	1.08335	0.00455185
A_51_P208931	NM_145974	C330016O10Rik	RIKEN cDNA C330016O10 gene	6.55344	6.52736	6.84481	6.81169	7.40166	7.46135	7.12377	7.14244	-0.597981	0.00455353
A_51_P221062	NM_011158	Prkar2b	protein kinase, cAMP dependent regulatory, type II beta	5.06364	4.91096	4.68545	4.78909	5.53986	5.27817	5.5013	5.39872	-0.567229	0.00456308
A_51_P176932	NM_021516	Mark3	MAP/microtubule affinity-regulating kinase 3	8.59347	8.57641	8.86497	9.22059	8.48049	7.67463	8.03897	7.75055	0.827696	0.00456805
A_52_P71496	NM_025816	Tax1bp1	Tax1 (human T-cell leukemia virus type I) binding protein 1	9.0785	9.31881	9.16384	9.49042	7.51884	8.84804	8.52521	8.28092	0.96964	0.00456807
A_51_P132978	NM_010497	Idh1	isocitrate dehydrogenase 1 (NADP+), soluble	12.2946	12.4644	12.5711	11.8665	11.8997	11.5526	11.4554	11.2572	0.757916	0.00457426
A_51_P460676	NM_008300	Hspa4	heat shock protein 4	9.83961	10.4556	10.2463	10.0918	9.85495	9.2163	9.26824	9.3403	0.738391	0.00459983
A_51_P262757	NM_025874	2310076L09Rik	RIKEN cDNA 2310076L09 gene	10.2874	10.7354	10.5794	10.372	11.8367	12.1081	11.0795	10.9125	-0.990624	0.0046099
A_51_P134551	NM_026452	Coq9	coenzyme Q9 homolog (yeast)	10.3076	10.8025	10.8841	10.3532	10.0565	10.0016	9.86495	9.6004	0.705979	0.00461455
A_51_P145993	NM_026899	Ssu72	Ssu72 RNA polymerase II CTD phosphatase homolog (yeast)	10.2549	10.6275	10.6359	10.3628	10.1931	9.75773	9.55902	9.32858	0.760668	0.00461487
A_52_P268231	NM_001013825	LOC435366	similar to hypothetical protein FLJ14345	7.29909	8.22665	7.92601	9.22059	7.3062	6.45319	6.68555	5.13959	1.77195	0.00462093
A_52_P468306	NM_130885	Oxr1	oxidation resistance 1	6.84603	6.98417	6.92723	7.30614	5.95082	6.74778	6.18473	5.51655	0.915919	0.00462337
A_52_P119301	XM_133692	Arhgef17	Rho guanine nucleotide exchange factor (GEF) 17	4.86933	5.32374	5.64343	5.40636	5.98514	6.05238	5.90124	6.00303	-0.67473	0.00462879
A_51_P468609	NM_183146	A530054K11Rik	RIKEN cDNA A530054K11 gene	8.59944	9.25719	9.02124	9.59752	8.24307	8.5924	8.21223	8.18065	0.811755	0.00463779
A_52_P542970	XR_002670	LOC669793	similar to S-phase kinase-associated protein 1A (Cyclin A/CDK2-associated protein p19) (p19A) (p19skp1)	10.8199	11.3917	11.3459	11.2096	10.1731	10.9166	10.3714	10.1423	0.790936	0.00464881
A_52_P255833	NM_029502	Cant1	calcium activated nucleotidase 1	6.15767	5.79681	5.79734	6.09518	5.6679	5.30546	5.05922	5.03848	0.693985	0.00464972
A_51_P102631	NM_025432	Trappc2	trafficking protein particle complex 2	7.60144	7.29283	7.5248	7.51868	7.16016	6.67102	6.72991	6.03422	0.835609	0.00465648
A_51_P512820	NM_172733	Dera	2-deoxyribose-5-phosphate aldolase homolog (C. elegans)	8.98577	9.57324	9.73465	9.44129	9.23252	7.48091	8.19101	7.79023	1.26007	0.00465696
A_52_P250664	NAP026936-1	-	-	7.52008	8.6382	8.60956	9.18313	7.76347	6.42689	7.47232	6.50098	1.44683	0.00466705
A_52_P262967	NM_016676	Rab10	RAB10, member RAS oncogene family	9.07422	9.26262	9.40123	9.15632	8.67036	8.87673	8.55044	8.36872	0.607035	0.00467707
A_51_P103000	NM_008851	Pitpnm1	phosphatidylinositol membrane-associated 1	7.52008	7.29283	7.51955	7.49755	8.03307	8.02757	7.86685	8.00419	-0.525416	0.00468057
A_52_P685021	NM_021704	Cxcl12	chemokine (C-X-C motif) ligand 12	10.7082	10.9069	10.9558	11.005	10.5963	10.3196	9.99277	10.0942	0.643261	0.00468631
A_52_P329250	NM_007690	Chd1	chromodomain helicase DNA binding protein 1	5.31275	5.47501	5.4665	5.66367	4.77954	5.22228	4.62343	4.34614	0.736635	0.0047093
A_52_P220090	NM_016898	Cd164	CD164 antigen	8.95194	9.2353	9.63208	9.67107	7.7864	8.9918	8.55599	7.62563	1.13264	0.00470977
A_51_P281089	NM_011313	S100a6	S100 calcium binding protein A6 (calcyclin)	7.60144	7.34371	7.42234	6.81655	8.26932	7.89749	7.80306	8.23773	-0.755891	0.00471149
A_51_P285190	AK009120	Pb1	polybromo 1	9.37165	9.84906	9.74227	9.7558	8.92976	8.94781	9.20074	9.20224	0.609562	0.00471334
A_52_P517063	NM_053122	Immp2l	IMP2 inner mitochondrial membrane peptidase-like (S. cerevisiae)	9.8778	10.1162	10.0536	9.2252	9.2928	8.66854	8.93816	9.04041	0.833246	0.00473831
A_51_P389751	NM_009046	Relb	avian reticuloendotheliosis viral (v-rel) oncogene related B	6.6923	6.08339	6.14597	6.39334	6.97244	6.72625	7.26525	7.56353	-0.803117	0.00474111
A_52_P281711	NM_027113	Wdr5b	WD repeat domain 5B	4.7287	4.56615	4.759	4.41997	4.81252	5.52112	5.5013	5.62756	-0.747173	0.00474933
A_52_P6451	AK090341	Sec24a	SEC24 related gene family, member A (S. cerevisiae)	11.0225	11.4751	11.2835	11.0821	10.9527	9.96948	10.0257	10.4917	0.855925	0.0047569
A_51_P125355	NM_173740	Maoa	monoamine oxidase A	8.91729	8.99603	8.91651	8.99062	8.6598	8.39625	8.11792	8.3113	0.583795	0.0047741
A_51_P490348	NM_025423	1110059E24Rik	RIKEN cDNA 1110059E24 gene	9.29151	9.24764	9.15736	9.16596	8.63494	8.72724	8.74517	8.74606	0.502263	0.00477505
A_52_P112721	NM_178599	Commd8	COMM domain containing 8	8.58947	8.47309	8.65298	8.67713	7.37286	8.38414	7.88237	7.33881	0.853621	0.004781
A_51_P353882	BC066001	Zfp580	zinc finger protein 580	5.96737	5.55612	5.5247	5.76391	6.61731	6.45969	6.19171	6.13647	-0.648273	0.00479941
A_51_P318497	NM_145964	BC002199	cDNA sequence BC002199	5.45005	5.45415	5.54908	6.09518	5.19835	4.24985	4.92922	3.84274	1.08208	0.00480269
A_51_P103114	NM_008981	Ptprg	protein tyrosine phosphatase, receptor type, G	7.12883	6.81446	6.76234	6.81169	6.55276	6.0093	6.26641	5.65812	0.757681	0.00480651
A_52_P70032	BC100533	1810020G14Rik	RIKEN cDNA 1810020G14 gene	10.3701	10.4009	10.6837	10.1331	9.79397	9.98962	9.69104	9.63342	0.61996	0.00480972
A_52_P1179742	AK040669	-	-	4.07584	4.51727	4.31081	5.1024	4.0088	3.50042	3.61912	3.43562	0.86059	0.00481054
A_52_P1116870	NM_008971	Ptk9	protein tyrosine kinase 9	9.80383	10.0251	9.73847	9.80842	9.06808	9.30434	9.18201	9.50399	0.57936	0.00481843
A_51_P154983	NM_022409	Zfp296	zinc finger protein 296	4.57873	4.50078	4.45056	4.25548	4.81252	5.29187	5.3779	4.91052	-0.651817	0.00482811
A_52_P362381	NM_024180	Ormdl2	ORM1-like 2 (S. cerevisiae)	9.03509	8.85169	9.32342	9.09715	8.79281	8.29645	8.35745	8.15317	0.676863	0.00483648
A_51_P407690	NM_175195	3110056O03Rik	RIKEN cDNA 3110056O03 gene	8.64826	8.1365	8.44266	8.42471	8.96031	9.08775	8.87517	9.06984	-0.585236	0.00484026
A_51_P308681	AK018089	6230416A05Rik	RIKEN cDNA 6230416A05 gene	8.96124	9.25174	9.22217	9.04068	8.77957	8.50725	8.48651	8.12521	0.644322	0.0048526
A_52_P328423	NAP028432-1	-	-	5.5769	6.11249	6.50727	7.04486	5.42534	5.35875	5.07313	5.32805	1.01406	0.00486178
A_51_P490286	NM_145601	BC016201	cDNA sequence BC016201	4.13506	4.72245	4.67296	4.39994	5.19835	5.16454	5.1544	4.95401	-0.635221	0.00486893
A_51_P261107	NM_139144	Ogt	O-linked N-acetylglucosamine (GlcNAc) transferase (UDP-N-acetylglucosamine:polypeptide-N-acetylglucosaminyl transferase)	8.41766	8.07159	7.96567	8.57677	8.00563	7.08954	7.33116	6.81231	0.948265	0.00487642
A_52_P151294	NM_010832	Msl31	male-specific lethal-3 homolog 1 (Drosophila)	5.8304	5.67129	5.98984	6.10301	4.845	5.69042	4.92922	5.05909	0.767702	0.00487677
A_52_P101939	NM_001037742	1110034B05Rik	RIKEN cDNA 1110034B05 gene	8.63281	8.59534	8.93623	8.8838	8.55649	7.64312	7.97214	7.66085	0.803896	0.00487891
A_52_P214437	XM_001002167	LOC668544	similar to Ig heavy chain V region VH558 A1/A4 precursor	6.16816	5.15913	5.08324	4.82279	6.3215	6.16691	6.23291	6.36177	-0.962442	0.0048872
A_52_P233335	NM_146062	Pphln1	periphilin 1	6.59333	6.82884	6.56227	7.36058	6.56469	5.52112	5.79688	5.34595	1.02909	0.00488982
A_51_P234888	NM_027093	2310003L22Rik	RIKEN cDNA 2310003L22 gene	6.39127	6.32917	6.48854	6.68492	6.07596	5.75343	6.00691	5.63525	0.60559	0.00489896
A_51_P189746	NM_145478	Pim3	proviral integration site 3	10.2837	10.2676	9.52247	9.98261	8.31861	8.93125	9.25976	9.53272	1.00351	0.00491524
A_52_P668900	NM_017398	Diap2	diaphanous homolog 2 (Drosophila)	7.12883	7.60408	7.47429	7.63107	6.94445	6.30969	6.83305	6.90263	0.712113	0.00492098
A_51_P438149	NM_153058	Mapre2	microtubule-associated protein, RP/EB family, member 2	7.79384	7.6411	7.61683	7.46993	7.14357	6.92857	6.88641	7.26223	0.575229	0.00493678
A_51_P152990	NM_011825	Grem2	gremlin 2 homolog, cysteine knot superfamily (Xenopus laevis)	8.55302	8.1127	7.63913	8.19586	7.21295	6.23622	7.37246	7.44917	1.05748	0.00493812
A_52_P403527	XM_143236	LOC242025	similar to 60S ribosomal protein L7a (Surfeit locus protein 3)	8.47073	8.28457	8.56058	8.48439	8.09629	7.78378	7.92581	7.46598	0.632105	0.00494596
A_51_P288876	NM_019631	Tmem45a	transmembrane protein 45a	5.23975	4.78218	4.99871	4.88854	5.26433	5.67967	5.78786	6.0588	-0.720373	0.00495319
A_52_P276815	NM_001005868	Erbb2ip	Erbb2 interacting protein	6.5615	6.42208	6.28385	7.01131	4.98511	6.15901	5.89281	5.15924	1.02064	0.0049637
A_51_P144971	BC012405	2310001H12Rik	RIKEN cDNA 2310001H12 gene	8.18081	9.12211	9.2159	10.0476	8.67562	7.13948	7.29197	6.32523	1.78354	0.0049807
A_51_P186415	AK173243	Ssh2	slingshot homolog 2 (Drosophila)	8.18875	8.51466	8.61541	8.49512	8.05276	7.61977	7.71175	7.96314	0.616628	0.00499316

## Sheet: ND-HG-pathway analysis
Enrichment analysis report
Enrichment by Pathway Maps					HG_Aox4-/- vs HG_WT
Maps	Total	enrichment p-value	adjusted p-value (FDR)	In Data	Differentially expressed Network Objects
Signal transduction_Erk Interactions: Inhibition of Erk	34	7.37037e-08	4.96026e-05	9	MEK1(MAP2K1), PEA15, PKA-reg (cAMP-dependent), JNK(MAPK8-10), Calcineurin A (catalytic), PP2A catalytic, Calmodulin, ERK1/2, ERK2 (MAPK1)
Immune response_CD16 signaling in NK cells	69	6.77253e-07	0.000227895	11	PLA2, MEK1(MAP2K1), ARF6, CDC42, AP-1, c-Raf-1, Calcineurin A (catalytic), Calmodulin, c-Jun, ERK1/2, ERK2 (MAPK1)
Neurophysiological process_Circadian rhythm	47	1.45715e-06	0.000289761	9	ROR-alpha, PER2, MEK1(MAP2K1), CRY1, BMAL1, PER1, c-Raf-1, Calmodulin, ERK1/2
HBV signaling via protein kinases leading to HCC	36	1.7222e-06	0.000289761	8	MEK1(MAP2K1), AP-1, JNK(MAPK8-10), c-Raf-1, JNK2(MAPK9), c-Jun, ERK1/2, ERK2 (MAPK1)
Immune response_Fc epsilon RI pathway	55	5.74896e-06	0.000596169	9	MEK1(MAP2K1), Lyn, JNK(MAPK8-10), c-Raf-1, Calcineurin A (catalytic), PAK2, Calmodulin, c-Jun, ERK1/2
Apoptosis and survival_BAD phosphorylation	42	5.92895e-06	0.000596169	8	MEK1(MAP2K1), Bcl-XL, PKA-reg (cAMP-dependent), c-Raf-1, Calcineurin A (catalytic), PP2A catalytic, ERK1/2, 14-3-3
Immune response_IL-3 activation and signaling pathway	31	6.99195e-06	0.000596169	7	MEK1(MAP2K1), ID1, AP-1, c-Raf-1, Calcineurin A (catalytic), ERK1/2, ELF1
Reproduction_GnRH signaling	72	7.97254e-06	0.000596169	10	MEK1(MAP2K1), CDC42, PKA-reg (cAMP-dependent), AP-1, JNK(MAPK8-10), PER1, c-Raf-1, Calmodulin, c-Jun, ERK1/2
Regulation of lipid metabolism_Stimulation of Arachidonic acid production by ACM receptors	72	7.97254e-06	0.000596169	10	MEK1(MAP2K1), LPP2, ARF6, alphaAPPs, CDC42, c-Raf-1, Calmodulin, betaAPPs, ERK1/2, APP
Effect of H. pylori infection on gastric epithelial cell proliferation	58	9.04147e-06	0.000608491	9	Csk, MEK1(MAP2K1), Lyn, AP-1, c-Raf-1, Calcineurin A (catalytic), Histone H4, c-Jun, ERK1/2
Regulation of CFTR activity (normal and CF)	62	1.584e-05	0.000897259	9	PRKAR2A, PP2A regulatory, SNAP-23, Filamin B (TABP), PKA-reg type II (cAMP-dependent), PKA-reg (cAMP-dependent), Calcineurin A (catalytic), PP2A catalytic, Tubulin (in microtubules)
Immune response_Oncostatin M signaling via MAPK in mouse cells	35	1.64688e-05	0.000897259	7	MEK1(MAP2K1), AP-1, JNK(MAPK8-10), c-Raf-1, c-Jun, ERK1/2, ERK2 (MAPK1)
Proteolysis_Role of Parkin in the Ubiquitin-Proteasomal Pathway	24	1.73319e-05	0.000897259	6	Cullin 1, Tubulin beta, HSP70, Tubulin alpha, Parkin, UBC6
G-protein signaling_G-Protein alpha-12 signaling pathway	37	2.41995e-05	0.00101789	7	MEK1(MAP2K1), 14-3-3 beta/alpha, CDC42, JNK(MAPK8-10), MR-GEF, c-Raf-1, ERK1/2
Immune response_Oncostatin M signaling via MAPK in human cells	37	2.41995e-05	0.00101789	7	MEK1(MAP2K1), AP-1, JNK(MAPK8-10), c-Raf-1, c-Jun, ERK1/2, ERK2 (MAPK1)
Development_Beta-adrenergic receptors transactivation of EGFR	37	2.41995e-05	0.00101789	7	MEK1(MAP2K1), AP-1, c-Raf-1, PP2A catalytic, c-Jun, ERK1/2, ERK2 (MAPK1)
G-protein signaling_Ras family GTPases in kinase cascades (schema)	26	2.84714e-05	0.00112713	6	MEK1(MAP2K1), CDC42, JNK(MAPK8-10), c-Raf-1, c-Jun, ERK1/2
Development_Beta-adrenergic receptors signaling via cAMP	52	3.07104e-05	0.00112932	8	Ca-ATPase1, PRKAR2A, CDC42, PKA-reg type II (cAMP-dependent), PKA-reg (cAMP-dependent), PP2A catalytic, Calmodulin, Calcineurin A (beta)
Development_VEGF signaling via VEGFR2 - generic cascades	84	3.18826e-05	0.00112932	10	HSP90, MEK1(MAP2K1), CDC42, c-Raf-1, Calcineurin A (catalytic), PAK2, TCF7L2 (TCF4), c-Jun, ERK1/2, ERK2 (MAPK1)
Development_Endothelin-1/EDNRA signaling	53	3.54273e-05	0.00119213	8	Endothelin-1, MEK1(MAP2K1), CDC42, JNK(MAPK8-10), c-Raf-1, TCF7L2 (TCF4), Calmodulin, ERK1/2
Cytoskeleton remodeling_Role of PKA in cytoskeleton reorganisation	40	4.12046e-05	0.00132051	7	14-3-3 beta/alpha, VASP, CDC42, PKA-reg (cAMP-dependent), LASP1, Calmodulin, Alpha adducin
Regulation of Tissue factor signaling in cancer	43	6.69696e-05	0.00204866	7	MEK1(MAP2K1), AP-1, c-Raf-1, c-Jun/c-Jun, c-Jun, ERK1/2, ERK2 (MAPK1)
Influence of smoking on activation of EGFR signaling in lung cancer cells	44	7.80238e-05	0.00228304	7	MEK1(MAP2K1), PKA-reg (cAMP-dependent), JNK(MAPK8-10), c-Raf-1, c-Jun, ERK1/2, ERK2 (MAPK1)
Blood coagulation_GPIb-IX-V-dependent platelet activation	76	8.30033e-05	0.00232755	9	MEK1(MAP2K1), SNAP-23, VAMP3, Filamin B (TABP), Lyn, RAP-1B, c-Raf-1, Calmodulin, ERK2 (MAPK1)
IGF family signaling in colorectal cancer	60	8.84551e-05	0.00234314	8	Bcl-XL, MEK1/2, c-Raf-1, IBP, c-Jun, ERK1/2, ERK2 (MAPK1), C/EBPalpha
Development_EPO-induced MAPK pathway	45	9.05226e-05	0.00234314	7	MEK1(MAP2K1), MGF, Lyn, JNK(MAPK8-10), c-Raf-1, c-Jun, ERK1/2
Development_Gastrin in cell growth and proliferation	62	0.000112146	0.00269552	8	MEK1(MAP2K1), AP-1, JNK(MAPK8-10), c-Raf-1, TCF7L2 (TCF4), c-Jun, ERK1/2, ERK2 (MAPK1)
Main pathways of Schwann cells transformation in neurofibromatosis type 1	62	0.000112146	0.00269552	8	MEK1(MAP2K1), Bcl-XL, MEK1/2, CDC42, AP-1, c-Raf-1, Calmodulin, ERK1/2
Immune response_ETV3 affect on CSF1-promoted macrophage differentiation	33	0.000118915	0.00270142	6	MEK1(MAP2K1), AP-1, c-Raf-1, CREM (activators), c-Jun, ERK1/2
Development_TGF-beta-dependent induction of EMT via MAPK	47	0.00012042	0.00270142	7	Endothelin-1, MEK1(MAP2K1), AP-1, JNK(MAPK8-10), c-Raf-1, c-Jun, ERK1/2
Immune response_Histamine H1 receptor signaling in immune response	48	0.000138123	0.0029986	7	MEK1(MAP2K1), JNK(MAPK8-10), c-Raf-1, Calcineurin A (catalytic), Calmodulin, c-Jun, ERK2 (MAPK1)
Development_G-CSF signaling	49	0.000157879	0.00331326	7	MEK1(MAP2K1), Bcl-XL, Lyn, JNK(MAPK8-10), c-Raf-1, MAP2K5 (MEK5), ERK1/2
Development_EPO-induced Jak-STAT pathway	35	0.000167386	0.00331326	6	MEK1(MAP2K1), Bcl-XL, Lyn, c-Raf-1, Calmodulin, ERK2 (MAPK1)
Role of Tissue factor in cancer independent of coagulation protease signaling	35	0.000167386	0.00331326	6	MEK1(MAP2K1), CDC42, Lyn, c-Raf-1, ERK1/2, ERK2 (MAPK1)
Transport_The role of AVP in regulation of Aquaporin 2 and renal water reabsorption	50	0.000179862	0.00336242	7	PRKAR2A, SNAP-23, VAMP3, PKA-reg type II (cAMP-dependent), PKA-reg (cAMP-dependent), Calmodulin, ERK1/2
Apoptosis and survival_HTR1A signaling	50	0.000179862	0.00336242	7	MEK1(MAP2K1), PP2A regulatory, PKA-reg (cAMP-dependent), c-Raf-1, PP2A catalytic, Calmodulin, ERK2 (MAPK1)
IL-6 signaling in multiple myeloma	51	0.000204255	0.00371524	7	MEK1(MAP2K1), Bcl-XL, Lyn, c-Raf-1, JNK2(MAPK9), c-Jun, ERK1/2
Translation_Regulation of EIF4F activity	53	0.000261051	0.00462334	7	MEK1(MAP2K1), eIF4B, CDC42, c-Raf-1, PP2A catalytic, eIF4A, ERK1/2
Neurophysiological process_Dynein-dynactin motor complex in axonal transport in neurons	54	0.000293864	0.00507103	7	Snapin, DYNLT, Centractins, ORP1, ERK1/2, Tubulin (in microtubules), APP
Apoptosis and survival_Endoplasmic reticulum stress response pathway	55	0.00032991	0.00555073	7	DNAJC3, XBP1, JNK(MAPK8-10), S1P, c-Jun, HERP, ERP5
HCV-dependent regulation of membrane receptors signaling in HCC	27	0.000410555	0.00673911	5	MEK1(MAP2K1), c-Raf-1, c-Jun, ERK1/2, ERK2 (MAPK1)
Immune response_CCR5 signaling in macrophages and T lymphocytes	58	0.00045978	0.00735445	7	MEK1(MAP2K1), JNK(MAPK8-10), Calcineurin A (catalytic), PAK2, Calmodulin, c-Jun, ERK1/2
Translation_Insulin regulation of translation	42	0.000469898	0.00735445	6	MEK1(MAP2K1), eIF4B, eEF2, c-Raf-1, eIF4A, ERK1/2
Development_Angiotensin signaling via PYK2	43	0.000535238	0.00783076	6	MEK1(MAP2K1), JNK(MAPK8-10), c-Raf-1, Calmodulin, c-Jun, ERK2 (MAPK1)
Cytoskeleton remodeling_Hyaluronic acid/ CD44 signaling pathways	43	0.000535238	0.00783076	6	Cortactin, MEK1/2, CDC42, c-Raf-1, Calmodulin, ERK1/2
Development_A2A receptor signaling	43	0.000535238	0.00783076	6	MEK1(MAP2K1), CDC42, PKA-reg (cAMP-dependent), JNK(MAPK8-10), c-Jun, ERK1/2
Immune response_IL-18 signaling	60	0.000566964	0.00811844	7	MEK1/2, AP-1, JNK(MAPK8-10), c-Raf-1, c-Jun, ERK1/2, Bcl-XS
Immune response_Delta-type opioid receptor signaling in T-cells	29	0.000580661	0.00814135	5	MEK1(MAP2K1), JNK(MAPK8-10), c-Raf-1, c-Jun, ERK2 (MAPK1)
Development_Flt3 signaling	44	0.00060743	0.00834286	6	MEK1(MAP2K1), Bcl-XL, CDC42, c-Raf-1, c-Jun, ERK1/2
Development_G-CSF-induced myeloid differentiation	30	0.000683247	0.00872302	5	MEK1/2, c-Raf-1, c-Jun, ERK1/2, C/EBPalpha
Immune response_TNF-R2 signaling pathways	45	0.000686954	0.00872302	6	Bcl-XL, ZFP91, AP-1, JNK(MAPK8-10), c-Jun, ERK1/2
Immune response_PGE2 signaling in immune response	45	0.000686954	0.00872302	6	MEK1(MAP2K1), PKA-reg (cAMP-dependent), c-Raf-1, CREM (activators), CREM (repressors), ERK2 (MAPK1)
Development_Adiponectin signaling	45	0.000686954	0.00872302	6	HSP90, MEK1(MAP2K1), AdipoR2, AdipoR1, Calmodulin, ERK1/2
Development_G-Proteins mediated regulation MAPK-ERK signaling	46	0.000774306	0.00914225	6	MEK1(MAP2K1), PKA-reg (cAMP-dependent), MR-GEF, c-Raf-1, Calmodulin, ERK2 (MAPK1)
Immune response_MIF-induced cell adhesion, migration and angiogenesis	46	0.000774306	0.00914225	6	MEK1/2, AP-1, JNK(MAPK8-10), c-Raf-1, c-Jun, ERK1/2
Regulation of GSK3 beta in bipolar disorder	46	0.000774306	0.00914225	6	MEK1/2, PP2A regulatory, c-Raf-1, PP2A catalytic, ERK1/2, IPP-2
Signal transduction_PTMs in IL-17-induced CIKS-independent signaling pathways	46	0.000774306	0.00914225	6	MEK1(MAP2K1), AP-1, JNK(MAPK8-10), c-Raf-1, c-Jun, ERK1/2
Regulation of lipid metabolism_Insulin signaling:generic cascades	47	0.000869997	0.00944368	6	MEK1(MAP2K1), eIF4B, eEF2, PKA-reg (cAMP-dependent), c-Raf-1, ERK1/2
Development_Beta-adrenergic receptors regulation of ERK	47	0.000869997	0.00944368	6	MEK1(MAP2K1), PKA-reg (cAMP-dependent), c-Raf-1, PP2A catalytic, c-Jun, ERK1/2
Development_WNT5A signaling	47	0.000869997	0.00944368	6	Tcf(Lef), CDC42, JNK(MAPK8-10), Calcineurin A (catalytic), Calmodulin, c-Jun
Development_HGF signaling pathway	47	0.000869997	0.00944368	6	MEK1(MAP2K1), JNK(MAPK8-10), c-Raf-1, TCF7L2 (TCF4), c-Jun, ERK1/2
Development_PDGF signaling via MAPK cascades	47	0.000869997	0.00944368	6	MEK1(MAP2K1), PKA-reg (cAMP-dependent), JNK(MAPK8-10), c-Raf-1, c-Jun, ERK1/2
Signal transduction_ERK1/2 signaling pathway	32	0.000928357	0.00991721	5	MEK1(MAP2K1), MEK1/2, c-Raf-1, ERK1/2, ERK2 (MAPK1)
Role of Tissue factor-induced Thrombin signaling in cancerogenesis	66	0.00101174	0.0106169	7	MEK1(MAP2K1), VEGFR-1, c-Raf-1, Calmodulin, c-Jun, ERK1/2, ERK2 (MAPK1)
Development_EGFR signaling via small GTPases	33	0.0010729	0.0106169	5	MEK1/2, JNK(MAPK8-10), c-Raf-1, EPS8, ERK1/2
LRRK2 in neurons in Parkinson's disease	33	0.0010729	0.0106169	5	HSP90, MEK1/2, ERK1/2, Tubulin (in microtubules), 14-3-3
Development_Thromboxane A2 signaling pathway	49	0.0010885	0.0106169	6	MEK1/2, Tcf(Lef), PKA-reg (cAMP-dependent), RAP-1B, c-Raf-1, ERK1/2
Immune response_IL-2 activation and signaling pathway	49	0.0010885	0.0106169	6	MEK1(MAP2K1), AP-1, c-Raf-1, Calcineurin A (catalytic), ERK1/2, ELF1
Transcription_CREB pathway	49	0.0010885	0.0106169	6	MEK1(MAP2K1), PKA-reg (cAMP-dependent), c-Raf-1, PP2A catalytic, Calmodulin, ERK1/2
Ligand-independent activation of Androgen receptor in Prostate Cancer	67	0.00110701	0.0106432	7	MEK1(MAP2K1), Bcl-XL, Tcf(Lef), PP2A regulatory, c-Raf-1, PP2A catalytic, ERK2 (MAPK1)
Immune response_C5a signaling	50	0.00121241	0.0114923	6	MEK1/2, AP-1, JNK(MAPK8-10), c-Raf-1, c-Jun, ERK1/2
Immune response_Function of MEF2 in T lymphocytes	51	0.00134683	0.0124167	6	Calcineurin A (catalytic), MAP2K5 (MEK5), Calmodulin, c-Jun, Calcineurin A (beta), 14-3-3
Signal transduction_PTMs in BAFF-induced signaling	51	0.00134683	0.0124167	6	MEK1/2, c-Raf-1, JNK2(MAPK9), c-Jun, ERK1/2, ERK2 (MAPK1)
Development_IGF-1 receptor signaling	52	0.00149234	0.0135722	6	MEK1(MAP2K1), Bcl-XL, 14-3-3 beta/alpha, c-Raf-1, IBP, ERK1/2
Immune response_Regulation of T cell function by CTLA-4	36	0.00160702	0.0138767	5	PP2A cat (alpha), AP1G1, Lyn, PP2A catalytic, c-Jun
G-protein signaling_G-Protein alpha-s signaling cascades	36	0.00160702	0.0138767	5	MEK1(MAP2K1), PKA-reg (cAMP-dependent), c-Raf-1, ERK1/2, Alpha adducin
Immune response_HMGB1/RAGE signaling pathway	53	0.00164953	0.0138767	6	MEK1/2, CDC42, JNK(MAPK8-10), c-Raf-1, c-Jun, ERK1/2
Development_Insulin, IGF-1 and TNF-alpha in brown adipocyte differentiation	53	0.00164953	0.0138767	6	MEK1(MAP2K1), PKA-reg (cAMP-dependent), UCP2, ERK1/2, C/EBPalpha, INSIG1
Development_Differentiation of white adipocytes	53	0.00164953	0.0138767	6	MEK1(MAP2K1), MEK1/2, c-Raf-1, ERK1/2, C/EBPalpha, INSIG1
Translation_Translation regulation by Alpha-1 adrenergic receptors	53	0.00164953	0.0138767	6	MEK1(MAP2K1), eEF2, c-Raf-1, eIF4A, Calmodulin, ERK2 (MAPK1)
Development_S1P4 receptor signaling pathway	22	0.00171963	0.0139435	4	MEK1(MAP2K1), CDC42, c-Raf-1, ERK1/2
Translation_Role of Retinoic acid signaling in the initiation of translation	22	0.00171963	0.0139435	4	MEK1/2, c-Raf-1, MAP2, ERK1/2
Cytoskeleton remodeling_CDC42 in cellular processes	22	0.00171963	0.0139435	4	CDC42, c-Raf-1, PAK2, COPG2
Immune response_HSP60 and HSP70/ TLR signaling pathway	54	0.00181899	0.0144021	6	HSP70, MEK1/2, AP-1, JNK(MAPK8-10), c-Jun, ERK1/2
Development_FGFR signaling pathway	54	0.00181899	0.0144021	6	MEK1(MAP2K1), JNK(MAPK8-10), c-Raf-1, EPS8, c-Jun, ERK1/2
Aberrant B-Raf signaling in melanoma progression	55	0.00200132	0.0153864	6	MEK1(MAP2K1), MEK1/2, JNK(MAPK8-10), MAP2, ERK1/2, ERK2 (MAPK1)
Development_SDF-1 signaling in hematopoietic stem cell homing	38	0.00205761	0.0153864	5	MEK1/2, CDC42, Lyn, c-Raf-1, ERK1/2
Apoptosis and survival_Anti-apoptotic action of membrane-bound ESR1	38	0.00205761	0.0153864	5	MEK1(MAP2K1), Bcl-XL, JNK(MAPK8-10), c-Raf-1, ERK1/2
Role of tumor microenvironment in plexiform neurofibroma formation in neurofibromatosis type 1	38	0.00205761	0.0153864	5	MEK1(MAP2K1), MGF, MEK1/2, c-Raf-1, ERK1/2
Role of Endothelin-1 in inflammation and vasoconstriction in Sickle cell disease	38	0.00205761	0.0153864	5	Endothelin-1, VEGFR-1, AP-1, c-Jun, ERK1/2
Regulation of degradation of deltaF508-CFTR in CF	39	0.00231455	0.0171175	5	HSP90, HSP70, SAE1, UBE2J1, HSC70
Development_Mu-type opioid receptor signaling via Beta-arrestin	24	0.00240535	0.0174191	4	MEK1(MAP2K1), c-Raf-1, ERK1/2, ERK2 (MAPK1)
Immune response_TLR2 and TLR4 signaling pathways	57	0.00240709	0.0174191	6	MEK1/2, AP-1, JNK(MAPK8-10), Pellino 1, c-Jun, ERK1/2
Apoptosis and survival_Ceramides signaling pathway	40	0.00259407	0.0185725	5	MEK1(MAP2K1), c-Raf-1, PP2A catalytic, c-Jun, ERK1/2
Development_Regulation of cytoskeleton proteins in oligodendrocyte differentiation and myelination	58	0.00263178	0.0186441	6	Tubulin beta, Cortactin, CDC42, MAP2, Tubulin alpha, Tubulin (in microtubules)
Development_Leptin signaling via JAK/STAT and MAPK cascades	25	0.00280998	0.0192971	4	Endothelin-1, MEK1(MAP2K1), c-Raf-1, ERK1/2
Apoptosis and survival_Apoptotic Activin A signaling	25	0.00280998	0.0192971	4	MEK1(MAP2K1), Bcl-XL, c-Raf-1, ERK2 (MAPK1)
Development_Angiotensin signaling via beta-Arrestin	25	0.00280998	0.0192971	4	MEK1(MAP2K1), c-Raf-1, Calmodulin, ERK2 (MAPK1)
Development_VEGF-family signaling	41	0.00289728	0.0194987	5	MEK1(MAP2K1), VEGFR-1, c-Raf-1, c-Jun, ERK1/2
Development_Neurotrophin family signaling	41	0.00289728	0.0194987	5	MEK1(MAP2K1), JNK(MAPK8-10), c-Raf-1, c-Jun, ERK1/2
Cytoskeleton remodeling_Cytoskeleton remodeling	102	0.00319031	0.0210741	8	MEK1(MAP2K1), Tcf(Lef), CDC42, c-Raf-1, eIF4A, c-Jun, ERK1/2, ERK2 (MAPK1)
Immune response_Neurotensin-induced activation of IL-8 in colonocytes	42	0.00322531	0.0210741	5	MEK1(MAP2K1), CDC42, c-Raf-1, Calmodulin, ERK2 (MAPK1)
Neurophysiological process_HTR1A receptor signaling in neuronal cells	42	0.00322531	0.0210741	5	MEK1(MAP2K1), PKA-reg (cAMP-dependent), c-Raf-1, MAP2, ERK2 (MAPK1)
Development_Signaling of Beta-adrenergic receptors via Beta-arrestins	26	0.00325886	0.0210886	4	MEK1(MAP2K1), PKA-reg (cAMP-dependent), c-Raf-1, ERK1/2
Development_c-Kit ligand signaling pathway during hemopoiesis	61	0.00340073	0.0217971	6	MGF, MEK1/2, VEGFR-1, Lyn, c-Raf-1, ERK1/2
Immune response_IL-7 signaling in B lymphocytes	43	0.00357927	0.0221779	5	MEK1(MAP2K1), Bcl-XL, Lyn, c-Raf-1, ERK1/2
Immune response_Substance P-stimulated expression of proinflammatory cytokines via MAPKs	43	0.00357927	0.0221779	5	MEK1/2, JNK(MAPK8-10), c-Raf-1, c-Jun, ERK1/2
Apoptosis and survival_Anti-apoptotic action of Gastrin	43	0.00357927	0.0221779	5	MEK1(MAP2K1), Bcl-XL, CDC42, c-Raf-1, ERK1/2
Neurophysiological process_Activity-dependent synaptic AMPA receptor removal	62	0.00369083	0.0221779	6	ARF6, eEF2, Calcineurin A (catalytic), ATAD1, PP2A catalytic, Calmodulin
Muscle contraction_Oxytocin signaling in uterus and mammary gland	62	0.00369083	0.0221779	6	MEK1(MAP2K1), eEF2, c-Raf-1, PP2A catalytic, Calmodulin, ERK1/2
Development_Alpha-2 adrenergic receptor activation of ERK	62	0.00369083	0.0221779	6	MEK1(MAP2K1), c-Raf-1, Calmodulin, c-Jun, ERK1/2, ERK2 (MAPK1)
Immune response_BCR pathway	62	0.00369083	0.0221779	6	Bcl-XL, CDC42, Lyn, Calcineurin A (catalytic), Calmodulin, ERK1/2
G-protein signaling_G-Protein alpha-i signaling cascades	27	0.00375422	0.0223592	4	MEK1(MAP2K1), PKA-reg (cAMP-dependent), c-Raf-1, ERK1/2
Immune response_IL-1 signaling pathway	44	0.00396027	0.0233795	5	Endothelin-1, AP-1, JNK(MAPK8-10), c-Jun/c-Jun, c-Jun
Neuroprotective action of lithium	63	0.00399891	0.0234023	6	HSP70, Amyloid beta, JNK2(MAPK9), Calcineurin A (catalytic), c-Jun, IPP-2
Development_Mu-type opioid receptor regulation of proliferation	28	0.00429824	0.0241035	4	MEK1(MAP2K1), c-Raf-1, Calmodulin, ERK1/2
Development_Regulation of CDK5 in CNS	28	0.00429824	0.0241035	4	MEK1(MAP2K1), PKA-reg (cAMP-dependent), c-Raf-1, ERK1/2
Ovarian cancer (main signaling cascades)	64	0.00432564	0.0241035	6	Endothelin-1, MEK1/2, Tcf(Lef), PKA-reg (cAMP-dependent), NCOA4 (ARA70), ERK1/2
Transcription_Sirtuin6 regulation and functions	64	0.00432564	0.0241035	6	CPT-1A, SMARCA5, S1P, HMGCS1, ACOX1, Histone H3
Neurophysiological process_Glutamate regulation of Dopamine D1A receptor signaling	45	0.00436944	0.0241035	5	PP2A regulatory, PKA-reg (cAMP-dependent), Calcineurin A (catalytic), PP2A catalytic, Calmodulin
Development_Ligand-independent activation of ESR1 and ESR2	45	0.00436944	0.0241035	5	MEK1(MAP2K1), PKA-reg (cAMP-dependent), c-Raf-1, ERK1/2, ERK2 (MAPK1)
Development_Activation of ERK by Alpha-1 adrenergic receptors	45	0.00436944	0.0241035	5	MEK1(MAP2K1), c-Raf-1, Calmodulin, c-Jun, ERK1/2
Muscle contraction_Regulation of eNOS activity in endothelial cells	65	0.00467167	0.02489	6	HSP90, Endothelin-1, AP-1, NMT1, Calmodulin, c-Jun
Nicotine signaling in chromaffin cells	46	0.00480787	0.02489	5	MEK1/2, PKA-reg (cAMP-dependent), c-Raf-1, Calmodulin, ERK1/2
Development_GDNF family signaling	46	0.00480787	0.02489	5	MEK1(MAP2K1), JNK(MAPK8-10), c-Raf-1, c-Jun, ERK1/2
Development_Endothelin-1/EDNRA transactivation of EGFR	46	0.00480787	0.02489	5	Endothelin-1, MEK1(MAP2K1), c-Raf-1, Calmodulin, ERK1/2
Immune response_IL-5 signalling	46	0.00480787	0.02489	5	MEK1(MAP2K1), Lyn, c-Raf-1, c-Jun, ERK1/2
Immune response_MIF - the neuroendocrine-macrophage connector	46	0.00480787	0.02489	5	PLA2, MEK1(MAP2K1), PKA-reg (cAMP-dependent), PP2A catalytic, ERK1/2
Signal transduction_PTEN pathway	46	0.00480787	0.02489	5	MEK1(MAP2K1), Tcf(Lef), c-Raf-1, c-Jun, ERK1/2
wtCFTR and deltaF508 traffic / Membrane expression (normal and CF)	46	0.00480787	0.02489	5	SNAP-23, Filamin B (TABP), PKA-reg type II (cAMP-dependent), PKA-reg (cAMP-dependent), Tubulin (in microtubules)
Immune response_CD137 signaling in immune cell	29	0.00489305	0.0249472	4	MEK1(MAP2K1), Bcl-XL, c-Jun, ERK1/2
Adiponectin in pathogenesis of type 2 diabetes	29	0.00489305	0.0249472	4	AdipoR2, CPT-1A, AdipoR1, ACOX1
Cytoskeleton remodeling_TGF, WNT and cytoskeletal remodeling	111	0.00534279	0.0270353	8	MEK1(MAP2K1), Tcf(Lef), CDC42, c-Raf-1, TCF7L2 (TCF4), c-Jun, ERK1/2, ERK2 (MAPK1)
Transport_Aldosterone-mediated regulation of ENaC sodium transport	30	0.00554072	0.0272183	4	MEK1/2, c-Raf-1, SAHH, ERK2 (MAPK1)
Cell adhesion_Gap junctions	30	0.00554072	0.0272183	4	Tubulin beta, Connexin 26, Tubulin alpha, Tubulin (in microtubules)
Immune response_Signaling pathway mediated by IL-6 and IL-1	30	0.00554072	0.0272183	4	MEK1(MAP2K1), MEK1/2, c-Raf-1, ERK1/2
Immune response_Mast cell proliferation, differentiation and survival	30	0.00554072	0.0272183	4	MGF, Lyn, JNK(MAPK8-10), ERK1/2
Immune response_TLR5, TLR7, TLR8 and TLR9 signaling pathways	48	0.00577691	0.0281729	5	MEK1/2, AP-1, JNK(MAPK8-10), c-Jun, ERK1/2
Immune response_IL-6 signaling pathway	31	0.00624322	0.0296952	4	MEK1(MAP2K1), c-Raf-1, c-Jun, ERK1/2
Immune response_Gastrin in inflammatory response	69	0.00626205	0.0296952	6	MEK1(MAP2K1), JNK(MAPK8-10), c-Raf-1, MAP2K5 (MEK5), c-Jun, ERK2 (MAPK1)
Development_Melanocyte development and pigmentation	49	0.00630968	0.0296952	5	MEK1(MAP2K1), MGF, PKA-reg (cAMP-dependent), ERK1/2, Galpha(s)-specific peptide GPCRs
Cytoskeleton remodeling_Integrin outside-in signaling	49	0.00630968	0.0296952	5	MEK1(MAP2K1), Tcf(Lef), c-Raf-1, c-Jun, ERK1/2
Tissue Factor signaling in cancer via PAR1 and PAR2	49	0.00630968	0.0296952	5	MEK1(MAP2K1), Bcl-XL, c-Raf-1, c-Jun, ERK1/2
Immune response_Histamine signaling in dendritic cells	50	0.00687604	0.0314801	5	MEK1(MAP2K1), PKA-reg (cAMP-dependent), c-Raf-1, CREM (repressors), ERK2 (MAPK1)
Development_GM-CSF signaling	50	0.00687604	0.0314801	5	MEK1(MAP2K1), Bcl-XL, Lyn, c-Raf-1, ERK1/2
Development_A2B receptor: action via G-protein alpha s	50	0.00687604	0.0314801	5	MEK1(MAP2K1), CDC42, PKA-reg (cAMP-dependent), TCF7L2 (TCF4), ERK1/2
PDE4 regulation of cyto/chemokine expression in inflammatory skin diseases	50	0.00687604	0.0314801	5	MEK1/2, PKA-reg (cAMP-dependent), c-Raf-1, ERK1/2, 14-3-3
Cell cycle_Role of Nek in cell cycle regulation	32	0.00700249	0.0316287	4	Tubulin beta, Tubulin alpha, Histone H3, Tubulin (in microtubules)
Signal transduction_PTMs in IL-17-induced CIKS-dependent MAPK signaling pathways	32	0.00700249	0.0316287	4	MEK1/2, AP-1, JNK(MAPK8-10), ERK1/2
Development_EGFR signaling pathway	71	0.00719027	0.0322603	6	MEK1(MAP2K1), c-Raf-1, JNK2(MAPK9), c-Jun, ERK1/2, ERK2 (MAPK1)
DNA damage_Role of SUMO in p53 regulation	17	0.00735566	0.0327838	3	Chk2, SAE1, PIAS2
Development_Angiotensin activation of ERK	33	0.00782036	0.0343994	4	MEK1(MAP2K1), c-Raf-1, Calmodulin, ERK2 (MAPK1)
Cell cycle_ESR1 regulation of G1/S transition	33	0.00782036	0.0343994	4	Cullin 1, p130, c-Jun, ERK2 (MAPK1)
Signal transduction_Activation of PKC via G-Protein coupled receptor	52	0.00811371	0.0352292	5	MEK1(MAP2K1), c-Raf-1, Calcineurin A (catalytic), Calmodulin, ERK1/2
Neurophysiological process_Synaptic vesicle fusion and recycling in nerve terminals	52	0.00811371	0.0352292	5	SNAPalpha, Snapin, Calcineurin A (catalytic), Calmodulin, HSC70
Development_HGF-dependent inhibition of TGF-beta-induced EMT	34	0.00869861	0.0361368	4	MEK1(MAP2K1), c-Raf-1, c-Jun, ERK1/2
Development_S1P1 receptor signaling via beta-arrestin	34	0.00869861	0.0361368	4	MEK1(MAP2K1), c-Raf-1, ERK1/2, ERK2 (MAPK1)
Chemotaxis_CXCR4 signaling pathway	34	0.00869861	0.0361368	4	MEK1(MAP2K1), CDC42, c-Raf-1, ERK2 (MAPK1)
Oxidative stress_Role of ASK1 under oxidative stress	34	0.00869861	0.0361368	4	HSP90, HSP70, JNK(MAPK8-10), ERK1/2
Apoptosis and survival_Role of CDK5 in neuronal death and survival	34	0.00869861	0.0361368	4	MEK1(MAP2K1), c-Raf-1, c-Jun, ERK1/2
G-protein signaling_G-Protein beta/gamma signaling cascades	34	0.00869861	0.0361368	4	MEK1(MAP2K1), PKA-reg (cAMP-dependent), c-Raf-1, ERK1/2
Immune response_IL-22 signaling pathway	34	0.00869861	0.0361368	4	Bcl-XL, JNK(MAPK8-10), c-Jun, ERK1/2
Immune response_T cell receptor signaling pathway	53	0.00878707	0.0362803	5	MEK1(MAP2K1), c-Raf-1, Calcineurin A (catalytic), Calmodulin, ERK1/2
Development_Role of HDAC and calcium/calmodulin-dependent kinase (CaMK) in control of skeletal myogenesis	54	0.0094981	0.0389769	5	Calcineurin A (catalytic), MAP2K5 (MEK5), Calmodulin, c-Jun, 14-3-3
Role of growth factor receptors transactivation by Hyaluronic acid / CD44 signaling in tumor progression	35	0.00963893	0.0393151	4	MEK1/2, c-Raf-1, c-Jun, ERK1/2
Development_WNT signaling pathway. Part 1. Degradation of beta-catenin in the absence WNT signaling	19	0.0101167	0.0410153	3	Cullin 1, Tcf(Lef), TCF7L2 (TCF4)
Blood coagulation_GPVI-dependent platelet activation	55	0.0102478	0.0410521	5	SNAP-23, CDC42, VAMP3, Lyn, RAP-1B
Apoptosis and survival_NO synthesis and signaling	55	0.0102478	0.0410521	5	MEK1(MAP2K1), c-Raf-1, Calcineurin A (catalytic), Calmodulin, ERK1/2
Cytoskeleton remodeling_Keratin filaments	36	0.0106429	0.0423827	4	Tubulin beta, JNK(MAPK8-10), Tubulin alpha, Tubulin (in microtubules)
Development_Non-genomic action of Retinoic acid in cell differentiation	56	0.011037	0.0424453	5	MEK1/2, PKA-reg type II (cAMP-dependent), PKA-reg (cAMP-dependent), c-Raf-1, ERK1/2
Development_Keratinocyte differentiation	56	0.011037	0.0424453	5	MEK1(MAP2K1), c-Raf-1, c-Jun, ERK1/2, C/EBPalpha
Regulation of lipid metabolism_Insulin regulation of glycogen metabolism	56	0.011037	0.0424453	5	MEK1(MAP2K1), PKA-reg (cAMP-dependent), c-Raf-1, Calmodulin, ERK1/2
Immune response_CD28 signaling	56	0.011037	0.0424453	5	Bcl-XL, JNK(MAPK8-10), Calcineurin A (catalytic), Calmodulin, c-Jun
Chemotaxis_CCL2-induced chemotaxis	56	0.011037	0.0424453	5	MEK1/2, CDC42, Lyn, c-Raf-1, ERK1/2
Muscle contraction_Regulation of eNOS activity in cardiomyocytes	56	0.011037	0.0424453	5	Ca-ATPase1, PRKAR2A, PKA-reg type II (cAMP-dependent), PKA-reg (cAMP-dependent), Calmodulin
Regulation of degradation of wtCFTR	20	0.0116932	0.0440349	3	HSP90, UBE2J1, HSC70
Development_Growth factors in regulation of oligodendrocyte precursor cell survival	37	0.0117121	0.0440349	4	Bcl-XL, 14-3-3 beta/alpha, Lyn, c-Raf-1
Apoptosis and survival_Anti-apoptotic action of nuclear ESR1 and ESR2	37	0.0117121	0.0440349	4	MEK1(MAP2K1), c-Raf-1, c-Jun, ERK1/2
Role of red blood cell adhesion to endothelium in vaso-occlusion in Sickle cell disease	37	0.0117121	0.0440349	4	MEK1/2, PKA-reg (cAMP-dependent), RAP-1B, ERK1/2
Cytoskeleton remodeling_FAK signaling	57	0.0118669	0.0443688	5	MEK1(MAP2K1), CDC42, c-Raf-1, Calmodulin, ERK1/2
Neurophysiological process_NMDA-dependent postsynaptic long-term potentiation in CA1 hippocampal neurons	80	0.0126253	0.0464874	6	MEK1/2, PKA-reg (cAMP-dependent), c-Raf-1, Calmodulin, ERK1/2, ERK2 (MAPK1)
Development_Prolactin receptor signaling	58	0.0127381	0.0464874	5	MEK1(MAP2K1), Bcl-XL, c-Raf-1, c-Jun, ERK1/2
Immune response_Role of integrins in NK cells cytotoxicity	38	0.0128479	0.0464874	4	MEK1(MAP2K1), Lyn, c-Raf-1, ERK2 (MAPK1)
Immune response_Human NKG2D signaling	38	0.0128479	0.0464874	4	MEK1(MAP2K1), AP-1, c-Jun, ERK1/2
Transcription_Role of AP-1 in regulation of cellular metabolism	38	0.0128479	0.0464874	4	AP-1, JNK(MAPK8-10), c-Jun, ERK1/2

## Sheet: ND-WADT-pathway analysis
Enrichment analysis report
Enrichment by Pathway Maps					WADT_Aox4-/- vs WADT_WT
Maps	Total	enrichment p-value	adjusted p-value (FDR)	In Data	Differentially expressed Network Objects
Cytoskeleton remodeling_Cytoskeleton remodeling	102	1.61951e-06	0.000954834	11	ROCK2, Beta-catenin, ROCK, CDC42, eIF4G2, PI3K cat class IA, CRK, eIF4A, ERK1/2, ERK2 (MAPK1), Collagen IV
Proteolysis_Role of Parkin in the Ubiquitin-Proteasomal Pathway	24	2.82495e-06	0.000954834	6	Cullin 1, Tubulin beta, HSP70, DORFIN, UBC7, UBE1
Neurophysiological process_Circadian rhythm	47	1.61173e-05	0.00363177	7	PER2, REV-ERBalpha, DEC1 (Stra13), Dexras1, PER1, Calmodulin, ERK1/2
Transport_Clathrin-coated vesicle cycle	71	3.24282e-05	0.00548036	8	Syntaxin 8, Rabaptin-5, GDI2, Clathrin heavy chain, Rab-5A, EEA1, SNX9, Endophilin B1
Apoptosis and survival_BAD phosphorylation	42	8.46967e-05	0.011451	6	PI3K cat class IA, PP2C, PP2A catalytic, G-protein alpha-s, ERK1/2, 14-3-3
Development_VEGF signaling via VEGFR2 - generic cascades	84	0.00010948	0.0120657	8	IKK-gamma, Beta-catenin, CDC42, p120GAP, PI3K cat class IA, ERK1/2, PKC, ERK2 (MAPK1)
Development_Adiponectin signaling	45	0.000125896	0.0120657	6	AdipoR2, JAK2, PI3K cat class IA, Caspase-3, Calmodulin, ERK1/2
Cytoskeleton remodeling_TGF, WNT and cytoskeletal remodeling	111	0.000142789	0.0120657	9	ROCK2, Beta-catenin, ROCK, CDC42, PI3K cat class IA, CRK, ERK1/2, ERK2 (MAPK1), Collagen IV
Development_Thromboxane A2 signaling pathway	49	0.000203946	0.0125635	6	Beta-catenin, PI3K cat class IA, RAP-1B, G-protein alpha-s, ERK1/2, PKC
Apoptosis and survival_HTR1A signaling	50	0.000228418	0.0125635	6	JAK2, PP2A regulatory, PP2A catalytic, Caspase-3, Calmodulin, ERK2 (MAPK1)
G-protein signaling_Regulation of CDC42 activity	33	0.000254361	0.0125635	5	NIP2, CDC42, p120GAP, RhoGAP5, Caspase-3
Development_EGFR signaling via small GTPases	33	0.000254361	0.0125635	5	p120GAP, PI3K cat class IA, Rab-5A, E3b1(ABI-1), ERK1/2
Development_WNT signaling pathway. Part 1. Degradation of beta-catenin in the absence WNT signaling	19	0.000292942	0.0125635	4	Cullin 1, Beta-catenin, Casein kinase I alpha, APC protein
Signal transduction_Erk Interactions: Inhibition of Erk	34	0.00029401	0.0125635	5	PP2A catalytic, Calmodulin, ERK1/2, PKC, ERK2 (MAPK1)
Chemotaxis_CXCR4 signaling pathway	34	0.00029401	0.0125635	5	JAK2, CDC42, p120GAP, CRK, ERK2 (MAPK1)
Translation_Regulation of EIF4F activity	53	0.000315945	0.0125635	6	CDC42, eIF4G2, PI3K cat class IA, PP2A catalytic, eIF4A, ERK1/2
Development_Endothelin-1/EDNRA signaling	53	0.000315945	0.0125635	6	Beta-catenin, CDC42, PI3K cat class IA, G-protein alpha-s, Calmodulin, ERK1/2
Role of Tissue factor in cancer independent of coagulation protease signaling	35	0.000338175	0.0127004	5	Tissue factor, CDC42, PI3K cat class IA (p110-alpha), ERK1/2, ERK2 (MAPK1)
Cell adhesion_Chemokines and adhesion	100	0.000368373	0.0131063	8	Caveolin-2, Beta-catenin, ROCK, CDC42, PI3K cat class IA, CRK, ERK1/2, Collagen IV
Regulation of lipid metabolism_Insulin regulation of glycogen metabolism	56	0.000427824	0.0142081	6	PDE3B, PI3K cat class IA, Insulin receptor, PHK beta, Calmodulin, ERK1/2
G-protein signaling_G-Protein alpha-12 signaling pathway	37	0.000441375	0.0142081	5	14-3-3 beta/alpha, ROCK, CDC42, PI3K cat class IA, ERK1/2
Development_SDF-1 signaling in hematopoietic stem cell homing	38	0.000501092	0.0153972	5	JAK2, CDC42, PI3K cat class IA, CRK, ERK1/2
Action of GSK3 beta in bipolar disorder	23	0.000633472	0.0172659	4	PER2, REV-ERBalpha, Beta-catenin, APC protein
G-protein signaling_Cross-talk between Ras-family GTPases	23	0.000633472	0.0172659	4	CDC42, p120GAP, PI3K cat class IA, RhoGAP5
Cytoskeleton remodeling_Role of PKA in cytoskeleton reorganisation	40	0.00063853	0.0172659	5	14-3-3 beta/alpha, ROCK, CDC42, G-protein alpha-s, Calmodulin
Transport_RAB5A regulation pathway	25	0.000880479	0.0216138	4	Rabaptin-5, p120GAP, Rab-5A, ALS2
Development_VEGF signaling and activation	43	0.000895247	0.0216138	5	IKK-gamma, p120GAP, PI3K cat class IA, ERK1/2, PKC
Apoptosis and survival_Anti-apoptotic action of Gastrin	43	0.000895247	0.0216138	5	JAK2, ROCK, CDC42, PI3K cat class IA, ERK1/2
Neurophysiological process_Dopamine D2 receptor transactivation of PDGFR in CNS	26	0.00102641	0.0222107	4	PP2A regulatory, PP2A catalytic, Calmodulin, PKC
Role of Tissue factor-induced Thrombin signaling in cancerogenesis	66	0.00103594	0.0222107	6	Tissue factor, ROCK, PI3K cat class IA (p110-alpha), Calmodulin, ERK1/2, ERK2 (MAPK1)
Transport_Macropinocytosis	12	0.0010514	0.0222107	3	Rab-5A, EEA1, Rab-34
Transport_RAB1A regulation pathway	12	0.0010514	0.0222107	3	Rabaptin-5, p115, REP-2
Development_Ligand-independent activation of ESR1 and ESR2	45	0.00110457	0.0222985	5	PI3K cat class IA (p110-alpha), PI3K cat class IA, G-protein alpha-s, ERK1/2, ERK2 (MAPK1)
Ligand-independent activation of Androgen receptor in Prostate Cancer	67	0.00112152	0.0222985	6	Beta-catenin, JAK2, PP2A regulatory, PI3K cat class IA, PP2A catalytic, ERK2 (MAPK1)
DeltaF508-CFTR traffic / Sorting endosome formation in CF	28	0.00136776	0.0256835	4	Rabaptin-5, TSG101, Rab-5A, EEA1
Development_Role of CNTF and LIF in regulation of oligodendrocyte development	28	0.00136776	0.0256835	4	JAK2, PI3K cat class IA, Caspase-3, 14-3-3
Cell adhesion_Integrin-mediated cell adhesion and migration	48	0.00148379	0.0271092	5	ROCK, CRK, ERK1/2, ERK2 (MAPK1), Collagen IV
Transcription_CREB pathway	49	0.00162922	0.028983	5	PI3K cat class IA, PP2A catalytic, G-protein alpha-s, Calmodulin, ERK1/2
Development_A2B receptor: action via G-protein alpha s	50	0.00178487	0.0309377	5	Beta-catenin, CDC42, PI3K cat class IA, G-protein alpha-s, ERK1/2
Development_Angiotensin signaling via STATs	32	0.00227438	0.0382068	4	AGTR1, JAK2, PP2A catalytic, Calmodulin
Apoptosis and survival_Role of PKR in stress-induced apoptosis	53	0.00231727	0.0382068	5	PP2A regulatory, PP2A catalytic, Caspase-3, ERK1/2, PPP2R5A
LRRK2 in neurons in Parkinson's disease	33	0.00255301	0.0410912	4	Clathrin heavy chain, MARKK, ERK1/2, 14-3-3
Chemotaxis_CCL2-induced chemotaxis	56	0.00295683	0.0459655	5	JAK2, ROCK, CDC42, PI3K cat class IA, ERK1/2
Transcription_Transcription factor Tubby signaling pathways	17	0.0030461	0.0459655	3	JAK2, Insulin receptor, PKC
Development_EPO-induced Jak-STAT pathway	35	0.00317885	0.0459655	4	JAK2, p120GAP, Calmodulin, ERK2 (MAPK1)
Development_Angiopoietin - Tie2 signaling	35	0.00317885	0.0459655	4	IKK-gamma, p120GAP, PI3K cat class IA, CRK
Cytoskeleton remodeling_FAK signaling	57	0.00319583	0.0459655	5	CDC42, PI3K cat class IA, CRK, Calmodulin, ERK1/2
Hyaluronic acid/ CD44 signaling in cancer	58	0.00344844	0.0485655	5	CDC42, PI3K cat class IA (p110-alpha), Calmodulin, ERK2 (MAPK1), Collagen IV

## Sheet: ND-liver-pathway analyisis
Enrichment analysis report
Enrichment by Pathway Maps					liver_Aox4-/- vs liver_WT
Maps	Total	enrichment p-value	adjusted p-value (FDR)	In Data	Differentially expressed Network Objects
Regulation of lipid metabolism_Insulin signaling:generic cascades	47	0.0001138	0.0308261	7	eIF4B, PKA-reg (cAMP-dependent), Insulin receptor, PKA-cat (cAMP-dependent), SOS, mTOR, PI3K reg class IA
Development_PIP3 signaling in cardiac myocytes	47	0.0001138	0.0308261	7	PTEN, HGF receptor (Met), Insulin receptor, PARD3, SOS, mTOR, PI3K reg class IA
Ovarian cancer (main signaling cascades)	64	0.000132301	0.0308261	8	K-RAS, PTEN, HGF receptor (Met), PKA-reg (cAMP-dependent), PKA-cat (cAMP-dependent), NCOA4 (ARA70), SOS, PI3K reg class IA
Putative pathways of hormone action in neurofibromatosis type 1	24	0.000219826	0.0342115	5	K-RAS, EGR2 (Krox20), PI3K reg class IA (p85), PI3K reg class IA (p85-alpha), PI3K reg class IA
Development_Non-genomic action of Retinoic acid in cell differentiation	56	0.000349703	0.0342115	7	PRKAR2B, PKA-reg type II (cAMP-dependent), PI3K reg class IA (p85), JNK1(MAPK8), PKA-reg (cAMP-dependent), PKA-cat (cAMP-dependent), PI3K reg class IA (p85-alpha)
Regulation of lipid metabolism_Insulin regulation of glycogen metabolism	56	0.000349703	0.0342115	7	GYS2, PKA-reg (cAMP-dependent), Insulin receptor, G6PT, PKA-cat (cAMP-dependent), SOS, PI3K reg class IA
Development_Cytokine-mediated regulation of megakaryopoiesis	57	0.000390679	0.0342115	7	MafB, p21, PI3K reg class IA (p85), IL-1 alpha, SDF-1, mTOR, PI3K reg class IA
Main growth factor signaling cascades in multiple myeloma cells	41	0.000391548	0.0342115	6	K-RAS, PTEN, PI3K reg class IA (p85), PI3K reg class IA (p85-alpha), SOS, PI3K reg class IA
Regulation of metabolism_Role of Adiponectin in regulation of metabolism	43	0.000510161	0.0382289	6	CPT-1A, ACACA, Insulin receptor, Rab-5A, G6PT, mTOR
Signal transduction_PTEN pathway	46	0.000738436	0.0382289	6	p21, PTEN, SOS, Caspase-3, mTOR, PI3K reg class IA
wtCFTR and deltaF508 traffic / Membrane expression (normal and CF)	46	0.000738436	0.0382289	6	HGF receptor (Met), PKC-epsilon, PKA-reg type II (cAMP-dependent), PKA-reg (cAMP-dependent), PKA-cat (cAMP-dependent), Rab-11A
Neurophysiological process_Circadian rhythm	47	0.000829847	0.0382289	6	PER2, BMAL1, PER1, PER3, NPAS2, CRY2
Development_Leptin signaling via PI3K-dependent pathway	47	0.000829847	0.0382289	6	GYS2, CPT-1A, ACACA, PKA-reg (cAMP-dependent), PKA-cat (cAMP-dependent), PI3K reg class IA
Development_PDGF signaling via MAPK cascades	47	0.000829847	0.0382289	6	PDGF-C, PKC-epsilon, PKA-reg (cAMP-dependent), JNK(MAPK8-10), SOS, PI3K reg class IA
Protein folding and maturation_Bradykinin / Kallidin maturation	32	0.000891293	0.0382289	5	Kallidin, des-Arg9-bradykinin, des-Arg10-kallidin, Bradykinin, KNG
Signal transduction_ERK1/2 signaling pathway	32	0.000891293	0.0382289	5	K-RAS, cAMP-GEFII, PKC-epsilon, SOS, SOS2
Signal transduction_PTMs in IL-12 signaling pathway	48	0.000929746	0.0382289	6	SPHK2, JNK(MAPK8-10), Lck, PIAS2, mTOR, PI3K reg class IA
Development_EGFR signaling via small GTPases	33	0.00103025	0.0400081	5	K-RAS, Rab-5A, JNK(MAPK8-10), SOS, PI3K reg class IA
Signal transduction_Erk Interactions: Inhibition of Erk	34	0.00118466	0.0435831	5	PKA-reg (cAMP-dependent), JNK(MAPK8-10), PKA-cat (cAMP-dependent), Lck, PKC
Cytoskeleton remodeling_TGF, WNT and cytoskeletal remodeling	111	0.00133389	0.0466194	9	p21, FRAT1, SMAD2, N-WASP, PAI1, SOS, Frizzled, mTOR, PI3K reg class IA
