# Supplementary material for: Mouse aldehyde-oxidase-4 controls diurnal rhythms, fat deposition and locomotor activity
Source: Sci Rep. 2016 Jul 26;6:30343. doi: 10.1038/srep30343 (PMC4960552; doi:10.1038/srep30343)
Supplement: Supplementary Table S2 [file srep30343-s3.xls]

## Sheet: HFD WADT
Probe_ID	RefSeq	GENE_SYMBOL	GENE_NAME	Aox4-/-_REP1	Aox4-/-_REP2	Aox4-/-_REP3	Aox4-/-_REP4	WT_REP1	WT_REP2	WT_REP3	WT_REP4	log2(FoldChange) Aox4-/- vs WT	p-value
A_52_P739793	AK077927	AK077927	-	5.96603	5.82802	6.47555	5.89305	9.67874	9.26228	9.44028	9.14452	-3.34079	3.31e-08
A_51_P243667	NM_023631	Aox4	aldehyde oxidase 4	7.657	7.51499	7.20786	7.38596	5.13478	6.46056	5.53541	5.74496	1.72253	0.00012
A_52_P485573	NM_153484	Tef	thyrotroph embryonic factor	12.8106	12.9353	12.7892	13.0154	12.3686	12.3796	11.4729	11.9071	0.855558	0.003277
A_52_P55661	NM_177870	Slc5a6	solute carrier family 5 (sodium-dependent vitamin transporter), member 6	11.3124	11.2801	11.448	11.3043	10.7521	10.1684	9.98309	10.5801	0.965265	0.000621
A_51_P180492	NM_016974	Dbp	D site albumin promoter binding protein	13.7502	13.9759	14.3534	14.5246	13.0209	13.2179	12.117	12.6771	1.39279	0.000609
A_51_P134228	NM_172563	Hlf	hepatic leukemia factor	10.3191	10.0463	10.5256	10.5963	9.43264	9.64954	8.71845	8.92599	1.19016	0.000667
A_51_P142175	NM_021295	Lancl1	LanC (bacterial lantibiotic synthetase component C)-like 1	8.7105	8.77301	8.68407	8.77722	7.84499	8.27541	8.11048	7.88989	0.706012	0.000765
A_52_P267651	NM_007489	Arntl	aryl hydrocarbon receptor nuclear translocator-like	8.49681	7.99796	8.14777	8.0201	9.19239	8.75049	9.57117	9.44232	-1.07343	0.000636
A_51_P436469	NM_144821	AI317395	expressed sequence AI317395	6.5685	6.82163	6.61228	6.86563	6.20087	5.89811	6.07443	5.73104	0.740899	0.000973
A_51_P212491	NM_133232	Pfkfb3	6-phosphofructo-2-kinase/fructose-2,6-biphosphatase 3	16.3779	16.4759	15.9299	16.1079	15.7709	15.0733	15.0896	15.6372	0.830156	0.003742
A_52_P5945	AK032149	Ppargc1a	peroxisome proliferative activated receptor, gamma, coactivator 1 alpha	7.4587	7.32225	7.41388	7.79467	6.89012	6.59393	7.0023	7.04885	0.613575	0.004759
A_52_P435042	NM_145143	Mpp4	membrane protein, palmitoylated 4 (MAGUK p55 subfamily member 4)	5.90493	5.87203	6.10828	5.7618	6.76388	6.86421	6.34686	6.68733	-0.75381	0.001024
A_51_P205779	NM_009690	Cd5l	CD5 antigen-like	7.64304	8.02745	8.25338	8.19311	9.24059	9.28218	8.67488	9.20682	-1.07187	0.000441
A_52_P322181	AK039569	Adrb1	adrenergic receptor, beta 1	8.6536	8.65622	8.67867	8.7159	8.24222	8.09589	7.86117	8.09262	0.603123	0.001319
A_52_P423814	NM_007751	Cox8b	cytochrome c oxidase, subunit VIIIb	15.6022	15.1858	15.0728	15.1827	14.5182	14.7417	13.4218	13.8429	1.12971	0.003708
A_51_P102538	NM_172709	Otop1	otopetrin 1	8.93338	9.46849	8.42464	7.93735	7.54065	6.59393	7.35717	7.2671	1.50125	0.001664
A_51_P226453	NM_025590	Acot11	acyl-CoA thioesterase 11	10.2903	9.65427	10.1015	9.74254	8.06081	7.9334	9.02545	7.38289	1.84652	0.000318
A_51_P233855	NM_172750	Adprhl1	ADP-ribosylhydrolase like 1	7.64304	7.51961	7.72315	7.19564	6.99875	6.97433	6.94735	6.9013	0.564931	0.004353
A_51_P199168	NM_007702	Cidea	cell death-inducing DNA fragmentation factor, alpha subunit-like effector A	14.1296	14.2285	14.301	14.7449	12.5978	12.4559	12.3462	11.228	2.19403	5.01e-05
A_51_P402225	XM_203596	A530050D06Rik	RIKEN cDNA A530050D06 gene	7.41006	7.18942	7.35409	7.22251	6.52531	6.5064	6.95594	6.60959	0.64471	0.001923
A_51_P269084	NM_175329	Ndg2	Nur77 downstream gene 2	14.6686	14.737	14.606	15.0619	14.1351	14.1824	14.0024	13.476	0.819382	0.002239
A_52_P625508	NM_009948	Cpt1b	carnitine palmitoyltransferase 1b, muscle	10.0237	10.0447	9.67095	9.80388	8.44233	7.75974	8.33292	7.86621	1.78553	7.38e-06
A_51_P148612	NM_009944	Cox7a1	cytochrome c oxidase, subunit VIIa 1	12.7328	12.5138	12.5505	12.3328	11.4173	11.2699	11.1239	10.7444	1.39359	2.67e-05
A_52_P670399	NAP046356-1	-	-	11.8653	11.7929	11.9369	12.5016	9.64928	11.2574	11.0395	10.675	1.36889	0.003053
A_51_P232913	NM_009948	Cpt1b	carnitine palmitoyltransferase 1b, muscle	10.8235	10.5622	10.8949	11.2145	9.79735	9.80321	8.74844	8.19502	1.73775	0.001031
A_51_P324633	NM_007703	Elovl3	elongation of very long chain fatty acids (FEN1/Elo2, SUR4/Elo3, yeast)-like 3	9.52568	8.85935	9.09663	10.2585	7.32511	7.51261	7.34741	6.1835	2.34288	0.000149
A_51_P426353	NM_009463	Ucp1	uncoupling protein 1 (mitochondrial, proton carrier)	14.5901	14.2382	14.2461	14.7001	12.0956	11.1328	11.9849	9.79653	3.19117	7.07e-05
A_51_P132530	AK008821	Cldn22	claudin 22	10.0801	9.80093	10.1863	10.3798	9.28876	9.17272	9.57675	9.18529	0.805921	0.001048
A_52_P16419	NM_010271	Gpd1	glycerol-3-phosphate dehydrogenase 1 (soluble)	16.0954	16.4728	16.3507	16.2335	15.4569	15.5272	14.9618	15.5339	0.918156	0.000501

## Sheet: HFD HG
Probe_ID	RefSeq	GENE_SYMBOL	GENE_NAME	Aox4-/-_REP1	Aox4-/-_REP2	Aox4-/-_REP3	Aox4-/-_REP4	WT_REP1	WT_REP2	WT_REP3	WT_REP4	log2(FoldChange) Aox4-/- vs WT	p-value
A_51_P360165	NM_007635	Ccng2	cyclin G2	11.8194	11.5114	12.3361	10.9961	13.2047	13.5747	13.1596	13.4004	-1.66914	5.69e-05
A_51_P243667	NM_023631	Aox4	aldehyde oxidase 4	12.6849	12.3986	11.9537	12.8758	14.4395	14.3708	14.3313	14.219	-1.86189	3.3e-06
A_52_P739793	AK077927	AK077927	-	7.43576	7.82449	7.49946	8.21087	8.55271	8.5077	9.32062	8.52591	-0.98409	0.002502
A_52_P267651	NM_007489	Arntl	aryl hydrocarbon receptor nuclear translocator-like	6.75408	7.15481	7.59925	7.17427	8.9492	9.80633	8.1321	9.15054	-1.83894	0.000112
A_52_P384956	NM_009668	Bin1	bridging integrator 1	6.5088	6.79251	7.60527	7.12869	9.11414	8.87505	7.60274	8.56633	-1.53075	0.000717
A_51_P385114	NM_175692	A930034L06Rik	RIKEN cDNA A930034L06 gene	8.24235	8.13772	8.01972	7.55811	8.99065	9.05463	8.37933	9.01109	-0.86945	0.003073
A_52_P538447	NM_139063	Muted	muted	6.29207	6.62475	7.21485	6.97233	9.19989	9.03875	7.69313	8.84268	-1.91761	9.21e-05
A_51_P258113	NM_033521	Laptm4b	lysosomal-associated protein transmembrane 4B	7.77522	8.17466	8.65721	8.65224	10.5568	10.575	9.11186	10.1384	-1.78066	0.000197
A_52_P607674	NM_015817	Ppap2c	phosphatidic acid phosphatase type 2c	8.47133	8.04384	8.97313	8.23258	10.8982	10.4522	9.65468	10.1142	-1.84958	4.14e-05
A_52_P57651	NM_019642	Rpn2	ribophorin II	9.30769	8.79928	9.47157	8.56592	11.4488	11.2334	10.3623	10.8933	-1.94832	1.99e-05
A_52_P350477	NM_139295	Mcfd2	multiple coagulation factor deficiency 2	6.9543	7.01051	7.64083	7.02304	9.50652	9.46819	8.19186	9.18246	-1.93009	3.72e-05
A_51_P141953	BC034876	1110008L16Rik	RIKEN cDNA 1110008L16 gene	7.35998	7.01827	7.59925	6.51474	9.22712	9.30178	8.4183	9.30694	-1.94047	2.11e-05
A_52_P532370	NAP028877-1	-	-	10.4727	9.77857	10.688	9.59523	12.6118	12.4373	11.1914	11.7346	-1.86014	0.000178
A_52_P96587	NM_019708	Scoc	short coiled-coil protein	7.30199	7.5227	8.03762	7.20094	9.41001	9.42606	7.87869	9.20458	-1.46402	0.001122
A_52_P361951	XM_905147	LOC631366	similar to Glyceraldehyde-3-phosphate dehydrogenase (GAPDH)	11.5078	10.7907	12.2853	10.6618	13.4615	13.2266	12.9407	13.2922	-1.91887	8.17e-05
A_51_P280401	NM_133986	Tcta	T-cell leukemia translocation altered gene	9.77459	8.92646	10.0868	9.27359	11.3163	11.0164	10.9115	11.1902	-1.59323	5.68e-05
A_52_P151853	NM_009412	Tpd52	tumor protein D52	10.4858	10.2612	11.0617	10.7911	12.8017	12.8624	11.4573	12.3109	-1.70812	0.000163
A_52_P27244	NM_207692	Mapk9	mitogen activated protein kinase 9	6.73681	7.02599	7.53769	6.87632	9.79558	9.99465	8.3595	9.44494	-2.35446	1.54e-05
A_52_P391516	NM_025411	1110049F12Rik	RIKEN cDNA 1110049F12 gene	6.84887	6.63991	7.10031	6.16368	8.71428	8.56566	7.95615	8.26336	-1.68667	2.6e-05
A_51_P257640	NAP057035-1	-	-	5.88253	6.20278	6.71186	6.1271	8.59154	8.57808	7.00674	8.07212	-1.83105	0.000174
A_52_P406459	NM_028611	2410091C18Rik	RIKEN cDNA 2410091C18 gene	6.0359	6.05231	6.06152	6.08957	7.59751	7.8907	6.52389	7.21641	-1.2473	0.000674
A_52_P495139	NM_025635	Zwint	ZW10 interactor	8.16814	8.15543	9.16858	8.76382	10.7058	10.7106	9.52881	10.2709	-1.74004	0.000145
A_52_P557911	NM_145464	Sox21	SRY-box containing gene 21	8.87054	8.68442	9.3763	8.77274	10.7408	10.4053	9.59311	10.0464	-1.27041	0.00054
A_52_P515036	NM_016865	Htatip2	HIV-1 tat interactive protein 2, homolog (human)	9.47083	8.90777	9.58852	8.83368	11.0644	10.9148	10.4039	10.5359	-1.52952	5.09e-05
A_52_P303388	NM_007510	Atp6v1e1	VATPase, H+ transporting, lysosomal V1 subunit E1	10.734	10.0074	11.1222	10.0923	12.5105	12.3454	11.6169	12.0346	-1.63789	0.000124
A_51_P267622	NM_008125	Gjb2	gap junction membrane channel protein beta 2	5.98332	6.20957	6.31711	5.74814	8.28744	8.11559	6.87095	8.46614	-1.8705	9.26e-05
A_51_P475741	NM_008866	Lypla1	lysophospholipase 1	7.84132	7.49515	8.34851	7.15621	10.0572	10.0835	9.00891	9.82044	-2.03222	2.78e-05
A_52_P505827	NM_024195	Cyb5r4	cytochrome b5 reductase 4	7.43576	7.21346	7.83758	7.15621	9.87002	9.63729	8.66801	9.21188	-1.93605	1.68e-05
A_51_P341349	NM_024433	Mtap	methylthioadenosine phosphorylase	7.54547	7.4268	7.82217	7.33543	8.84859	8.71057	8.33944	8.56062	-1.08234	0.000207
A_51_P333869	NM_023239	Ndnl2	necdin-like 2	8.87213	8.28014	8.98932	8.40695	10.0056	9.83191	9.68873	9.80484	-1.19563	0.000151
A_52_P285277	NM_022332	St7	Suppression of tumorigenicity 7	5.9744	5.9827	6.38853	6.14551	7.59751	7.62152	6.87095	7.64613	-1.31124	0.000106
A_51_P244154	NM_001033550	Lrrc8b	leucine rich repeat containing 8 family, member B	5.75515	5.44152	6.31711	5.88578	7.35956	7.05799	6.31927	6.59069	-0.98199	0.00376
A_51_P507407	AK005193	Tatdn3	TatD DNase domain containing 3	6.13646	6.24965	6.45658	6.07044	7.54408	7.84348	6.72348	7.57436	-1.19306	0.000513
A_51_P134014	NM_010905	Nfia	nuclear factor I/A	13.511	12.9957	12.3789	12.6841	11.3366	11.5491	12.4813	11.5547	1.16199	0.002549
A_52_P142208	NM_023423	6330407G11Rik	RIKEN cDNA 6330407G11 gene	7.94603	7.52543	8.7028	8.24545	10.5195	10.656	9.08677	9.84411	-1.92166	0.000171
A_51_P192817	NM_026816	Gtf2f2	general transcription factor IIF, polypeptide 2	8.49412	8.19193	8.96847	8.55906	10.1738	10.2997	8.96388	9.74321	-1.24175	0.001382
A_51_P459538	NM_015735	Ddb1	damage specific DNA binding protein 1	10.1723	9.3077	10.0431	8.6064	11.0879	10.8548	11.1015	11.0286	-1.48582	0.000507
A_51_P194704	BC003311	Tusc3	tumor suppressor candidate 3	8.05272	7.53628	8.13229	7.14709	9.2786	9.08299	8.57148	8.92269	-1.24684	0.000492
A_52_P157240	NM_009702	Aqr	aquarius	6.26959	6.18222	6.77721	6.16368	8.70656	8.58493	7.56102	8.11557	-1.89384	1.78e-05
A_52_P90265	NM_011671	Ucp2	uncoupling protein 2 (mitochondrial, proton carrier)	8.83002	8.65484	9.63483	8.47046	11.8956	11.3134	9.52881	10.413	-1.89018	0.00121
A_51_P197175	NM_178016	Pigk	phosphatidylinositol glycan anchor biosynthesis, class K	7.94893	7.46138	8.16524	7.55121	9.88671	9.96185	8.65139	9.39613	-1.69233	0.000117
A_52_P434570	NM_025839	Nudt16l1	nudix (nucleoside diphosphate linked moiety X)-type motif 16-like 1	8.88168	8.66353	9.18875	8.21523	10.4571	10.403	9.91657	10.2029	-1.50761	4.92e-05
A_52_P354752	NM_146042	Ibrdc2	IBR domain containing 2	5.81513	6.4973	6.25732	5.79549	7.76398	7.97241	6.25264	7.16472	-1.19713	0.004936
A_52_P195414	NM_133740	Prmt3	protein arginine N-methyltransferase 3	6.35061	6.05231	6.36038	5.86373	7.91894	7.53075	6.83926	7.71451	-1.34411	0.000216
A_52_P339495	NM_027959	Pdia6	protein disulfide isomerase associated 6	7.67612	7.68513	8.54904	8.36824	10.7705	10.8981	9.12013	10.2524	-2.19064	8.12e-05
A_52_P566055	NM_145706	Nup43	nucleoporin 43	6.0359	5.9906	6.31711	6.18163	8.45738	8.59719	7.19878	7.83281	-1.89023	3.26e-05
A_51_P210072	NM_021535	Smu1	smu-1 suppressor of mec-8 and unc-52 homolog (C. elegans)	9.04793	8.48593	9.6625	9.22025	10.9964	11.0625	10.1402	10.5388	-1.58033	0.000154
A_52_P190745	NM_026053	Gemin6	gem (nuclear organelle) associated protein 6	7.45903	7.33964	7.90251	7.41354	8.96777	9.05364	7.92215	8.26336	-1.02305	0.003156
A_52_P572571	NM_013598	Kitl	kit ligand	5.13359	5.60462	5.54167	5.64855	7.46787	7.79466	5.81349	7.68859	-1.70905	0.000801
A_52_P543430	XR_002544	LOC545747	hypothetical LOC545747	9.98821	9.68228	10.805	10.3867	12.1723	12.2337	11.0609	11.7286	-1.58332	0.000288
A_52_P474665	NM_133737	Lancl2	LanC (bacterial lantibiotic synthetase component C)-like 2	6.26959	6.33286	6.72296	6.38125	8.16245	8.31671	6.7906	7.75503	-1.32953	0.001049
A_52_P395397	NM_146217	Aars	alanyl-tRNA synthetase	8.38991	8.12159	9.06982	8.31631	10.4858	10.1404	9.00001	9.79879	-1.38184	0.001063
A_52_P504254	NM_175417	9530008L14Rik	RIKEN cDNA 9530008L14 gene	10.504	9.9699	10.7202	10.1182	12.095	12.1628	10.7515	11.7494	-1.3616	0.001022
A_52_P263201	NM_028975	Tmem33	transmembrane protein 33	8.18577	8.08878	9.30787	8.8194	11.0854	11.3222	9.57806	10.7935	-2.09433	0.000156
A_52_P68714	XM_484782	LOC433225	similar to eukaryotic translation initiation factor 4A, isoform 1	8.34074	7.98563	8.79515	7.5988	11.6138	11.3795	9.52881	10.6888	-2.62266	4.29e-05
A_52_P162538	AK172123	Chmp6	chromatin modifying protein 6	6.71938	7.14421	7.38528	7.21845	8.85558	8.62272	7.63339	8.3117	-1.23902	0.000771
A_52_P449768	NM_025939	Paics	phosphoribosylaminoimidazole carboxylase, phosphoribosylaminoribosylaminoimidazole, succinocarboxamide synthetase	8.13747	8.31995	8.7223	8.52075	10.9727	11.1129	9.47785	10.5915	-2.11362	3.45e-05
A_52_P408438	NM_021548	Arpp19	cAMP-regulated phosphoprotein 19	7.50467	6.91396	7.69259	6.85409	8.9017	9.08975	8.02223	8.48434	-1.38318	0.000414
A_52_P426863	NM_178643	C230052I12Rik	RIKEN cDNA C230052I12 gene	5.98332	6.05231	6.11301	4.60005	7.66732	7.16793	6.52389	7.44411	-1.51364	0.001214
A_52_P652572	NM_029295	Cklf	chemokine-like factor	7.10161	6.99486	7.43339	6.82009	7.93035	8.03381	7.68331	7.64613	-0.73591	0.00423
A_52_P191975	NM_001003930	Rtn3	reticulon 3	11.2441	10.798	11.4908	11.1078	13.5907	13.4298	12.4703	13.347	-2.0493	7.03e-06
A_51_P395753	NM_019769	1500003O03Rik	RIKEN cDNA 1500003O03 gene	7.37621	7.54437	8.79515	8.27086	10.6517	10.4975	8.93156	10.2112	-2.07635	0.000254
A_52_P266680	NM_019828	Trpc4ap	transient receptor potential cation channel, subfamily C, member 4 associated protein	6.216	6.73716	6.42975	6.5005	9.16652	8.57945	6.75737	8.07212	-1.67301	0.001623
A_52_P270899	NM_021295	Lancl1	LanC (bacterial lantibiotic synthetase component C)-like 1	7.76557	7.63299	7.37123	7.39054	9.13071	8.95022	7.96455	8.28081	-1.04149	0.002402
A_52_P571406	NM_026998	Snx6	sorting nexin 6	7.55644	7.38538	8.30852	7.35139	9.7367	9.64321	8.65695	9.44958	-1.72118	8.2e-05
A_51_P326942	NM_010941	Nsdhl	NAD(P) dependent steroid dehydrogenase-like	11.0342	10.2547	11.513	10.7329	12.4733	12.6111	11.8322	12.1234	-1.37632	0.000433
A_52_P135495	TC1463995	-	-	7.61026	7.59456	8.25978	8.11124	9.80954	9.684	8.39242	9.37516	-1.42132	0.000685
A_52_P55489	NAP114978-1	-	-	13.0066	12.1559	13.1829	11.7639	14.1839	13.9248	13.5143	13.8025	-1.32907	0.001193
A_52_P537492	NM_025868	Txndc14	thioredoxin domain containing 14	7.88098	7.54168	8.45558	7.33543	10.2581	10.1903	8.97299	9.92626	-2.03347	4.42e-05
A_52_P349939	NM_023119	Eno1	enolase 1, alpha non-neuron	11.2656	10.5591	12.0852	11.5423	13.6356	13.7617	12.426	12.9762	-1.83685	0.000277
A_52_P608024	NM_019769	1500003O03Rik	RIKEN cDNA 1500003O03 gene	7.86279	7.89787	8.8238	8.76382	11.1359	11.0747	9.37027	10.5293	-2.19049	0.000113
A_52_P516656	NM_197985	Adipor2	adiponectin receptor 2	10.6124	10.3123	11.1053	10.9358	12.399	12.569	12.0168	12.2871	-1.57655	1.9e-05
A_51_P119544	NM_001005847	Aga	aspartylglucosaminidase	9.04935	8.7014	9.57019	9.16259	11.0553	11.3968	9.88509	10.8542	-1.67696	0.000195
A_52_P413289	NM_025859	Arl1	ADP-ribosylation factor-like 1	9.66064	9.06034	10.0953	9.28818	11.4814	11.6287	11.05	11.5888	-1.91111	8.1e-06
A_51_P478672	NM_011507	Suclg2	succinate-Coenzyme A ligase, GDP-forming, beta subunit	8.59168	8.37994	8.87697	8.31631	10.6268	10.3581	9.9637	10.3441	-1.78196	3.46e-06
A_52_P481320	NAP027922-1	-	-	11.8597	10.9312	12.0292	10.9692	13.2726	13.2804	12.6301	13.1698	-1.64088	0.000117
A_51_P352381	NM_030686	Dhrs4	dehydrogenase/reductase (SDR family) member 4	11.142	10.4348	11.0567	10.3424	12.425	12.4364	11.9948	12.231	-1.52781	3.8e-05
A_52_P473154	NM_171826	Cldnd1	claudin domain containing 1	7.57817	7.51174	8.1693	7.99409	10.0706	10.0791	8.48746	9.69064	-1.76863	0.000225
A_51_P322090	NM_152947	Ovol2	ovo-like 2 (Drosophila)	7.25505	6.94687	7.37123	7.24433	9.1183	9.19115	7.79761	8.62217	-1.47794	0.000313
A_51_P186961	NM_026417	Yipf4	Yip1 domain family, member 4	10.3528	9.62431	10.5684	9.63328	11.4305	11.3251	11.355	11.3229	-1.31366	0.000191
A_51_P125535	NM_017374	Ppp2cb	protein phosphatase 2 (formerly 2A), catalytic subunit, beta isoform	7.6829	7.69243	8.72507	8.14827	10.4145	10.3355	8.59472	9.56092	-1.66423	0.001123
A_51_P275740	AF177345	Ubqln1	ubiquilin 1	8.84311	8.66105	9.41277	8.39929	10.2704	9.98483	9.47135	9.82282	-1.05831	0.001625
A_51_P168392	NM_030188	4930506L13Rik	RIKEN cDNA 4930506L13 gene	6.3434	5.76049	6.78782	6.01146	7.78297	7.76117	7.04972	7.57436	-1.31626	0.00034
A_52_P345981	NM_145955	1110007A13Rik	RIKEN cDNA 1110007A13 gene	7.38024	7.26657	8.36632	7.8157	9.79141	9.75682	8.74864	9.35388	-1.70548	0.000117
A_52_P626340	NM_019640	Pitpnb	phosphatidylinositol transfer protein, beta	6.10358	6.33286	7.14226	6.5005	9.05719	9.0095	7.28739	8.91377	-2.04716	0.000191
A_52_P617963	NM_178729	Fbxl5	F-box and leucine-rich repeat protein 5	8.09034	7.87454	8.34132	7.67689	9.78357	9.86156	8.67352	9.50707	-1.46066	0.000223
A_51_P271021	NM_028990	8430437G11Rik	RIKEN cDNA 8430437G11 gene	6.90236	6.70866	7.67554	6.79697	9.09906	9.20367	8.66249	9.23355	-2.02881	4.07e-06
A_51_P393999	NM_031375	Ngrn	neugrin, neurite outgrowth associated	8.04727	7.6203	8.40131	8.09711	9.76246	9.77311	8.77978	9.39933	-1.38717	0.000231
A_52_P677364	NM_025840	Bzw2	basic leucine zipper and W2 domains 2	8.93618	8.58336	9.17669	9.07876	10.9486	10.9444	9.75986	10.867	-1.6862	7.7e-05
A_51_P467618	NM_172438	Thoc5	THO complex 5	7.96907	7.79993	8.01069	7.5988	9.21862	8.96921	8.66249	8.83561	-1.07686	0.000211
A_52_P622391	NM_009481	Usp9x	ubiquitin specific peptidase 9, X chromosome	7.52333	7.01827	7.92673	6.97233	9.53481	9.56979	8.68991	9.14864	-1.87562	2.27e-05
A_52_P620023	NM_026487	Atad1	ATPase family, AAA domain containing 1	7.31875	7.23361	8.30112	7.99409	9.85962	9.95446	8.77978	9.68541	-1.85792	8.44e-05
A_51_P177819	NM_030743	Zfp313	zinc finger protein 313	7.33122	7.69969	8.25213	7.89953	9.62941	9.576	8.00594	9.26371	-1.32312	0.002659
A_52_P452578	NM_025875	Rbm8a	RNA binding motif protein 8a	5.68238	5.9906	5.91453	5.19905	6.85677	6.57618	6.27515	6.789	-0.92764	0.001994
A_52_P367688	NM_025333	0610038F07Rik	RIKEN cDNA 0610038F07 gene	6.81599	7.12995	7.20696	6.55663	8.57225	8.53059	7.51828	8.28773	-1.29983	0.000421
A_51_P125538	NM_017374	Ppp2cb	protein phosphatase 2 (formerly 2A), catalytic subunit, beta isoform	8.04181	7.54437	8.18143	7.25285	9.97012	9.98691	8.81033	9.35552	-1.7756	9.16e-05
A_52_P654752	NM_029839	Trub1	TruB pseudouridine (psi) synthase homolog 1 (E. coli)	6.79373	6.54642	7.23825	6.89822	8.42415	8.3412	7.82506	8.14636	-1.31504	7.81e-05
A_52_P27576	AK050247	Stxbp3a	syntaxin binding protein 3A	6.62955	6.92226	6.06152	7.40591	5.69007	5.74466	5.29243	5.25362	1.25962	0.000773
A_52_P249443	NM_009861	Cdc42	cell division cycle 42 homolog (S. cerevisiae)	9.80842	8.84147	9.94218	9.18504	12.0229	12.2049	10.8774	11.4928	-2.20521	2.5e-05
A_52_P403352	NM_134138	Tnfsf5ip1	tumor necrosis factor superfamily, member 5-induced protein 1	10.0404	9.46441	9.91822	9.02502	11.0644	11.0837	10.6671	11.0663	-1.35838	0.000163
A_52_P185079	NM_013842	Xbp1	X-box binding protein 1	10.4162	9.99225	10.3314	9.92763	11.6261	11.6124	11.4062	11.5579	-1.3838	1.57e-05
A_52_P605387	NM_021884	Tsg101	tumor susceptibility gene 101	9.03514	8.71818	9.59004	9.30877	11.2427	11.1285	10.1906	10.6875	-1.64931	7.21e-05
A_51_P136479	NM_030096	Ddx52	DEAD (Asp-Glu-Ala-Asp) box polypeptide 52	7.78801	7.58675	7.82732	6.7253	9.43158	9.63663	8.94087	9.73437	-1.95401	1.74e-05
A_52_P655831	NM_025683	Rpe	ribulose-5-phosphate-3-epimerase	6.93888	7.22357	8.01972	7.31929	9.68601	9.7218	8.30545	9.47407	-1.92147	0.000106
A_52_P18705	NM_207530	Osbpl1a	oxysterol binding protein-like 1A	6.33616	6.84581	7.15871	6.84285	8.50137	8.58903	6.94771	8.32522	-1.29495	0.002911
A_52_P363352	NM_172310	Tarsl2	threonyl-tRNA synthetase-like 2	5.79537	5.82374	6.17893	5.51359	7.32254	7.30702	6.59922	7.05543	-1.24314	0.000187
A_51_P180213	NM_001013785	Akr1c19	aldo-keto reductase family 1, member C19	8.1062	7.96569	8.84174	8.20648	10.0248	10.0212	9.57199	9.53643	-1.50856	4.71e-05
A_51_P123345	NM_007477	Arf2	ADP-ribosylation factor 2	6.7655	6.54105	7.41297	6.28488	8.46655	8.4061	8.03836	8.36176	-1.56709	5.14e-05
A_52_P133172	TC1479236	-	-	8.13747	7.93731	8.62204	8.20209	10.3276	10.2596	8.76947	9.65628	-1.52851	0.000557
A_52_P217937	AK052425	Tmlhe	trimethyllysine hydroxylase, epsilon	5.62839	4.88837	5.85532	4.75057	7.05727	7.32022	6.27515	7.06351	-1.64838	0.000173
A_51_P149868	NM_010573	Irx1	Iroquois related homeobox 1 (Drosophila)	8.11408	8.01309	8.89918	8.08283	10.9521	10.1287	9.3807	9.84058	-1.79823	0.000148
A_52_P362277	NM_025546	Rsl1d1	ribosomal L1 domain containing 1	7.45131	7.49515	7.95054	7.74495	9.48347	9.77371	8.35284	9.09242	-1.51512	0.000236
A_51_P257832	NM_009479	Uros	uroporphyrinogen III synthase	9.43878	8.97015	9.59004	9.29645	10.8877	10.7969	10.1112	10.7831	-1.32089	0.000122
A_52_P288811	NM_134017	Mat2b	methionine adenosyltransferase II, beta	7.887	7.75881	8.76859	8.48139	10.5046	10.4748	8.75909	9.77189	-1.65367	0.000976
A_52_P344376	NM_013506	Eif4a2	eukaryotic translation initiation factor 4A2	10.0383	9.52562	10.4065	9.50711	12.7076	12.6421	11.7686	12.6554	-2.57405	1.09e-06
A_52_P250753	NM_078478	Ghitm	growth hormone inducible transmembrane protein	11.0636	10.34	11.1721	10.9252	12.7515	12.9432	11.8643	12.6104	-1.66711	6.16e-05
A_52_P390114	NM_145625	Eif4b	eukaryotic translation initiation factor 4B	6.29207	6.7651	7.06584	6.88731	8.99608	8.67376	7.3119	8.57767	-1.63728	0.000411
A_51_P103912	NM_013596	Mc5r	melanocortin 5 receptor	7.51961	7.17231	7.90251	7.80994	10.0693	9.9191	8.23535	9.60732	-1.85668	0.000276
A_52_P299363	ENSMUST00000098958	-	-	6.7598	6.56773	7.47995	6.63693	9.05892	9.09264	7.95615	8.76295	-1.85656	4.51e-05
A_52_P22365	BC018281	Cnot1	CCR4-NOT transcription complex, subunit 1	8.39869	8.13772	8.95441	8.4668	10.1451	10.1875	9.46809	10.1583	-1.50037	5.68e-05
A_52_P59612	NM_028866	Wdr33	WD repeat domain 33	7.37217	7.1371	7.60527	7.26133	8.89493	9.05661	8.08587	8.76295	-1.35612	0.000121
A_52_P17369	NM_023429	Ociad1	OCIA domain containing 1	9.986	9.42187	10.8334	10.1898	12.0079	12.179	11.2973	11.9281	-1.74528	9.69e-05
A_52_P35174	NM_011710	Wars	tryptophanyl-tRNA synthetase	6.65395	6.78798	7.11724	6.61066	8.67978	8.69545	7.41813	7.92893	-1.38812	0.000505
A_51_P420453	NM_145426	Mfap3	microfibrillar-associated protein 3	6.61722	6.38178	6.90942	6.36563	8.07951	8.06551	7.34804	7.56299	-1.1955	0.00029
A_51_P308726	NM_025516	Ergic3	ERGIC and golgi 3	8.75763	8.42298	9.18875	8.46313	10.8641	10.5549	9.88509	10.178	-1.6624	4.16e-05
A_52_P405193	NM_028410	Prkrir	protein-kinase, interferon-inducible double stranded RNA dependent inhibitor, repressor of (P58 repressor)	7.33949	6.88454	7.93152	7.5786	9.92427	9.66988	8.34615	9.2898	-1.87399	0.00014
A_52_P521091	NM_028651	Tmtc4	transmembrane and tetratricopeptide repeat containing 4	6.46214	6.18222	6.87001	6.19936	8.14297	7.97659	7.46335	7.97254	-1.46043	4.49e-05
A_51_P511800	NM_025909	Oma1	OMA1 homolog, zinc metallopeptidase (S. cerevisiae)	7.44744	7.37635	8.03762	7.40591	9.34687	9.46967	8.27076	9.15433	-1.49358	0.000206
A_52_P460270	NM_024206	Sec13l1	SEC13-like 1 (S. cerevisiae)	6.89709	6.85017	8.01069	7.35139	9.8401	9.93635	8.37275	9.3621	-2.10049	9.19e-05
A_52_P620623	AK081413	1110028C15Rik	RIKEN cDNA 1110028C15 gene	5.11872	4.95411	5.1078	4.84299	4.21543	3.9419	4.50938	4.06297	0.823485	0.001512
A_52_P461552	NM_021535	Smu1	smu-1 suppressor of mec-8 and unc-52 homolog (C. elegans)	9.0939	8.45908	9.23216	8.6904	10.5376	10.6866	9.60504	10.0687	-1.35561	0.00039
A_51_P365008	XM_619639	Tns1	tensin 1	12.0508	11.3586	11.6326	11.2208	10.4158	9.94597	11.212	10.4311	1.06448	0.003044
A_51_P366890	NM_008112	Gdi2	guanosine diphosphate (GDP) dissociation inhibitor 2	10.191	9.53241	10.9662	9.68145	12.8605	12.7127	11.8612	12.6033	-2.41665	9.71e-06
A_52_P339742	NM_029787	Cyb5r3	cytochrome b5 reductase 3	9.40931	9.25034	10.4581	9.19613	12.0617	11.0888	10.1847	11.3603	-1.59542	0.001511
A_52_P16320	NM_027992	Tmem106b	transmembrane protein 106B	6.14458	6.43492	7.28395	7.14709	9.09568	9.18394	7.48553	8.93376	-1.9221	0.00034
A_52_P414368	NM_178715	Tmem30b	transmembrane protein 30B	4.96209	5.69435	6.02615	5.79549	8.73935	8.34766	6.18321	7.76499	-2.13928	0.000642
A_52_P450808	NM_013865	Ndrg3	N-myc downstream regulated gene 3	5.78541	5.85869	6.50881	6.44211	8.25908	8.25789	6.63566	7.79445	-1.58802	0.000715
A_52_P155849	NM_007487	Arl4a	ADP-ribosylation factor-like 4A	8.64845	8.09614	8.76323	8.05872	9.92996	9.97025	9.50674	9.39132	-1.30793	0.000164
A_52_P1132360	AK083553	-	-	6.98977	7.33032	6.94778	7.65776	6.27639	6.49707	5.95535	6.34758	0.96231	0.001144
A_52_P369232	NM_007636	Cct2	chaperonin subunit 2 (beta)	7.17547	7.04511	7.65829	7.63837	10.1782	10.263	8.4751	9.31035	-2.17734	6.71e-05
A_52_P162184	NM_018875	Snx12	sorting nexin 12	6.96451	6.85017	7.60527	6.90904	8.86651	8.7659	7.79761	8.36504	-1.36652	0.000345
A_52_P578266	NM_011529	Tank	TRAF family member-associated Nf-kappa B activator	7.20684	7.51174	8.50468	7.67054	10.5586	10.9931	8.85015	10.3131	-2.45529	8.83e-05
A_52_P668030	AK156814	Mrpl44	mitochondrial ribosomal protein L44	9.17911	8.45194	9.39725	8.79334	11.1668	11.5401	10.5093	10.802	-2.04913	9.67e-06
A_51_P155675	NM_011344	Sel1h	Sel1 (suppressor of lin-12) 1 homolog (C. elegans)	7.02456	7.36422	7.53139	7.41354	8.90845	8.77072	8.14724	8.79974	-1.32311	8.55e-05
A_52_P319073	NM_025657	Lrrc57	leucine rich repeat containing 57	5.69297	5.41833	5.70696	5.48503	7.43088	7.37501	6.31927	6.93718	-1.43976	0.000126
A_52_P224104	NM_009790	Calm1	calmodulin 1	7.81331	7.4268	8.82638	8.67145	9.60352	9.50911	8.94087	9.21188	-1.13186	0.003788
A_51_P215475	NM_029928	Ptprb	protein tyrosine phosphatase, receptor type, B	10.5412	10.0254	9.82852	10.303	9.22017	9.2884	8.73284	9.01318	1.11087	0.000362
A_52_P10622	NM_010330	Emb	embigin	7.10632	7.09	7.87788	7.37501	10.0288	10.0777	8.64581	9.7369	-2.25999	1.53e-05
A_52_P664699	NM_012042	Cul1	cullin 1	9.52271	9.19917	9.81561	9.27986	11.0499	11.0016	10.222	10.7231	-1.29479	0.000181
A_52_P503071	NM_138600	Aldh7a1	aldehyde dehydrogenase family 7, member A1	6.62339	6.94687	7.19106	7.03297	8.86849	8.83422	7.81596	8.65734	-1.59543	5.74e-05
A_52_P85945	NM_008602	Pias2	protein inhibitor of activated STAT 2	7.66246	7.30516	7.81699	7.1921	9.53107	9.69227	8.42471	9.18432	-1.71391	6.59e-05
A_51_P329243	NM_178936	Tmem56	transmembrane protein 56	6.62955	6.33907	7.02157	6.26818	8.3553	8.39679	7.60274	8.11945	-1.55398	4.64e-05
A_52_P606134	TC1500646	-	-	5.4057	5.04751	5.03881	4.97155	7.3984	7.21815	5.48567	7.00593	-1.66114	0.000672
A_51_P244856	NM_007504	Atp2a1	ATPase, Ca++ transporting, cardiac muscle, fast twitch 1	5.17739	5.61486	6.31711	5.99126	7.53414	7.57822	6.44502	7.30094	-1.43943	0.00059
A_52_P680436	NM_025793	Wdr45l	Wdr45 like	6.41422	6.51934	6.54678	6.64989	8.47306	8.37323	7.09166	8.18023	-1.49699	0.000234
A_51_P484551	NM_011978	Slc27a2	solute carrier family 27 (fatty acid transporter), member 2	4.86031	5.7697	6.2108	6.1271	7.97509	8.09653	6.5807	7.97254	-1.91424	0.000302
A_52_P367583	NM_008924	Prkar2a	protein kinase, cAMP dependent regulatory, type II alpha	5.58392	5.7697	6.41614	6.05104	8.25001	7.84577	6.52389	7.53418	-1.58326	0.000579
A_52_P318631	NM_007907	Eef2	eukaryotic translation elongation factor 2	11.2466	10.6506	11.5454	10.9138	12.9927	12.5217	12.6095	12.6071	-1.59365	2.11e-05
A_51_P500507	XM_128959	Tmed7	transmembrane emp24 protein transport domain containing 7	6.87582	6.60427	7.89762	6.74959	9.67814	9.86382	8.37275	9.47861	-2.31651	3.6e-05
A_52_P141786	NM_029561	Ndfip2	Nedd4 family interacting protein 2	9.55895	9.31796	10.3751	9.56987	11.1192	11.1726	10.3012	10.8472	-1.15457	0.001397
A_52_P326214	NM_007803	Cttn	cortactin	9.27055	8.63604	9.46331	9.00497	10.2942	10.0955	10.0205	9.99132	-1.00667	0.000699
A_52_P156540	NM_013861	Tpk1	thiamin pyrophosphokinase	6.61722	6.88454	7.4668	6.63693	8.79864	8.90712	7.22456	8.57767	-1.47563	0.001425
A_52_P1041253	NM_008210	H3f3a	H3 histone, family 3A	12.1742	11.7828	12.6732	12.0908	13.5921	13.6964	13.117	13.76	-1.36113	0.000117
A_51_P270146	NM_023243	Ccnh	cyclin H	7.3559	6.97106	7.58715	6.62385	10.0128	10.2617	8.74864	9.8252	-2.57759	5.37e-06
A_52_P154045	XM_485660	Pigg	phosphatidylinositol glycan anchor biosynthesis, class G	7.27654	6.69904	7.32825	6.39671	8.68203	8.63466	7.64349	8.2278	-1.37186	0.000548
A_51_P469531	NM_019652	Asna1	arsA (bacterial) arsenite transporter, ATP-binding, homolog 1	7.72969	7.87454	8.5365	7.43617	9.87986	9.55032	8.75909	9.34726	-1.48991	0.000282
A_52_P467128	NM_027500	4933434E20Rik	RIKEN cDNA 4933434E20 gene	9.06482	8.53005	8.96146	8.68411	10.6939	10.6999	9.56895	10.5359	-1.56454	0.000105
A_52_P540447	NM_139061	Vps54	vacuolar protein sorting 54 (yeast)	6.37917	6.64994	7.39919	6.99283	9.18885	9.27236	7.47448	9.01318	-1.88194	0.000367
A_52_P352701	NM_019828	Trpc4ap	transient receptor potential cation channel, subfamily C, member 4 associated protein	7.20239	6.90143	7.70944	6.85409	9.13401	8.70177	8.02223	8.43218	-1.40571	0.0003
A_52_P117482	AK016037	Rnf121	ring finger protein 121	6.31425	6.02947	6.65504	6.16368	8.30508	8.16216	6.93263	7.61345	-1.46271	0.000375
A_51_P113672	NM_019994	Garnl1	GTPase activating RANGAP domain-like 1	7.61026	7.22692	7.62907	7.30296	8.87834	9.0762	7.96455	8.71753	-1.21685	0.000495
A_52_P496260	NM_027148	Exosc8	exosome component 8	8.22778	8.02277	8.80563	8.45946	9.7582	9.77671	8.83037	9.52476	-1.0936	0.001399
A_51_P280928	NM_183308	Pon2	paraoxonase 2	11.3164	10.2151	11.2696	10.1731	13.044	12.7821	12.4597	12.615	-1.98164	2.6e-05
A_51_P242027	NM_018753	Ywhab	tyrosine 3-monooxygenase/tryptophan 5-monooxygenase activation protein, beta polypeptide	8.23265	7.91253	8.50468	7.54429	9.74103	9.34602	8.86969	9.52036	-1.32074	0.000318
A_51_P411253	NM_011063	Pea15	phosphoprotein enriched in astrocytes 15	7.28931	7.68757	8.9065	8.85063	10.6997	10.6582	8.62896	10.263	-1.87898	0.002288
A_52_P546135	TC1412375	-	-	7.14813	7.14421	7.60527	7.53033	8.54531	8.43218	7.64349	8.18395	-0.84425	0.00455
A_52_P467900	XR_003763	LOC383707	similar to 14-3-3 protein theta (14-3-3 protein tau)	5.50312	5.10661	5.68447	5.48503	7.72957	8.56428	5.90009	7.28027	-1.92374	0.000964
A_52_P398432	NM_016918	Nudt5	nudix (nucleoside diphosphate linked moiety X)-type motif 5	6.64179	6.50837	7.23825	6.61066	8.7693	8.97965	7.41813	8.07212	-1.56003	0.000494
A_51_P356705	NM_145516	Plekhb2	pleckstrin homology domain containing, family B (evectins) member 2	9.21234	8.64108	9.91943	8.7122	10.6903	10.5524	10.7189	10.7929	-1.56733	0.000105
A_52_P555089	NAP112590-1	-	-	12.9219	11.8687	13.1124	12.1008	14.1452	14.0841	13.8589	13.8371	-1.48034	0.000225
A_51_P505339	NM_025596	2610524G07Rik	RIKEN cDNA 2610524G07 gene	9.82091	9.28937	9.60061	8.89488	11.2043	11.0489	10.5775	10.7352	-1.49003	6.4e-05
A_52_P409498	NM_009447	Tuba4	tubulin, alpha 4	7.59251	7.87881	8.45225	7.65776	9.94222	9.71119	8.56562	9.50112	-1.53471	0.000348
A_52_P393392	NM_153526	Insig1	insulin induced gene 1	9.35768	9.17419	10.1144	9.43026	12.2502	11.7337	10.1586	11.396	-1.8655	0.000462
A_52_P561584	NM_146032	Srp68	signal recognition particle 68	8.66323	8.12698	8.86198	7.95283	9.86012	9.49899	9.89241	9.59899	-1.31137	0.000165
A_51_P230799	NM_026482	Atp2b1	ATPase, Ca++ transporting, plasma membrane 1	6.54783	6.11872	6.92873	6.79697	8.67865	8.68656	7.40664	8.67856	-1.76454	0.000115
A_52_P219661	NM_175353	Exoc6	exocyst complex component 6	5.69297	5.40659	6.42975	5.77201	7.57589	7.81579	5.9823	7.14961	-1.30557	0.004349
A_52_P149380	NM_145838	St8sia6	ST8 alpha-N-acetyl-neuraminide alpha-2,8-sialyltransferase 6	8.22045	8.14305	8.65141	8.51721	10.7459	10.6859	9.00001	10.2874	-1.79678	0.000248
A_51_P229599	AK044502	Etnk1	ethanolamine kinase 1	6.87582	6.38178	6.57155	6.28488	8.71428	8.46375	7.48553	7.98537	-1.63372	7.53e-05
A_52_P399580	NM_013499	Crry	complement receptor related protein	9.05921	8.68686	9.86281	9.21371	11.6175	11.8244	10.6384	11.5261	-2.19594	1.34e-05
A_52_P683136	NM_030026	Mccc2	methylcrotonoyl-Coenzyme A carboxylase 2 (beta)	9.89994	9.07158	9.89631	9.13057	10.8497	10.8285	10.8501	10.5887	-1.27962	0.000214
A_52_P369310	NM_010956	Ogdh	oxoglutarate dehydrogenase (lipoamide)	9.73642	8.93058	9.6967	8.9923	10.635	10.3573	10.0448	10.0383	-0.92984	0.003422
A_52_P657759	NM_178909	AI553587	expressed sequence AI553587	8.61844	8.15894	8.90406	8.19768	9.88035	9.8884	9.47785	9.92737	-1.32371	9.06e-05
A_51_P275302	NM_008879	Lcp1	lymphocyte cytosolic protein 1	6.00103	6.1753	5.93374	5.6992	7.70322	7.46095	6.08583	7.3743	-1.20376	0.002766
A_52_P229728	NM_009861	Cdc42	cell division cycle 42 homolog (S. cerevisiae)	10.9862	10.2062	11.4298	10.7344	12.8513	12.9061	11.9931	12.547	-1.73522	7.32e-05
A_52_P141141	NM_029347	2310009E04Rik	RIKEN cDNA 2310009E04 gene	6.54783	6.49174	6.6894	6.64989	8.18643	7.88849	6.94771	7.36778	-1.00289	0.002609
A_52_P261562	NM_018813	Cpsf3	cleavage and polyadenylation specificity factor 3	9.03799	8.4548	9.4315	8.44465	10.7588	10.7626	10.1545	10.4201	-1.68176	4.04e-05
A_52_P600087	TC1478864	-	-	9.86901	9.54657	10.4363	9.72193	11.7315	11.5421	10.7701	11.0409	-1.3777	0.000292
A_51_P197965	AK037086	Ap1g1	adaptor protein complex AP-1, gamma 1 subunit	6.52842	7.12995	6.09605	7.66417	5.65393	5.85739	5.62494	5.30885	1.24337	0.001807
A_52_P486759	NM_027475	Ecd	ecdysoneless homolog (Drosophila)	6.78249	6.57826	7.58715	6.59734	9.03622	9.07522	7.63339	8.60564	-1.70131	0.000326
A_52_P187787	NM_023231	Stoml2	stomatin (Epb7.2)-like 2	9.44202	8.90986	9.46497	9.10254	10.8539	10.8345	10.2297	10.4043	-1.35077	7.46e-05
A_52_P275233	XM_133073	Nup205	nucleoporin 205	6.49559	6.32663	6.31711	6.45693	7.75331	7.95348	6.65359	7.14199	-0.97653	0.004128
A_51_P151433	NM_026554	Ncbp2	nuclear cap binding protein subunit 2	10.4732	9.74913	10.7049	9.99015	11.571	11.7874	10.9282	11.3685	-1.18444	0.000856
A_51_P482801	NM_023906	Asb3	ankyrin repeat and SOCS box-containing protein 3	6.74259	6.35753	6.70067	6.16368	8.21934	8.24583	7.22456	7.72984	-1.36378	0.000246
A_52_P82229	NM_026861	Phgdhl1	phosphoglycerate dehydrogenase like 1	6.61102	6.98697	7.5187	7.30296	8.89298	8.83881	7.46335	8.08807	-1.21589	0.003171
A_52_P390625	NM_026572	Gcsh	glycine cleavage system protein H (aminomethyl carrier)	8.42257	8.45194	8.91621	8.66507	10.3377	10.3601	8.72221	9.6696	-1.15844	0.004814
A_51_P391695	NM_009163	Sgpl1	sphingosine phosphate lyase 1	8.58395	8.44619	8.84174	8.90574	11.181	10.9342	9.33498	10.4451	-1.77942	0.000268
A_51_P313532	NM_027154	Tmbim1	transmembrane BAX inhibitor motif containing 1	9.70083	9.07717	10.0072	9.40944	11.2103	10.9156	10.5376	10.9555	-1.35608	0.000138
A_51_P360673	NM_175124	Lrrc28	leucine rich repeat containing 28	6.16071	6.12592	6.4024	5.72388	7.79133	7.81345	6.87095	7.61895	-1.42045	0.000131
A_52_P134639	NM_009444	Tgoln2	trans-golgi network protein 2	8.62223	8.31365	8.79778	8.32846	10.65	10.6458	9.43175	10.3516	-1.75427	4.71e-05
A_52_P214460	AK131718	Ipp	IAP promoted placental gene	5.50312	5.34643	5.89506	5.36481	7.26666	7.33004	6.0088	7.07956	-1.39391	0.00051
A_52_P203837	BC020137	Mitd1	MIT, microtubule interacting and transport, domain containing 1	6.97466	6.81941	7.97397	6.95154	9.01406	9.28504	7.85208	8.49035	-1.48049	0.001015
A_51_P472488	NM_019836	2610024G14Rik	RIKEN cDNA 2610024G14 gene	8.00584	7.56836	8.09858	7.39825	8.96315	8.91258	8.48746	8.44772	-0.93497	0.001778
A_52_P536646	NM_007861	Dld	dihydrolipoamide dehydrogenase	5.88253	6.32663	6.85999	6.05104	9.24854	9.1767	7.21172	8.95349	-2.36757	0.000102
A_52_P262080	NM_033174	Snurf	SNRPN upstream reading frame	9.67905	8.96714	10.2279	9.40371	11.444	11.2863	10.6883	10.7096	-1.46259	0.000314
A_52_P85875	NM_026998	Snx6	sorting nexin 6	8.218	8.19193	8.27495	7.76296	10.2846	10.3704	8.91279	9.85114	-1.74277	0.000107
A_52_P670909	NM_026176	Pdcl	phosducin-like	8.13489	7.88519	8.64558	8.12987	9.5874	9.49754	9.21988	9.17127	-1.17014	0.000197
A_51_P441914	NM_008290	Hsd17b2	hydroxysteroid (17-beta) dehydrogenase 2	10.5463	9.8521	10.383	10.0923	11.1684	11.2766	11.1172	11.1245	-0.95328	0.000648
A_51_P496845	NM_007604	Capza2	capping protein (actin filament) muscle Z-line, alpha 2	10.1936	9.89701	10.4039	10.0304	11.4772	11.3043	10.8994	10.9363	-1.02309	0.000501
A_51_P111455	NM_027432	Wdr77	WD repeat domain 77	5.79537	6.34525	7.17497	6.86525	8.91324	8.83192	6.94771	8.52884	-1.76021	0.001506
A_51_P150530	NM_053157	Tm2d1	TM2 domain containing 1	10.2648	9.75611	10.7409	9.92496	11.4724	11.7062	10.9306	11.3476	-1.19248	0.000654
A_51_P366513	NM_011864	Papss2	3'-phosphoadenosine 5'-phosphosulfate synthase 2	6.32159	6.4973	6.3461	5.84134	8.2636	7.76117	6.72348	7.75503	-1.37424	0.000765
A_52_P56658	NM_175101	Tmem111	transmembrane protein 111	10.4806	9.91999	10.8186	9.84263	11.5997	11.2997	11.419	11.3831	-1.15991	0.000501
A_51_P442736	NM_146365	Olfr1094	olfactory receptor 1094	4.99465	5.23144	5.63841	5.33313	6.46579	6.82324	5.48567	6.48631	-1.01584	0.004037
A_52_P145017	NM_144948	Rbm7	RNA binding motif protein 7	8.2229	7.93115	8.93782	8.18882	10.2046	10.269	9.19261	9.94061	-1.58153	0.000161
A_51_P416625	NM_026325	1810059G22Rik	RIKEN cDNA 1810059G22 gene	10.3256	9.79787	10.4762	10.0719	11.2811	11.2343	11.1983	11.0633	-1.02632	0.000345
A_52_P366105	NM_001033271	Tmem55b	transmembrane protein 55b	9.38821	8.86104	9.63189	8.65867	10.5958	10.0998	9.99806	10.0176	-1.04287	0.001667
A_52_P657240	AK004569	Cdc40	cell division cycle 40 homolog (yeast)	6.30689	6.50285	6.80881	6.87632	8.42684	8.30348	7.11907	7.77979	-1.28357	0.000865
A_52_P460308	NM_153555	Wdr42a	WD repeat domain 42A	6.61722	6.42911	6.49593	6.18163	8.13314	8.01363	6.67134	7.54577	-1.16	0.002338
A_52_P557156	NM_177368	Tmtc2	transmembrane and tetratricopeptide repeat containing 2	6.71353	6.7651	6.8295	6.7006	8.61057	8.56428	7.38344	8.06004	-1.4024	0.000225
A_51_P121252	NM_027256	Ints4	integrator complex subunit 4	10.321	9.57186	10.2444	9.64304	11.0739	11.0085	10.712	10.6551	-0.91728	0.002193
A_52_P673152	NM_178729	Fbxl5	F-box and leucine-rich repeat protein 5	5.17739	6.36363	6.28753	6.26818	8.21779	8.33634	6.22982	8.06811	-1.68883	0.002534
A_51_P241074	NM_008927	Map2k1	mitogen activated protein kinase kinase 1	9.66341	9.37274	9.87656	9.37861	10.7185	10.6951	9.96833	10.3696	-0.86507	0.002914
A_52_P630502	NM_023200	Ppp1r7	protein phosphatase 1, regulatory (inhibitor) subunit 7	7.72639	6.84581	7.99703	6.93045	9.56501	9.48733	8.42471	9.00481	-1.74554	0.000187
A_52_P247353	NM_017367	Ccni	cyclin I	10.9537	10.3138	11.8436	10.5556	12.6389	12.6201	12.9253	13.8602	-2.09446	9e-05
A_52_P93969	NM_007481	Arf6	ADP-ribosylation factor 6	7.32292	7.48678	7.77493	7.07202	9.45414	9.20189	8.29166	8.78269	-1.51843	0.000128
A_52_P173402	BC031756	Slc4a4	solute carrier family 4 (anion exchanger), member 4	5.7653	5.70398	6.49593	6.82009	8.73935	8.74891	7.14605	8.056	-1.97625	0.000211
A_52_P86561	NM_134025	Pex12	peroxisomal biogenesis factor 12	5.14832	5.7697	6.33168	6.01146	7.85056	7.98904	5.92796	7.64613	-1.53813	0.00349
A_52_P102188	NM_025997	2610204K14Rik	RIKEN cDNA 2610204K14 gene	9.72584	9.71011	10.4514	10.0803	11.4463	11.6063	10.6164	11.4308	-1.28303	0.000446
A_51_P461844	NM_008775	Pafah1b2	platelet-activating factor acetylhydrolase, isoform 1b, alpha2 subunit	8.47758	8.31365	8.5111	8.08283	9.92712	9.80046	8.73812	9.35717	-1.10943	0.001415
A_52_P38157	NM_008866	Lypla1	lysophospholipase 1	7.61731	7.5789	7.9363	7.89953	9.77727	9.80751	8.23535	9.48616	-1.56856	0.000412
A_51_P371323	NM_025664	Snx9	sorting nexin 9	7.3559	7.24688	7.68125	7.31115	9.05371	8.95764	7.81596	8.30148	-1.1334	0.001649
A_51_P317122	NM_023311	Yipf5	Yip1 domain family, member 5	9.77116	9.15495	9.54694	8.94309	10.9437	11.0912	10.3693	10.4474	-1.35886	0.000181
A_52_P423357	NM_145353	Yipf3	Yip1 domain family, member 3	8.69416	8.34332	8.88194	8.28755	10.0568	9.80868	9.04834	9.1003	-0.95179	0.004322
A_51_P496480	NM_011291	Rpl7	ribosomal protein L7	12.5865	11.8385	13.0758	12.7587	13.4672	13.6921	13.3308	13.5145	-0.93624	0.003827
A_51_P485383	NM_009222	Snap23	synaptosomal-associated protein 23	6.61722	6.98697	7.59925	6.99283	9.25687	9.27575	7.76034	8.83325	-1.73248	0.000273
A_52_P598278	NM_146116	Tubb2c	tubulin, beta 2c	11.5974	10.8246	11.4496	10.3652	12.5688	12.009	11.965	12.1416	-1.11192	0.002174
A_52_P432937	NAP000003-006	-	-	12.0268	10.9822	12.3496	11.1466	13.3345	13.2126	12.7745	12.9665	-1.44574	0.00053
A_52_P380314	NM_019792	Cyp3a25	cytochrome P450, family 3, subfamily a, polypeptide 25	7.49714	7.32407	8.2483	7.20094	10.1138	10.1616	8.60621	9.7369	-2.08702	7.56e-05
A_52_P336159	AK081953	2010106G01Rik	RIKEN cDNA 2010106G01 gene	6.83798	6.38779	7.26888	6.19936	8.1397	7.91266	7.69313	7.65151	-1.17575	0.000656
A_52_P419298	NM_010688	Lasp1	LIM and SH3 protein 1	10.4407	9.8412	10.6434	9.88164	11.5195	11.2628	10.8526	11.0506	-0.96966	0.002104
A_52_P181468	NM_030241	Setd8	SET domain containing (lysine methyltransferase) 8	7.64523	8.1642	8.46884	8.23688	10.1146	10.1432	8.68991	9.69716	-1.53243	0.00049
A_51_P107243	AK079264	-	-	7.49714	8.27529	7.3499	7.63837	6.61449	6.6407	7.04972	6.7394	0.929098	0.00214
A_52_P575505	NM_008994	Pxmp3	peroxisomal membrane protein 3	7.0731	7.03749	7.83246	7.36718	9.73616	9.83076	8.56562	9.39292	-2.05381	1.86e-05
A_52_P276719	NM_172666	Agps	alkylglycerone phosphate synthase	11.7379	11.3281	12.1677	11.7108	13.3582	13.3775	12.3984	12.8196	-1.25232	0.000611
A_51_P519189	NM_018799	Eif3s2	eukaryotic translation initiation factor 3, subunit 2 (beta)	11.0702	10.6606	11.338	11.1939	12.4369	12.4919	11.9446	12.3596	-1.24257	0.00012
A_51_P281384	NM_029734	2410187C16Rik	RIKEN cDNA 2410187C16 gene	7.63482	7.00271	7.54397	7.12869	8.68091	8.72678	7.86986	8.03558	-1.00074	0.0023
A_51_P114577	AK161172	9130213B05Rik	RIKEN cDNA 9130213B05 gene	11.1142	10.3256	11.7097	10.582	12.3902	12.4146	12.5878	12.5431	-1.55104	0.000141
A_51_P498922	NM_026106	Dr1	down-regulator of transcription 1	6.61102	6.05984	7.28395	6.19936	8.32538	8.16765	7.32403	7.72984	-1.34818	0.000917
A_52_P451834	NM_183262	Stk35	serine/threonine kinase 35	9.7116	9.04807	8.78988	8.91382	8.43353	8.36847	7.94772	8.0841	0.907388	0.002847
A_51_P115749	NM_029749	Usp42	ubiquitin specific peptidase 42	9.81925	9.89807	9.73286	10.3142	8.48471	8.3573	8.72221	8.56062	1.40988	1.79e-05
A_52_P449130	AK146526	Ppfia1	protein tyrosine phosphatase, receptor type, f polypeptide (PTPRF), interacting protein, alpha 1	7.92267	7.90207	8.38742	7.63185	9.52419	9.12779	8.54791	9.0825	-1.10959	0.000878
A_52_P572950	NM_007502	Atp1b3	ATPase, Na+/K+ transporting, beta 3 polypeptide	9.10619	8.59119	9.72598	8.66826	11.3614	11.4637	10.5791	11.3346	-2.16181	9.18e-06
A_52_P348638	NM_017398	Diap2	diaphanous homolog 2 (Drosophila)	6.88116	6.4407	7.37827	6.713	8.74905	8.70681	7.79761	8.19504	-1.50884	0.00015
A_52_P334188	NM_018754	Sfn	stratifin	11.2179	10.4603	11.7611	10.2634	12.7535	12.5063	12.4716	13.0309	-1.76489	0.000124
A_52_P171964	NM_026896	Crsp8	cofactor required for Sp1 transcriptional activation, subunit 8	7.22012	6.90562	7.49946	7.16527	8.41199	8.62538	7.83411	7.95959	-1.01016	0.001096
A_51_P458242	NM_019880	Mtch1	mitochondrial carrier homolog 1 (C. elegans)	8.39211	8.18849	8.55526	7.87212	10.2322	9.68527	9.14468	9.55233	-1.40162	0.000164
A_52_P375803	NM_020588	1300007B12Rik	RIKEN cDNA 1300007B12 gene	7.86279	7.64056	8.54278	8.02925	9.95856	9.88619	8.75387	9.42781	-1.48776	0.000314
A_52_P243109	NM_024209	Ppp6c	protein phosphatase 6, catalytic subunit	7.64523	7.04891	8.09858	6.88731	9.69161	9.65693	8.48129	8.99215	-1.78549	0.000189
A_51_P473633	AK045406	2610024B07Rik	RIKEN cDNA 2610024B07 gene	6.74834	6.55178	6.70067	6.36563	8.40247	8.47265	7.00674	7.95959	-1.36876	0.000733
A_51_P256369	NM_199322	Dot1l	DOT1-like, histone H3 methyltransferase (S. cerevisiae)	8.91462	8.64359	8.0287	8.52075	7.68314	8.01971	7.27501	7.44411	0.921421	0.002952
A_52_P533809	NM_010495	Id1	inhibitor of DNA binding 1	8.68332	7.98563	9.52172	9.00244	7.57831	7.61885	6.85518	6.62387	1.62923	0.000447
A_52_P124097	NM_053009	Zfp91	zinc finger protein 91	8.08235	7.79089	8.24059	7.44363	9.37357	9.38895	8.9175	9.41838	-1.38523	6.57e-05
A_52_P169295	NM_026422	Mrrf	mitochondrial ribosome recycling factor	7.94022	7.66796	8.23672	7.75098	9.38329	9.22489	8.19919	8.86831	-1.01995	0.002783
A_51_P344249	NM_009685	Apbb1	amyloid beta (A4) precursor protein-binding, family B, member 1	8.22045	7.69485	8.05969	7.42866	8.99699	9.00542	8.20648	8.81659	-0.90546	0.003993
A_52_P382939	NM_181854	D8Ertd457e	DNA segment, Chr 8, ERATO Doi 457, expressed	5.88253	5.80595	6.16273	5.42616	7.59273	7.39386	6.38333	6.97196	-1.26613	0.000723
A_52_P520408	NM_030685	D3Ucla1	DNA segment, Chr 3, University of California at Los Angeles 1	10.92	10.4018	10.9667	10.5786	12.3399	12.436	12.1501	12.24	-1.57468	6.01e-06
A_51_P100181	AK136576	-	-	7.53074	7.04131	7.72056	6.55663	8.84959	8.91149	8.12448	8.34527	-1.3454	0.000581
A_51_P505052	NM_001033300	Gmps	guanine monphosphate synthetase	9.7703	9.08273	9.90487	8.93252	11.0425	10.9251	10.66	10.839	-1.444	0.000101
A_52_P626329	NAP026388-1	-	-	8.24235	8.18849	9.69951	8.89216	10.354	10.4084	9.47135	10.4521	-1.41582	0.001611
A_52_P57359	NM_013835	Trove2	TROVE domain family, member 2	7.57096	7.18616	7.65249	7.00297	8.56861	8.49465	8.41187	8.81898	-1.22038	0.000112
A_52_P369562	NM_013831	Pstpip2	proline-serine-threonine phosphatase-interacting protein 2	5.65019	6.12592	6.3461	6.26818	7.86252	8.16582	6.31927	7.97683	-1.48351	0.001661
A_52_P392255	NM_175930	Rapgef5	Rap guanine nucleotide exchange factor (GEF) 5	6.09527	6.00628	6.12978	6.14551	7.74257	7.73922	6.72348	7.40008	-1.30713	0.000187
A_51_P338397	NM_026145	Kctd10	potassium channel tetramerisation domain containing 10	7.94603	7.37936	7.95996	7.31929	8.85558	8.75379	8.52399	8.35848	-0.9718	0.001166
A_52_P989682	NM_175101	Tmem111	transmembrane protein 111	8.63164	8.37238	8.83664	8.20209	10.2599	10.1146	9.23524	9.54368	-1.27767	0.000422
A_52_P335548	NM_025824	Bzw1	basic leucine zipper and W2 domains 1	7.10161	7.21684	7.73709	7.42866	10.2352	10.344	8.3123	9.63337	-2.26018	8.58e-05
A_51_P480363	NM_027315	Ube2q	ubiquitin-conjugating enzyme E2Q (putative)	8.66507	8.2914	8.85443	8.49582	9.84764	9.74033	8.99554	9.43874	-0.92888	0.002098
A_52_P536735	NM_016677	Hpcal1	hippocalcin-like 1	8.3943	8.12159	8.29741	8.06358	9.92046	9.87	8.69534	9.52476	-1.28342	0.000519
A_51_P335292	AK129447	D19Wsu12e	DNA segment, Chr 19, Wayne State University 12, expressed	9.3702	8.58859	9.48631	8.94309	11.2995	11.3809	10.2508	10.839	-1.84549	4.25e-05
A_51_P160453	NM_011840	Map2k5	mitogen activated protein kinase kinase 5	6.07007	6.28223	6.04395	5.64855	7.18968	6.90872	6.70627	6.74945	-0.87733	0.001469
A_52_P572537	NM_001005423	Mreg	melanoregulin	6.29949	6.09692	6.41614	6.42713	8.7976	8.66084	7.27501	8.57484	-2.01715	3.2e-05
A_51_P162426	NM_021419	Rnf8	ring finger protein 8	5.65019	5.79697	5.85532	5.64855	7.31676	7.37817	6.22982	7.11111	-1.27121	0.00039
A_52_P469458	NM_026654	Toe1	target of EGR1, member 1 (nuclear)	6.71938	6.98301	7.05709	6.98262	8.59034	8.56705	7.48553	8.18023	-1.27026	0.000375
A_52_P257625	NM_023612	Esm1	endothelial cell-specific molecule 1	10.0282	10.1822	9.90853	10.4958	8.79032	9.01661	9.55364	8.92491	1.08232	0.000526
A_51_P462751	M79314	Rap1b	RAS related protein 1b	7.52704	7.59197	7.88284	7.73889	10.1171	10.3605	8.61762	9.87202	-2.05662	4.81e-05
A_52_P676390	NM_029934	Leng4	leukocyte receptor cluster (LRC) member 4	8.38991	7.82006	8.53019	8.18882	9.47311	9.07132	8.85015	9.0069	-0.86813	0.002468
A_52_P507393	NM_026011	Arl8b	ADP-ribosylation factor-like 8B	11.1009	10.4221	11.2072	10.3799	12.1014	11.9963	11.6425	11.8745	-1.12618	0.00062
A_52_P98348	TC1475345	-	-	5.74495	5.64518	5.7291	5.01201	7.68987	7.89733	5.62494	7.34142	-1.60558	0.002739
A_52_P82804	NM_198110	Gnl3l	guanine nucleotide binding protein-like 3 (nucleolar)-like	6.216	5.82374	6.87997	6.28488	7.60464	7.73676	6.83926	7.31456	-1.07266	0.002058
A_51_P273130	NM_030116	Mrpl9	mitochondrial ribosomal protein L9	8.44608	8.16944	8.8695	8.47046	10.3219	10.4386	9.50037	9.95481	-1.56504	4.83e-05
A_52_P637762	NM_172117	Entpd6	ectonucleoside triphosphate diphosphohydrolase 6	5.52661	6.05984	5.85532	5.51359	7.18968	6.96021	6.22982	6.92835	-1.08817	0.000898
A_51_P259778	XM_143619	4833413O15Rik	RIKEN cDNA 4833413O15 gene	6.31425	6.60427	7.4668	6.79697	8.45606	8.49901	7.60274	8.08807	-1.3659	0.00049
A_52_P266106	NM_027554	Usp38	ubiquitin specific peptidase 38	6.14458	5.94253	6.48294	6.63693	7.99514	8.14927	6.65359	7.65151	-1.31063	0.001414
A_51_P339503	NM_009837	Cct4	chaperonin subunit 4 (delta)	12.1587	11.43	12.4533	11.3506	13.0939	13.1108	13.0569	13.0609	-1.23247	0.000508
A_52_P220229	NM_145516	Plekhb2	pleckstrin homology domain containing, family B (evectins) member 2	7.92854	7.58675	8.30112	7.42112	9.07357	9.05562	8.42471	8.60564	-0.9805	0.002162
A_52_P474739	NM_021608	Dctn5	dynactin 5	9.26203	8.94999	9.70792	8.83368	10.8277	10.7501	10.2975	10.802	-1.48093	5.14e-05
A_51_P129299	NM_013635	Sypl	synaptophysin-like protein	10.5311	9.92155	10.6929	10.1854	12.0087	11.9561	11.3585	11.7203	-1.42813	6.64e-05
A_52_P422514	NAP037463-1	-	-	9.51863	9.6514	10.4672	10.0304	11.3865	11.475	10.7912	11.4541	-1.3598	0.000212
A_51_P136941	NM_028012	Xrcc4	X-ray repair complementing defective repair in Chinese hamster cells 4	6.25445	6.06733	6.8499	6.05104	8.08462	8.12314	7.21172	7.72475	-1.48038	0.00013
A_52_P139097	XM_992750	LOC638803	similar to TOM22 protein	10.4002	9.97539	10.7925	10.2978	11.902	11.7895	11.1734	11.5349	-1.23349	0.000265
A_52_P355197	NM_010269	Gdap2	ganglioside-induced differentiation-associated-protein 2	7.25072	6.88878	7.22269	6.5839	8.63981	8.67889	7.35991	8.04378	-1.19408	0.001995
A_52_P269956	NM_025904	1600012F09Rik	RIKEN cDNA 1600012F09 gene	9.12242	8.87286	9.19275	8.78161	10.2218	10.4394	9.33854	9.95046	-0.99512	0.002053
A_52_P174661	NM_029645	2010003O18Rik	RIKEN cDNA 2010003O18 gene	6.48896	6.63991	7.34272	6.89822	8.69769	8.68529	7.28739	8.06811	-1.34217	0.001376
A_52_P189984	NM_172528	Lrrc1	leucine rich repeat containing 1	5.34177	5.93436	5.29712	5.94998	7.42552	7.18606	5.87173	6.98053	-1.23515	0.002678
A_52_P355398	NM_177445	Dars	aspartyl-tRNA synthetase	7.04413	7.1083	8.10708	8.20209	9.87986	9.95552	8.62896	9.89487	-1.9744	0.000158
A_51_P447908	ENSMUST00000024761	-	-	6.43492	6.38779	6.63168	6.5428	7.62818	7.62418	6.80697	7.39368	-0.86396	0.002467
A_52_P642207	NM_018810	Mkrn1	makorin, ring finger protein, 1	8.00864	7.95562	8.53965	8.12987	9.49568	9.544	8.4751	9.13527	-1.00407	0.002632
A_52_P510877	NM_009743	Bcl2l1	Bcl2-like 1	5.10372	5.34643	5.61482	5.12709	7.31965	6.66676	5.52164	6.26589	-1.14547	0.00477
A_51_P339987	NM_175344	Tmem16f	transmembrane protein 16F	8.60512	8.18849	8.50468	8.09236	10.1266	9.79869	9.15278	9.50855	-1.299	0.000195
A_52_P501969	NM_030153	Mak10	MAK10 homolog, amino-acid N-acetyltransferase subunit, (S. cerevisiae)	7.0731	7.19646	7.18304	6.93045	9.05719	9.29845	7.66351	8.78514	-1.60531	0.000267
A_52_P214058	NM_029780	Raf1	v-raf-leukemia viral oncogene 1	8.51657	8.42882	8.586	8.4668	10.0323	9.85817	9.09518	9.38002	-1.09187	0.000557
A_52_P335907	NM_026172	Decr1	2,4-dienoyl CoA reductase 1, mitochondrial	8.58589	8.05332	8.52703	8.00926	9.77252	9.86776	9.03966	9.3881	-1.22314	0.000337
A_52_P5652	NM_019748	Uble1a	ubiquitin-like 1 (sentrin) activating enzyme E1A	7.47438	7.28599	8.54904	7.87212	9.94878	9.79869	8.65139	9.55663	-1.69349	0.0003
A_52_P382485	NAP092627-001	-	-	5.91987	5.27079	5.66162	4.97155	6.71017	6.44984	6.67134	6.07128	-1.0197	0.001672
A_51_P194022	NM_028273	Pgam5	phosphoglycerate mutase family member 5	8.57032	8.13415	8.56146	7.69577	9.59578	9.59785	9.03531	9.25314	-1.13009	0.000707
A_52_P640204	NM_011484	Stam	signal transducing adaptor molecule (SH3 domain and ITAM motif) 1	6.31425	6.33286	6.37453	6.5005	7.88809	7.99934	6.52389	7.44411	-1.08332	0.003435
A_52_P1194875	AK008591	2010320H13Rik	RIKEN cDNA 2010320H13 gene	5.5149	5.10661	5.91453	5.36481	7.21165	6.88227	6.22982	6.79872	-1.3054	0.000282
A_51_P172917	NM_007717	Cmah	cytidine monophospho-N-acetylneuraminic acid hydroxylase	7.98614	7.46422	7.07453	7.31929	9.50143	9.03974	8.18451	9.12564	-1.50178	0.000297
A_52_P456674	NM_016746	Ccnc	cyclin C	5.65019	5.46436	6.00814	5.64855	7.97325	8.14927	6.27515	7.38079	-1.75181	0.000378
A_52_P397722	NM_175025	Atp2c1	ATPase, Ca++-sequestering	6.49559	6.68935	7.47995	6.38125	9.04674	8.59175	7.85208	8.80699	-1.81285	7.98e-05
A_52_P366047	NM_145938	Rpp40	ribonuclease P 40 subunit (human)	7.05384	6.45791	7.14226	6.34984	8.3763	8.62139	7.8962	8.51416	-1.60105	4.08e-05
A_52_P653184	XM_001006741	LOC673959	similar to Hippocalcin-like protein 1 (Visinin-like protein 3) (VILIP-3) (Neural visinin-like protein 3) (NVL-3) (NVP-3)	7.62083	7.61519	8.15297	7.5233	9.61121	9.43367	7.83411	8.87062	-1.20933	0.004786
A_52_P484550	NM_133726	St13	suppression of tumorigenicity 13	8.71207	8.43463	9.52331	9.31896	11.1308	11.1573	10.0338	11.0557	-1.84717	8.57e-05
A_52_P440962	NM_145991	Cdc73	Vcell division cycle 73, Paf1/RNA polymerase II complex component, homolog (S. cerevisiae)	7.27226	6.91396	8.01069	7.33543	9.0069	9.18123	8.09366	8.78514	-1.38365	0.000513
A_52_P675072	NM_019822	Adrm1	adhesion regulating molecule 1	9.54396	8.95909	10.2434	9.21807	11.4733	11.0352	10.782	11.045	-1.59277	0.000116
A_52_P6073	NM_027604	Usp15	ubiquitin specific peptidase 15	6.37917	6.36971	6.74491	6.4716	9.04412	8.88286	7.66351	8.67328	-2.0746	1.17e-05
A_52_P522097	NM_028320	Adipor1	adiponectin receptor 1	8.59361	8.21068	9.52013	8.84218	10.798	10.5436	10.6685	11.4766	-2.08003	1.76e-05
A_51_P259001	NM_029814	Chmp5	chromatin modifying protein 5	10.7252	10.1534	11.5197	10.8805	12.3178	12.2853	11.9673	12.2841	-1.3939	0.000261
A_51_P314763	NM_011231	Rabggtb	RAB geranylgeranyl transferase, b subunit	9.96365	9.4715	9.79865	9.47832	11.1824	11.3665	10.5391	10.7849	-1.29021	0.000153
A_52_P583236	NM_177296	Tnpo3	transportin 3	6.85429	7.40919	7.75343	7.33543	9.0787	9.1767	7.60274	8.70725	-1.30326	0.002304
A_52_P652442	NM_013646	Rora	RAR-related orphan receptor alpha	10.2829	9.89596	10.5761	10.2228	11.4534	11.6302	10.968	11.1998	-1.06842	0.000506
A_51_P356229	NM_016813	Nxf1	nuclear RNA export factor 1 homolog (S. cerevisiae)	4.78871	5.33409	6.19496	5.45589	7.98606	7.86616	5.95535	7.51661	-1.88763	0.000899
A_52_P129697	NM_172656	Als2cr2	amyotrophic lateral sclerosis 2 (juvenile) chromosome region, candidate 2 (human)	5.16292	5.55226	5.56647	5.56909	7.18334	6.91308	5.95535	6.77921	-1.24506	0.000558
A_52_P606559	NM_008692	Nfyc	nuclear transcription factor-Y gamma	7.40425	7.63299	8.15707	7.55811	9.11913	8.93421	8.37933	8.73537	-1.10391	0.000595
A_52_P654021	NM_009357	Tex261	testis expressed gene 261	10.9672	10.3741	11.4294	10.9212	12.1749	11.9929	12.1347	12.0864	-1.17425	0.000316
A_51_P372418	NM_026521	Zfp706	zinc finger protein 706	10.4706	9.55327	10.6309	10.3334	11.4564	11.4719	11.1151	11.1211	-1.04408	0.001485
A_52_P100088	NM_011949	Mapk1	mitogen activated protein kinase 1	9.89049	9.28052	9.587	8.73368	10.7834	10.7833	10.2374	10.2355	-1.13697	0.001312
A_51_P424128	NM_027187	Rnaseh2a	ribonuclease H2, large subunit	7.09216	7.12277	7.32825	6.99283	8.21469	8.11748	7.51828	8.01904	-0.83337	0.002085
A_52_P625166	NM_025491	Susd3	sushi domain containing 3	9.52475	8.86535	10.0095	9.31286	11.037	10.7701	10.705	10.6247	-1.35609	0.000168
A_51_P427505	NM_025673	Golph3	golgi phosphoprotein 3	8.5546	7.74484	9.52013	8.42592	10.9588	10.8812	10.1586	10.4991	-2.06304	5.9e-05
A_52_P404403	NM_011917	Xrn2	5'-3' exoribonuclease 2	7.83204	7.62539	8.1693	7.61211	9.57836	9.73788	8.83037	9.35223	-1.565	3.37e-05
A_51_P333885	NM_019868	Hnrph2	heterogeneous nuclear ribonucleoprotein H2	12.6989	12.4523	12.6982	12.8889	11.7058	11.9752	12.2294	11.8885	0.734857	0.003408
A_51_P121397	NM_025450	Mrps17	mitochondrial ribosomal protein S17	8.7559	8.49013	9.09782	8.6904	9.9916	10.179	9.22373	9.85114	-1.0528	0.001088
A_52_P292708	NM_019437	Rfk	riboflavin kinase	7.74935	7.43842	8.03317	7.66417	9.67589	9.5856	7.90489	8.94694	-1.30705	0.002912
A_52_P257502	NM_010517	Igfbp4	insulin-like growth factor binding protein 4	10.0539	9.9472	9.16655	10.0066	8.74797	9.18033	8.88899	8.94037	0.854147	0.003872
A_51_P145991	NM_026899	Ssu72	Ssu72 RNA polymerase II CTD phosphatase homolog (yeast)	10.9582	9.99077	10.7599	10.0911	11.9822	12.2256	11.8968	11.9455	-1.56253	4.51e-05
A_51_P225209	NM_025623	Nipsnap3a	nipsnap homolog 3A (C. elegans)	11.3261	10.8945	11.3785	10.669	12.1504	12.1319	11.7613	11.949	-0.93114	0.00131
A_52_P592951	NM_025509	2310008M10Rik	RIKEN cDNA 2310008M10 gene	9.3554	8.62464	9.85526	8.89216	10.6239	10.4585	10.6193	10.4374	-1.35292	0.000249
A_52_P399054	NM_019770	Tmed2	transmembrane emp24 domain trafficking protein 2	9.37246	8.92232	10.4261	9.97863	12.0984	12.0755	10.9738	11.7522	-2.05009	7.68e-05
A_52_P241819	NM_177561	Usp46	ubiquitin specific peptidase 46	5.05786	5.34643	5.81446	5.72388	7.18968	6.97697	6.22982	6.84636	-1.32505	0.000273
A_52_P186754	NM_026130	Srpr	signal recognition particle receptor ('docking protein')	7.15729	6.91812	8.63973	7.33543	9.85314	9.48953	9.66612	10.791	-2.43731	4e-05
A_52_P134381	NM_025894	Psmd12	proteasome (prosome, macropain) 26S subunit, non-ATPase, 12	8.42257	8.13593	9.01891	8.89488	11.0833	11.4219	9.8302	10.4735	-2.08413	5.1e-05
A_52_P461378	NM_027154	Tmbim1	transmembrane BAX inhibitor motif containing 1	10.5794	10.2036	10.4133	10.0229	11.498	11.1681	10.7899	11.0404	-0.81925	0.003092
A_51_P114854	NM_023671	Clns1a	chloride channel, nucleotide-sensitive, 1A	9.51556	8.96312	9.64508	8.99484	10.4935	10.5224	9.9867	10.1074	-0.99784	0.001186
A_51_P136097	NM_175654	Hist1h4d	histone 1, H4d	10.2365	9.13812	9.76008	9.28195	10.7351	10.8551	10.2565	10.6967	-1.03167	0.002233
A_52_P123341	NM_134033	Ccdc117	coiled-coil domain containing 117	6.61102	6.42911	7.32096	6.63693	8.42952	8.23542	7.13261	7.90211	-1.17541	0.002199
A_52_P639997	NM_026561	Nt5c3l	5'-nucleotidase, cytosolic III-like	5.44291	5.62504	5.66162	5.56909	7.07107	7.20753	6.0088	6.57945	-1.14205	0.000982
A_51_P185971	NM_007589	Calm2	calmodulin 2	11.6762	11.152	12.0542	11.554	12.8451	12.9535	12.5935	12.8807	-1.20912	0.000182
A_52_P611589	NM_021518	Rab2	RAB2, member RAS oncogene family	10.7973	10.5953	11.4662	11.0817	12.4022	12.389	11.6345	12.2047	-1.17246	0.000633
A_52_P170735	NM_011675	Uck1	uridine-cytidine kinase 1	6.59856	6.83707	7.35705	7.08162	9.42756	9.37636	7.80681	8.56633	-1.82569	0.000195
A_51_P499020	NM_007994	Fbp2	fructose bisphosphatase 2	8.60512	8.2392	8.97546	8.59639	9.74695	9.95552	9.48109	10.1364	-1.22596	0.000174
A_51_P214087	NM_007678	Cebpa	CCAAT/enhancer binding protein (C/EBP), alpha	7.3559	7.15129	7.66981	6.87632	9.75553	8.81802	8.39893	8.01069	-1.48246	0.000963
A_52_P65496	AK147360	Iqgap2	IQ motif containing GTPase activating protein 2	8.59361	7.51174	8.82638	7.85543	9.47571	9.52631	9.5659	9.62109	-1.35046	0.000448
A_51_P232393	BC003985	Myo5c	myosin VC	11.8427	11.5909	11.5085	11.8199	10.467	10.7305	11.0023	10.4209	1.03534	0.000331
A_52_P13703	NM_027457	5730437N04Rik	RIKEN cDNA 5730437N04 gene	9.81842	9.17245	9.63777	9.13518	11.0457	11.1393	9.88264	10.2577	-1.14039	0.002824
A_51_P348325	NM_027740	Wdr51b	WD repeat domain 51B	10.2538	10.0055	9.50412	10.3652	9.0033	9.3175	9.07831	8.90479	0.956178	0.001375
A_51_P101375	NM_145933	St6gal1	beta galactoside alpha 2,6 sialyltransferase 1	6.65395	7.01051	7.85787	7.66417	9.10578	9.10031	8.08587	9.12177	-1.55681	0.000422
A_52_P228247	NM_010282	Ggps1	geranylgeranyl diphosphate synthase 1	7.0731	7.12277	7.18304	6.5839	8.14949	8.28002	7.56102	8.15396	-1.04542	0.000712
A_52_P255250	NM_009543	Rnf103	ring finger protein 103	6.20821	6.70386	6.63168	6.38125	8.43487	8.11748	6.65359	8.28427	-1.3913	0.001907
A_52_P407668	A_52_P407668	-	-	6.08691	6.03713	6.46982	6.28488	7.48344	7.58917	6.42471	7.28719	-0.97644	0.0033
A_52_P10017	NM_181401	Tmem64	transmembrane protein 64	12.167	10.8847	12.1299	10.7712	13.5661	13.8221	13.2305	13.1155	-1.94533	0.000108
A_52_P205991	NM_008142	Gnb1	guanine nucleotide binding protein, beta 1	9.91633	9.30928	9.88647	9.17161	11.1302	10.8722	10.441	10.7377	-1.22435	0.000318
A_51_P114606	NM_016965	Nckap1	NCK-associated protein 1	6.9181	6.89722	7.43339	7.12869	10.1167	10.4268	8.679	10.2542	-2.77483	4.04e-06
A_51_P391847	NM_016804	Mtx2	metaxin 2	9.51146	8.80603	9.88523	8.88395	11.1666	11.3093	10.0795	10.6504	-1.52977	0.00049
A_52_P88818	NM_029556	Clybl	citrate lyase beta like	8.96493	8.1677	8.84429	8.12059	10.045	9.88396	9.20045	9.61834	-1.16258	0.001031
A_51_P122825	NM_010956	Ogdh	oxoglutarate dehydrogenase (lipoamide)	9.55795	8.892	9.87904	9.28611	10.7909	10.5415	10.2546	10.178	-1.03749	0.001398
A_52_P12877	NM_031165	Hspa8	heat shock protein 8	12.3004	11.4356	12.6388	12.4067	14.6266	14.7089	13.9543	14.0962	-2.15113	8.4e-06
A_52_P597371	NM_134094	Ncald	neurocalcin delta	6.96451	6.83267	7.72056	8.17991	9.15198	9.61937	7.80681	9.08051	-1.49026	0.002852
A_51_P427177	NM_023041	Pex19	peroxisome biogenesis factor 19	11.2613	10.8964	11.7135	11.2845	12.9137	12.7117	12.1927	12.5846	-1.31173	0.000137
A_52_P424037	NM_019553	Ddx21	DEAD (Asp-Glu-Ala-Asp) box polypeptide 21	7.22452	7.21346	7.59321	6.86525	8.36093	8.36847	7.86099	7.88852	-0.89561	0.002037
A_51_P206165	NM_177679	9130230L23Rik	RIKEN cDNA 9130230L23 gene	8.49207	8.08139	8.32319	7.98388	9.53854	9.25528	9.32781	9.24249	-1.1209	0.000116
A_51_P103659	NM_009450	Tubb2a	tubulin, beta 2a	6.77118	6.79251	7.79611	7.502	8.93511	9.03575	7.7414	8.53467	-1.34628	0.001514
A_52_P74183	NM_024242	Riok1	RIO kinase 1 (yeast)	6.81599	6.85451	7.25365	7.25285	8.44815	8.50046	7.27501	8.0841	-1.03268	0.003174
A_52_P55732	NM_011883	Rnf13	ring finger protein 13	7.76879	7.65806	8.8238	8.37606	10.8282	11.1534	9.57503	10.7314	-2.41532	2.19e-05
A_52_P60254	ENSMUST00000050108	-	-	8.14005	7.9955	8.65141	7.70823	9.22326	9.2001	8.9222	9.16377	-1.00354	0.000938
A_52_P771288	AK051988	-	-	5.38043	5.24468	5.70696	5.84134	4.06169	4.39688	4.36763	4.2402	1.27675	5.31e-05
A_51_P236397	NM_016909	Tsnax	translin-associated factor X	10.7114	10.0421	10.3204	9.84404	11.3517	11.1934	11.0511	10.9962	-0.91861	0.001674
A_52_P621617	NM_027287	Dnajb4	DnaJ (Hsp40) homolog, subfamily B, member 4	8.03083	7.9697	8.82895	8.18437	10.3729	10.3971	9.13654	9.85697	-1.68743	0.000145
A_52_P214804	NM_016784	Plrg1	pleiotropic regulator 1, PRL1 homolog (Arabidopsis)	8.95591	8.3979	8.92826	8.35246	9.91042	9.85364	9.27669	9.46646	-0.96817	0.001532
A_52_P379986	NAP107478-1	-	-	7.0635	6.76048	7.29887	7.08162	8.63633	8.76107	7.47448	8.30148	-1.24222	0.000871
A_52_P161674	NM_133196	Cstf2	cleavage stimulation factor, 3' pre-RNA subunit 2	6.62955	6.36971	6.88985	6.23418	7.65363	7.78517	6.97748	7.23801	-0.88275	0.003449
A_52_P247943	NM_001005767	Parl	presenilin associated, rhomboid-like	9.02223	8.56757	9.51055	8.99991	10.703	10.5781	10.1687	9.88691	-1.30911	0.000296
A_51_P156833	NM_021522	Usp14	ubiquitin specific peptidase 14	7.95471	8.06649	9.12947	8.30815	10.8165	10.8273	9.03094	10.3582	-1.89353	0.000465
A_52_P442691	NM_023644	Mccc1	methylcrotonoyl-Coenzyme A carboxylase 1 (alpha)	7.58535	7.70691	7.86791	7.58536	9.46464	9.38581	8.75909	8.92713	-1.44778	2.62e-05
A_51_P468037	NM_026698	Tmem129	transmembrane protein 129	6.24683	6.23642	6.64341	6.23418	8.17529	8.0418	7.21172	7.50478	-1.39319	0.00012
A_52_P518030	NM_030018	Tmem50b	transmembrane protein 50B	5.79537	6.78343	6.38853	6.28488	8.93511	8.80046	6.67134	8.49634	-1.91276	0.000941
A_51_P510466	NM_019788	Pldn	pallidin	5.53823	5.29644	5.87533	5.05139	7.09491	6.9728	5.69028	6.93718	-1.23345	0.002247
A_52_P605834	NM_133352	Tm9sf3	transmembrane 9 superfamily member 3	11.3043	10.7875	11.2851	10.5693	12.0693	12.1164	11.8925	11.9139	-1.01146	0.000673
A_51_P148264	NM_019973	Son	Son cell proliferation protein	6.73681	6.71345	7.09177	6.412	7.92085	7.82739	7.14605	7.39368	-0.83348	0.00459
A_51_P209518	NM_013814	Galnt1	UDP-N-acetyl-alpha-D-galactosamine:polypeptide N-acetylgalactosaminyltransferase 1	8.18827	7.9697	8.98241	8.02428	9.71598	9.74033	9.00001	9.67884	-1.24263	0.000689
A_52_P278192	NM_011232	Rad1	RAD1 homolog (S. pombe)	6.54138	6.38779	7.26888	7.10063	8.53538	8.30348	7.33607	8.33528	-1.30288	0.000989
A_52_P392247	NM_027590	Ints10	integrator complex subunit 10	6.74834	6.36363	7.20696	6.64989	8.16084	8.16216	7.21172	7.61345	-1.04483	0.002305
A_51_P232778	NM_019661	Ykt6	YKT6 homolog (S. Cerevisiae)	8.03907	7.74951	8.14886	8.02925	9.62356	9.35807	8.32592	9.0685	-1.10234	0.001637
A_52_P69637	AY138582	Mll3	myeloid/lymphoid or mixed-lineage leukemia 3	6.25445	6.27577	6.31711	6.36563	7.81203	7.55328	6.88658	7.65151	-1.17261	0.00025
A_52_P2540	NM_001013824	LOC435337	similar to Eukaryotic translation initiation factor 1A (eIF-1A) (eIF-4C)	6.66	6.45791	7.15871	6.51474	8.72196	8.72305	7.29969	8.41648	-1.59245	0.000319
A_52_P99190	NM_010687	Large	like-glycosyltransferase	6.24683	6.66978	7.17497	6.34984	8.26209	7.68157	7.64349	7.95959	-1.27633	0.00028
A_51_P509452	NM_138758	Tmlhe	trimethyllysine hydroxylase, epsilon	9.63258	8.69899	9.51375	9.13979	10.3377	10.6287	10.3176	9.97533	-1.06855	0.001079
A_52_P659917	NM_173423	Fem1c	fem-1 homolog c (C.elegans)	7.45131	7.17579	7.80136	6.45693	8.66506	8.53626	8.42471	8.29462	-1.25882	0.00063
A_52_P136751	NM_007886	Dtnb	dystrobrevin, beta	7.49714	7.62539	8.17336	7.73889	8.76506	8.44127	8.45009	8.70207	-0.83093	0.002099
A_51_P205286	NM_008793	Pcsk4	proprotein convertase subtilisin/kexin type 4	8.95289	8.80715	8.71676	9.13979	8.34681	7.91918	8.00594	8.0841	0.815136	0.001462
A_52_P1034698	NM_007920	Elf1	E74-like factor 1	5.52661	5.90957	6.16273	6.19936	7.28454	7.23567	6.20668	7.46868	-1.09932	0.002606
A_52_P521054	NM_011459	Serpinb8	serine (or cysteine) peptdiase inhibitor, clade B, member 8	6.61722	6.78343	6.99434	6.61066	8.39837	8.47413	7.02118	8.30489	-1.29823	0.001228
A_52_P172619	NM_053207	Egln1	EGL nine homolog 1 (C. elegans)	10.7419	9.97738	10.4844	9.75831	11.3224	11.2139	10.8576	11.0858	-0.87942	0.004089
A_52_P42946	NM_026992	Zcsl3	zinc finger, CSL-type containing 3	9.23491	8.39642	9.64216	9.00244	10.3273	10.4053	9.87772	10.3274	-1.16545	0.000993
A_52_P1480	NM_011622	Tom1	target of myb1 homolog (chicken)	6.19252	6.45791	6.78782	6.28488	8.60346	7.97867	6.99217	7.55727	-1.35211	0.001019
A_52_P638439	NM_025800	Ppp1r2	protein phosphatase 1, regulatory (inhibitor) subunit 2	8.89117	8.48453	9.25911	8.76977	10.4787	10.4443	9.51308	10.0362	-1.26691	0.000439
A_52_P527924	NM_028247	Slc16a10	solute carrier family 16 (monocarboxylic acid transporters), member 10	4.50968	4.46243	5.38329	4.84299	5.97289	5.97036	5.41117	5.68834	-0.96109	0.002382
A_52_P660064	NM_025818	1200014J11Rik	RIKEN cDNA 1200014J11 gene	6.27712	6.81941	6.92873	7.02304	8.32249	8.32656	7.02118	7.98537	-1.15183	0.002667
A_52_P461292	NM_008753	Oaz1	ornithine decarboxylase antizyme	13.1209	12.5224	13.2717	12.7677	13.9827	13.9961	13.6055	13.764	-0.91641	0.001467
A_52_P220090	NM_016898	Cd164	CD164 antigen	7.95182	7.71649	8.36986	8.83084	10.2058	10.4038	8.37933	9.89713	-1.50426	0.003259
A_52_P199905	CB588406	-	-	10.2278	9.80575	9.86908	10.2141	9.41543	9.0156	9.44507	9.05841	0.795529	0.002503
A_52_P1125218	BC093523	1500034J01Rik	RIKEN cDNA 1500034J01 gene	6.75408	6.77429	7.31363	6.33387	8.36093	7.84805	7.57154	7.74501	-1.08741	0.001164
A_52_P667222	NM_133771	0610016J10Rik	RIKEN cDNA 0610016J10 gene	8.06356	7.83552	8.30852	7.6253	9.32615	9.53483	8.41187	8.92934	-1.09232	0.001625
A_51_P234503	NM_028957	Hyal5	hyaluronoglucosaminidase 5	5.02656	5.21809	6.31711	5.54161	7.65821	8.08111	6.27515	7.50478	-1.85397	0.000431
A_51_P428364	NM_011968	Psma6	proteasome (prosome, macropain) subunit, alpha type 6	12.2669	12.0622	13.0969	12.8515	14.0199	14.0518	13.4617	13.6772	-1.23328	0.000586
A_51_P263100	NM_146107	Actr1b	ARP1 actin-related protein 1 homolog B (yeast)	7.62083	7.54437	7.67554	7.03297	8.91516	8.62405	7.95615	8.37157	-0.99831	0.001825
A_52_P144032	NM_019733	Rbpms	RNA binding protein gene with multiple splicing	8.18326	7.91253	8.80824	7.99917	9.53107	9.512	8.70614	9.13142	-0.99436	0.002841
A_52_P417990	NM_172754	AI449175	expressed sequence AI449175	5.4182	4.98591	5.63841	5.08973	6.55192	6.95175	5.69028	6.26589	-1.0819	0.002219
A_51_P330125	NM_029688	Srxn1	sulfiredoxin 1 homolog (S. cerevisiae)	7.2333	7.45281	7.94581	7.22713	9.20928	9.00644	7.96455	8.82613	-1.28684	0.00079
A_52_P117999	NM_001040396	2810407C02Rik	RIKEN cDNA 2810407C02 gene	7.32292	6.86316	8.07711	7.26975	9.21707	9.46893	8.55974	9.15622	-1.71726	6.49e-05
A_52_P553841	NM_016774	Atp5b	ATP synthase, H+ transporting mitochondrial F1 complex, beta subunit	10.2799	9.67431	10.7639	10.8351	12.4362	12.5394	11.24	11.8417	-1.62602	0.000416
A_51_P242779	NM_025975	Dynlt3	dynein light chain Tctex-type 3	7.92267	7.9717	9.04127	8.59974	10.9328	11.2072	9.21988	10.8675	-2.17303	0.000207
A_52_P164236	AK042588	Fgd4	FYVE, RhoGEF and PH domain containing 4	5.49125	5.23144	6.25732	5.36481	7.69433	7.51648	6.65359	7.41912	-1.73467	6.7e-05
A_52_P8953	NM_133669	Rp2h	retinitis pigmentosa 2 homolog (human)	6.08691	6.36971	6.53423	6.07044	7.63284	7.75875	6.72348	7.67809	-1.18297	0.00066
A_52_P494126	NM_177561	Usp46	ubiquitin specific peptidase 46	9.06342	8.75117	8.93544	8.3365	10.3132	10.1515	9.70546	9.71139	-1.19876	0.000276
A_52_P151949	NM_030248	Cdk5rap3	CDK5 regulatory subunit associated protein 3	7.41218	7.17925	7.70944	6.98262	9.25687	8.87057	8.43745	8.95783	-1.55981	3.08e-05
A_52_P288614	NM_025936	Rars	arginyl-tRNA synthetase	7.1664	6.68935	7.43339	7.03297	9.30001	9.33142	7.76034	8.27733	-1.58675	0.000637
A_51_P491800	NM_020614	Taf1b	TATA box binding protein (Tbp)-associated factor, RNA polymerase I, B	6.16871	6.3514	6.42975	6.36563	7.97692	8.24756	6.88658	8.09203	-1.4719	0.000238
A_52_P685310	NM_153548	E430025E21Rik	RIKEN cDNA E430025E21 gene	6.17669	6.24305	6.78782	6.64989	8.7788	8.69165	7.21172	8.35189	-1.79415	0.000151
A_51_P219822	NM_026234	Pigm	phosphatidylinositol glycan anchor biosynthesis, class M	5.88253	5.94253	6.8295	6.44211	7.71206	7.60274	6.97748	7.30094	-1.12414	0.001139
A_52_P336142	NM_011920	Abcg2	ATP-binding cassette, sub-family G (WHITE), member 2	11.4103	10.866	11.1671	10.9145	12.5184	12.4854	11.7035	11.9566	-1.07651	0.000841
A_52_P393306	NM_009222	Snap23	synaptosomal-associated protein 23	6.77684	7.08631	7.39225	7.04283	9.23864	9.37241	7.71259	8.82137	-1.71169	0.00025
A_52_P263870	NM_178347	Cdc23	CDC23 (cell division cycle 23, yeast, homolog)	5.91987	5.85869	6.04395	6.1271	6.89218	6.96442	6.5807	6.71906	-0.80169	0.001232
A_52_P161339	NM_026164	Pnpla8	patatin-like phospholipase domain containing 8	5.58392	6.38779	6.41614	6.31773	9.36589	9.53553	7.11907	9.03186	-2.5867	0.000109
A_52_P403764	NM_029432	4930402H24Rik	RIKEN cDNA 4930402H24 gene	5.57261	5.65515	6.06152	6.16368	7.77877	7.65055	6.18321	7.2593	-1.35472	0.001443
A_52_P96360	NAP058766-1	-	-	9.53388	9.01061	10.0208	9.00244	10.7625	10.8131	10.2659	10.505	-1.19469	0.000678
A_51_P445555	XM_139711	Arid1b	AT rich interactive domain 1B (Swi1 like)	11.9336	11.482	11.144	11.6206	10.4771	10.636	10.8872	10.462	0.929477	0.001272
A_52_P1026777	NM_001033141	1110006O17Rik	RIKEN cDNA 1110006O17 gene	8.06086	7.71887	8.80302	8.90032	7.40931	7.40938	6.93263	7.32132	1.10261	0.002053
A_51_P452302	NM_152812	Otud6b	OTU domain containing 6B	8.84799	8.2225	8.87199	8.01429	9.84463	10.0888	9.68311	9.68934	-1.33727	0.000144
A_52_P241987	NM_178613	4933433P14Rik	RIKEN cDNA 4933433P14 gene	9.12107	8.90567	9.56248	9.3471	10.719	10.7821	9.66612	10.4366	-1.16687	0.001079
A_51_P284937	NM_138591	Gfm1	G elongation factor, mitochondrial 1	8.5367	8.31207	9.23797	8.88943	10.0787	10.0536	9.40475	9.68934	-1.06257	0.001303
A_52_P352967	BC027244	Seh1l	SEH1-like (S. cerevisiae	7.14353	5.9906	7.84268	6.3014	9.43358	9.37161	8.3123	9.26896	-2.27706	9.04e-05
A_52_P504236	NM_011394	Slc20a2	solute carrier family 20, member 2	7.1664	7.22021	7.28395	7.65133	8.78614	8.62538	7.7414	8.39099	-1.0555	0.001278
A_52_P311708	NM_026936	Oxa1l	oxidase assembly 1-like	10.335	9.93545	10.3413	9.99778	11.3837	11.0936	10.9978	10.8295	-0.92377	0.000831
A_52_P620793	NM_001005509	Eif2a	eukaryotic translation initiation factor 2a	10.574	9.78939	10.549	9.63654	11.5909	11.5924	11.3408	11.563	-1.38451	0.000142
A_51_P297671	NM_008194	Gyk	glycerol kinase	9.16482	8.65235	9.50251	9.00244	10.6816	10.9321	9.57503	10.6047	-1.36781	0.000729
A_52_P510986	AK139933	Etf1	eukaryotic translation termination factor 1	8.67787	8.13593	8.66874	8.45577	9.72365	9.74095	8.93622	9.34062	-0.95078	0.001868
A_52_P544792	NM_008098	Mtpn	myotrophin	7.60672	7.41214	7.94581	7.99409	9.4482	9.83421	8.02223	9.1694	-1.37882	0.001726
A_52_P636752	NM_020010	Cyp51	cytochrome P450, family 51	9.63635	8.45337	9.8182	8.86739	10.7381	10.6504	9.96601	10.2891	-1.21709	0.00227
A_52_P391098	NM_013498	Crem	cAMP responsive element modulator	6.93371	6.63991	7.10031	6.77347	8.08122	8.3605	7.42955	7.80413	-1.057	0.00077
A_51_P232355	NM_008950	Psmc5	protease (prosome, macropain) 26S subunit, ATPase 5	10.2302	9.76364	10.6109	10.0217	11.8323	11.6936	11.0158	11.0803	-1.24889	0.00048
A_52_P229648	NM_011862	Pacsin2	protein kinase C and casein kinase substrate in neurons 2	6.83798	6.98301	8.14886	7.82144	9.43692	9.3175	7.76034	8.97295	-1.4241	0.003709
A_51_P105908	NAP057026-1	-	-	5.02656	6.26277	6.17893	6.21687	8.05019	8.03781	6.42471	7.93335	-1.69023	0.001082
A_52_P555688	NM_178811	Ttc15	tetratricopeptide repeat domain 15	8.42901	7.88731	8.33409	7.80994	9.27189	9.15107	8.52399	8.81659	-0.8258	0.004895
A_51_P393161	AK173175	Zfp291	zinc finger protein 291	9.44094	9.73388	8.7028	9.66237	8.35812	8.58903	8.23535	8.49634	0.965288	0.002219
A_51_P498212	NM_019586	Ube2j1	ubiquitin-conjugating enzyme E2, J1	9.63823	8.65981	9.87407	8.24545	10.2916	10.0407	10.738	10.3383	-1.24776	0.003461
A_52_P107681	AK028731	Ylpm1	YLP motif containing 1	9.93789	9.93545	9.53596	10.6746	8.82332	9.08492	8.97299	8.91823	1.0711	0.000971
A_52_P442852	NM_001024135	Kbtbd7	kelch repeat and BTB (POZ) domain containing 7	7.63133	7.48398	8.22505	7.67054	8.88812	9.21873	8.27776	8.93156	-1.07631	0.001132
A_52_P614133	AK028977	Uhmk1	U2AF homology motif (UHM) kinase 1	7.887	7.19646	8.5111	7.83286	9.60648	9.64976	8.72221	9.21006	-1.44027	0.000461
A_52_P603635	NM_019661	Ykt6	YKT6 homolog (S. Cerevisiae)	7.42401	7.2988	7.70944	7.65133	9.21396	8.86608	7.68331	8.49335	-1.04328	0.004623
A_51_P412050	NM_178192	Hist1h4a	histone 1, H4a	8.6815	7.71171	8.72783	8.74581	9.2838	9.54892	9.16884	9.73564	-0.96758	0.003514
A_52_P588539	NM_133854	Snapap	SNAP-associated protein	10.2408	9.83901	10.3359	10.1809	11.2562	11.3253	10.5313	10.962	-0.86955	0.00269
A_51_P174396	NM_012019	Pdcd8	programmed cell death 8	7.33122	7.08261	8.35209	7.4658	9.59697	9.65107	8.64021	9.41838	-1.76873	0.000107
A_52_P362015	NM_017478	Copg2	coatomer protein complex, subunit gamma 2	5.69297	5.67488	5.85532	5.9075	8.12819	7.97867	5.9823	7.70936	-1.66697	0.001255
A_51_P476646	NM_153592	Spfh2	SPFH domain family, member 2	6.74834	6.69421	7.52506	7.07202	9.12079	8.85931	7.42955	8.36504	-1.43377	0.001379
A_52_P207203	NM_053124	Smarca5	SWI/SNF related, matrix associated, actin dependent regulator of chromatin, subfamily a, member 5	8.23751	8.21238	9.07633	8.59639	9.81057	9.81218	9.66612	9.84646	-1.25318	0.000144
A_52_P86935	XM_484710	Mocos	molybdenum cofactor sulfurase	9.84964	9.06597	9.82078	9.07155	10.3906	10.5041	10.397	10.624	-1.02692	0.00105
A_52_P409900	NM_175193	Golph4	golgi phosphoprotein 4	7.43576	7.44707	7.9363	7.93704	9.57655	9.81394	8.55974	9.09242	-1.57162	0.00013
A_52_P677822	NM_153059	Tmem5	transmembrane protein 5	8.57618	7.87881	8.39785	7.71441	9.51159	9.49463	8.76947	8.95783	-1.04157	0.002011
A_51_P188114	NM_007945	Eps8	epidermal growth factor receptor pathway substrate 8	8.72447	8.40828	9.4332	9.03987	10.5018	10.6534	10.0536	10.1817	-1.44616	0.000106
A_51_P439746	NM_029478	Tmem49	transmembrane protein 49	12.3155	11.4256	12.853	12.5143	13.9961	14.1485	13.2113	14.1869	-1.60859	0.000328
A_52_P625975	AK035049	9430079B08Rik	RIKEN cDNA 9430079B08 gene	8.52264	7.5007	8.43209	7.63185	9.77727	9.82498	9.01334	9.58079	-1.52727	0.000203
A_52_P486979	BC052908	Vcpip1	valosin containing protein (p97)/p47 complex interacting protein 1	8.34753	8.25243	7.55022	8.21087	6.83672	6.90872	7.13261	6.79872	1.17107	0.000221
A_52_P126055	NM_183308	Pon2	paraoxonase 2	11.8653	10.7761	12.2135	11.7647	13.4695	13.3896	12.9348	13.1572	-1.58288	0.000168
A_52_P219966	NM_138584	Spg21	spastic paraplegia 21 homolog (human)	11.2008	10.6686	11.7835	11.1654	13.1343	13.2518	12.4695	12.7294	-1.69169	4.55e-05
A_51_P238643	NM_021876	Eed	embryonic ectoderm development	8.47133	8.08694	9.16452	8.57954	10.2113	10.2179	9.91896	10.0475	-1.52331	4.13e-05
A_51_P180825	NM_008707	Nmt1	N-myristoyltransferase 1	11.4322	10.7721	11.6672	11.3614	12.5617	12.4705	12.0716	12.2224	-1.0233	0.000968
A_51_P432930	NM_013718	Trappc3	trafficking protein particle complex 3	10.1038	9.24704	10.3112	9.98632	11.7706	11.7348	10.9494	11.0213	-1.45694	0.000288
A_52_P463365	NM_008971	Ptk9	protein tyrosine kinase 9	6.78812	6.95498	8.04649	7.86658	9.34189	9.33468	7.61301	9.05639	-1.42245	0.004703
A_51_P172344	NM_183186	Ches1	checkpoint suppressor 1	11.9359	11.2065	10.7753	11.0841	10.1029	10.3712	10.6671	9.78662	1.0185	0.003563
A_52_P527350	XM_975420	Arfgef1	ADP-ribosylation factor guanine nucleotide-exchange factor 1(brefeldin A-inhibited)	7.27226	7.24358	7.89271	7.30296	9.6577	9.63399	8.33269	9.54078	-1.86341	6.05e-05
A_52_P177812	NM_133981	Alg9	asparagine-linked glycosylation 9 homolog (yeast, alpha 1,2 mannosyltransferase)	10.6205	9.89227	10.7859	9.63001	11.3868	11.2518	11.2732	11.2853	-1.06712	0.001742
A_51_P426014	NM_146133	Golph3l	golgi phosphoprotein 3-like	6.07007	6.18222	6.83974	6.28488	8.4455	8.49756	7.04972	7.94215	-1.6395	0.000261
A_52_P499082	NM_028339	Txndc1	thioredoxin domain containing 1	5.4182	5.47564	5.77241	5.9075	8.52163	8.85365	6.44502	7.83281	-2.26984	0.000189
A_51_P353735	NM_019468	G6pd2	glucose-6-phosphate dehydrogenase 2	7.60318	7.21008	8.91621	8.15738	10.5043	10.4215	9.29515	10.0103	-2.0861	0.000121
A_51_P252212	NM_009498	Vamp3	vesicle-associated membrane protein 3	7.049	7.28277	8.31953	8.30405	9.98888	9.85137	8.11683	9.43407	-1.60894	0.002591
A_52_P649170	NM_025827	1300002A08Rik	RIKEN cDNA 1300002A08 gene	8.46715	8.07768	9.36393	8.7668	11.1768	11.1562	10.1586	11.0808	-2.2242	1.35e-05
A_52_P455295	NM_145151	Zf	HCF-binding transcription factor Zhangfei	7.1664	7.55508	7.84776	7.21845	8.35389	8.21436	8.11683	8.56062	-0.8645	0.001993
A_51_P140871	ENSMUST00000006203	-	-	12.5527	12.0939	11.7483	12.424	10.9957	11.2542	11.3925	10.846	1.08259	0.000601
A_52_P467930	XM_001000802	Prdx6-rs2	peroxiredoxin 6, related sequence 2	9.6936	8.83599	9.17466	8.5863	10.8093	10.7059	9.81999	10.1191	-1.29092	0.000966
A_51_P403277	NM_025816	Tax1bp1	Tax1 (human T-cell leukemia virus type I) binding protein 1	11.1182	10.4528	11.854	11.2391	12.4634	12.3345	11.762	12.1756	-1.01783	0.004376
A_51_P516896	NM_019411	Ppp2ca	protein phosphatase 2 (formerly 2A), catalytic subunit, alpha isoform	11.2704	10.4899	11.6639	10.8301	12.6522	12.6231	12.0673	12.4002	-1.3721	0.000282
A_52_P350519	NM_008199	H2-Bl	histocompatibility 2, blastocyst	7.38427	7.79542	7.83758	7.76296	9.31459	9.24146	8.05434	8.77532	-1.15137	0.001493
A_52_P768	NM_012052	Rps3	ribosomal protein S3	13.4203	12.7055	13.6221	13.1877	14.3118	14.3912	14.4052	14.4057	-1.14457	0.000275
A_52_P183152	NM_016792	Txnl1	thioredoxin-like 1	7.24638	6.75584	7.54397	6.7253	8.5771	8.63202	7.53978	8.30489	-1.19557	0.001356
A_52_P363920	NM_134101	Psmd2	proteasome (prosome, macropain) 26S subunit, non-ATPase, 2	11.0259	10.2779	11.5805	10.1111	12.1873	11.8087	11.9545	11.9162	-1.21778	0.001806
A_52_P245648	NM_008577	Slc3a2	solute carrier family 3 (activators of dibasic and neutral amino acid transport), member 2	9.84964	9.60059	10.8595	10.5321	12.182	12.0162	10.6628	11.6856	-1.42622	0.002096
A_52_P276935	NM_001037940	Dnajb6	DnaJ (Hsp40) homolog, subfamily B, member 6	11.4257	10.96	10.5837	11.1346	10.2187	10.3277	10.2239	10.3433	0.747579	0.00483
A_51_P367162	NM_011185	Psmb1	proteasome (prosome, macropain) subunit, beta type 1	13.3326	12.5107	13.6294	12.6508	14.0514	14.3116	14.2398	14.374	-1.21332	0.000628
A_52_P595225	NM_022997	Vps35	vacuolar protein sorting 35	9.91943	9.04807	10.0695	8.7029	11.1746	11.378	10.9139	11.5155	-1.81051	7.95e-05
A_51_P440885	XM_130985	Arfip1	ADP-ribosylation factor interacting protein 1	8.47966	8.33557	8.95441	8.43344	9.84211	9.64452	9.43843	9.20092	-0.98072	0.000896
A_51_P297799	NM_001015046	Garnl4	GTPase activating RANGAP domain-like 4	9.29343	8.666	9.56093	8.87016	10.2097	10.1306	10.1906	9.77435	-0.9787	0.001468
A_52_P541134	NM_012000	Cln8	ceroid-lipofuscinosis, neuronal 8	6.16871	6.05231	6.16273	6.57033	7.55884	7.67901	6.90207	7.14199	-1.08196	0.000559
A_52_P263371	NM_080556	Tm9sf2	transmembrane 9 superfamily member 2	11.5529	10.7364	11.6836	11.185	12.4255	12.5726	11.8373	12.0727	-0.93754	0.00366
A_51_P478098	BC003937	Epb4.1l5	erythrocyte protein band 4.1-like 5	7.25505	6.95498	7.29143	6.74959	8.48471	8.31671	7.87869	7.83281	-1.06547	0.000562
A_52_P257204	NM_008302	Hsp90ab1	heat shock protein 90kDa alpha (cytosolic), class B member 1	10.9476	10.5275	11.3537	10.7245	13.0302	12.8872	11.8932	12.8916	-1.78722	4.42e-05
A_52_P111031	NM_001013753	Pcdh17	protocadherin 17	8.55854	7.99942	7.64667	7.50914	7.26065	6.75686	6.75737	6.56813	1.09269	0.00139
A_51_P381373	AK033138	Wwp1	WW domain containing E3 ubiquitin protein ligase 1	9.20855	8.26717	9.06982	8.43344	9.73453	9.90657	9.51624	9.62792	-0.95157	0.002388
A_51_P442053	NM_008959	Ptdss1	phosphatidylserine synthase 1	12.2296	11.7486	12.5682	12.1167	13.2613	13.1064	13.0116	13.3377	-1.01347	0.000591
A_51_P343309	NM_009908	Cmas	cytidine monophospho-N-acetylneuraminic acid synthetase	7.66246	7.26004	8.46554	7.95283	9.5868	9.54189	8.41187	8.9879	-1.2969	0.001601
A_51_P273800	NM_018760	Slc4a4	solute carrier family 4 (anion exchanger), member 4	6.97971	7.58152	8.04206	7.70201	9.53979	9.2406	8.23535	8.99638	-1.4267	0.000595
A_52_P21837	AK030944	Ankrd57	ankyrin repeat domain 57	6.83798	6.83707	6.87997	6.5839	8.70546	8.91258	7.84312	8.60564	-1.73197	1.44e-05
A_51_P358776	NM_026484	5730405I09Rik	RIKEN cDNA 5730405I09 gene	10.6916	10.1136	11.0551	10.404	11.7714	11.8273	11.3264	11.5686	-1.05736	0.000881
A_52_P206627	AK010380	Ppp2r2a	protein phosphatase 2 (formerly 2A), regulatory subunit B (PR 52), alpha isoform	7.44744	7.40624	8.26359	8.00926	9.56257	9.75742	8.1321	9.43562	-1.4403	0.001458
A_52_P109503	NM_023281	Sdha	succinate dehydrogenase complex, subunit A, flavoprotein (Fp)	11.0356	10.3786	11.4072	9.74326	12.2267	11.8454	11.7228	12.0029	-1.30828	0.001676
A_52_P472120	NM_023178	Dmap1	DNA methyltransferase 1-associated protein 1	7.03437	7.25348	7.49946	7.39825	8.60465	8.52633	7.95615	8.48132	-1.09572	0.000286
A_52_P547328	NM_028173	Tram1	translocating chain-associating membrane protein 1	9.32416	8.44619	9.36216	8.84218	10.2493	10.2345	10.2678	10.0019	-1.1947	0.000307
A_52_P138598	AK141682	Pum2	pumilio 2 (Drosophila)	8.18577	7.75881	8.6485	7.55121	9.99839	9.97756	8.86969	9.5652	-1.56664	0.000289
A_52_P505234	NM_008408	Stt3a	STT3, subunit of the oligosaccharyltransferase complex, homolog A (S. cerevisiae)	9.25468	8.26553	9.09355	8.42969	10.7124	10.5037	9.90212	10.256	-1.5827	9.67e-05
A_51_P162373	AK079828	-	-	8.67057	8.99986	7.92673	8.89488	7.59512	8.06551	7.62323	7.28027	0.981976	0.003554
A_52_P205789	NM_175352	AA407659	expressed sequence AA407659	10.6262	9.98136	10.5684	10.1379	11.5792	11.7955	11.0899	10.846	-0.99917	0.002368
A_52_P141338	NM_022816	Acot10	acyl-CoA thioesterase 10	6.48229	6.55178	7.37827	7.24433	9.06583	9.23886	7.84312	8.60009	-1.77281	0.000161
A_51_P222381	NM_021436	Tmeff1	transmembrane protein with EGF-like and two follistatin-like domains 1	8.5186	8.20899	9.30048	8.69666	10.315	10.5348	9.72746	10.0383	-1.4727	0.000152
A_52_P117531	AK122407	Dnajc16	DnaJ (Hsp40) homolog, subfamily C, member 16	7.86888	7.53087	7.99703	7.58536	9.12741	8.90494	8.45009	8.95131	-1.11291	0.000268
A_51_P353360	NM_011811	Farslb	phenylalanine-tRNA synthetase-like, beta subunit	11.5024	10.6299	11.1237	10.4566	12.9021	13.0043	11.8008	12.4189	-1.60339	0.000257
A_52_P115579	NM_173439	Fbxo45	F-box protein 45	7.482	6.90562	7.11724	6.84285	8.44019	8.31011	7.44089	7.84694	-0.92261	0.004056
A_51_P158814	XM_994605	Marveld1	MARVEL (membrane-associating) domain containing 1	6.92332	7.46422	6.63168	7.61211	6.18424	6.12108	6.22982	6.29364	0.950641	0.001969
A_51_P504105	NM_152234	Ubqln1	ubiquilin 1	5.91061	6.13308	7.46018	7.35139	9.40933	9.58697	7.34804	9.13335	-2.1556	0.000998
A_51_P367416	NM_172513	BC049806	cDNA sequence BC049806	5.16292	5.70398	5.91453	6.16368	7.56374	7.71194	6.06056	7.33475	-1.43147	0.001679
A_51_P151983	NM_019744	Ncoa4	nuclear receptor coactivator 4	7.05384	7.59456	8.06406	8.12987	10.0252	9.95446	8.05434	9.61972	-1.70285	0.001428
A_51_P324072	NM_172606	March6	membrane-associated ring finger (C3HC4) 6	9.47926	8.67953	9.36038	8.11592	10.3128	10.3351	9.8997	10.1201	-1.25814	0.001119
A_52_P620641	NM_178647	Cggbp1	CGG triplet repeat binding protein 1	9.33116	8.75582	9.38681	8.7757	10.2749	10.5763	9.95905	10.1508	-1.17789	0.000286
A_52_P158997	AK036622	March3	membrane-associated ring finger (C3HC4) 3	7.57817	7.81783	7.32825	8.06358	6.62388	6.70247	6.36225	6.48631	1.15323	0.000174
A_52_P65494	AK147360	Iqgap2	IQ motif containing GTPase activating protein 2	9.40711	8.78342	9.49605	9.01001	10.1443	10.2249	9.85541	10.1093	-0.90933	0.001382
A_51_P219858	NM_026302	Dctn4	dynactin 4	5.6063	5.70398	5.63841	5.84134	7.04683	7.18966	6.03488	6.91947	-1.1002	0.001106
A_51_P316993	NM_019717	Arl6ip2	ADP-ribosylation factor-like 6 interacting protein 2	11.1744	10.3126	11.4183	10.699	12.4546	12.5523	11.7871	12.336	-1.38139	0.000318
A_51_P306047	NM_024206	Sec13l1	SEC13-like 1 (S. cerevisiae)	10.7051	10.1401	11.251	10.7129	11.7492	11.7779	11.4441	11.4641	-0.90651	0.003208
A_52_P263990	NM_023538	Mulk	multiple substrate lipid kinase	7.89898	7.40919	7.99703	7.65776	8.54283	8.43066	8.35284	8.52884	-0.72305	0.003706
A_51_P242767	NM_153582	Cmtm4	CKLF-like MARVEL transmembrane domain containing 4	7.86584	7.32407	8.27495	7.75098	9.16893	9.03575	8.33944	8.94913	-1.06935	0.001426
A_51_P261443	NM_011550	Mlx	MAX-like protein X	9.29104	9.03664	9.74245	8.90574	10.2524	10.2681	10.0228	10.0647	-0.90802	0.001594
A_52_P117090	NM_016681	Chek2	CHK2 checkpoint homolog (S. pombe)	5.65019	5.63515	5.77241	5.48503	7.18651	7.53924	6.22982	7.07156	-1.37109	0.000257
A_51_P232889	NM_023324	Peli1	pellino 1	11.4551	10.965	11.0301	10.8506	10.4568	10.3995	10.2044	10.0082	0.807981	0.002469
A_52_P273821	NM_026179	Abhd5	abhydrolase domain containing 5	8.15032	8.11255	9.61261	8.85624	10.9604	11.1797	9.51939	10.7528	-1.92014	0.000494
A_52_P52964	NM_175655	Hist1h4f	histone 1, H4f	10.2611	9.31481	10.0964	9.87751	10.8904	11.0974	10.3338	10.9609	-0.93319	0.003571
A_52_P379729	NM_028780	Tm9sf1	transmembrane 9 superfamily member 1	9.04651	8.78114	9.11268	8.3365	10.1154	9.81801	9.41831	9.65628	-0.9328	0.002144
A_52_P12919	NM_177326	Pak2	p21 (CDKN1A)-activated kinase 2	5.9013	5.97475	6.66659	6.33387	8.28449	8.34605	6.56198	7.87019	-1.54655	0.001194
A_52_P466799	NM_011884	Rngtt	RNA guanylyltransferase and 5'-phosphatase	5.23404	5.24468	5.32641	4.84299	6.78324	6.88227	5.87173	6.61289	-1.3755	0.000147
A_52_P603654	NM_018768	Stx8	syntaxin 8	9.77715	9.23959	9.80911	9.27568	10.7438	10.6347	10.446	10.522	-1.06121	0.000315
A_52_P507665	NM_025949	Rps6ka6	ribosomal protein S6 kinase polypeptide 6	5.23404	4.98591	5.66162	5.94998	6.47619	6.67705	5.81349	6.75944	-0.97366	0.004446
A_52_P1052731	AK078845	-	-	6.86509	7.15833	6.45658	7.51624	5.72533	5.91931	6.06056	5.90146	1.09739	0.000701
A_52_P359061	NM_019410	Pfn2	profilin 2	6.71938	6.85451	7.47995	6.90904	8.47306	8.25617	7.42955	8.19504	-1.09773	0.001461
A_52_P296670	NM_008997	Rab11b	RAB11B, member RAS oncogene family	8.12971	7.77723	8.29741	7.51624	10.3624	9.5163	8.24249	9.04213	-1.36069	0.003964
A_52_P34950	NM_019685	Ruvbl1	RuvB-like protein 1	6.92852	6.96304	7.78025	7.42866	8.82739	8.81802	7.71259	8.29805	-1.1389	0.002306
A_52_P232314	NAP102462-1	-	-	7.98614	7.44419	8.53965	7.42866	10.2414	10.4723	9.16884	10.1743	-2.16452	2.76e-05
A_52_P630493	NM_011847	Dnajb6	DnaJ (Hsp40) homolog, subfamily B, member 6	8.96493	8.73948	9.76008	9.38444	11.2355	11.2808	10.1727	11.1832	-1.75583	9.17e-05
A_51_P149325	NM_026545	Psmd8	proteasome (prosome, macropain) 26S subunit, non-ATPase, 8	11.2011	10.5972	11.6414	11.0588	12.4289	12.4316	12.3438	12.401	-1.27669	0.000146
A_51_P231793	NM_134068	Dusp22	dual specificity phosphatase 22	6.83798	6.80153	7.41981	7.20972	8.74151	8.77312	7.57154	8.06004	-1.2193	0.001266
A_52_P168097	NM_009722	Atp2a2	ATPase, Ca++ transporting, cardiac muscle, slow twitch 2	6.55425	6.56243	8.16524	8.00926	9.77147	9.55172	8.32592	9.23892	-1.89921	0.000796
A_52_P893440	NM_011563	Prdx2	peroxiredoxin 2	10.5794	10.2083	10.6965	10.3963	11.7376	11.8137	10.9151	11.0593	-0.91124	0.003538
A_52_P159429	NM_001033220	AU021092	expressed sequence AU021092	11.852	11.2796	12.1942	12.1067	13.4975	13.5648	12.9208	13.3188	-1.46735	8.07e-05
A_52_P243182	NM_024471	Lias	lipoic acid synthetase	8.03633	8.05521	8.4287	8.32846	9.56562	9.81452	8.54196	9.56663	-1.16001	0.001245
A_52_P339791	NM_008231	Hdgf	hepatoma-derived growth factor	6.75408	6.63991	7.55644	7.05262	9.14873	8.71932	7.77907	8.14636	-1.44761	0.000612
A_52_P18665	NM_025772	Dtnbp1	dystrobrevin binding protein 1	7.02456	7.42095	7.66406	7.54429	8.86255	8.99927	7.94772	8.49932	-1.16375	0.00081
A_51_P213896	AK014891	Usp15	ubiquitin specific peptidase 15	9.63541	9.01061	9.56248	9.1096	10.5883	10.5801	9.74645	10.1249	-0.93043	0.003206
A_52_P192071	NM_009805	Cflar	CASP8 and FADD-like apoptosis regulator	6.0359	6.20957	6.16273	5.94998	7.89392	8.09269	6.40415	7.56868	-1.40032	0.001005
A_52_P153804	AK083771	2810055G20Rik	RIKEN cDNA 2810055G20 gene	6.24683	6.64994	6.11301	6.79697	4.99383	5.04245	5.78356	5.58004	1.10172	0.000927
A_51_P116665	XM_912173	LOC636687	similar to Cadherin-11 precursor (Osteoblast-cadherin) (OB-cadherin) (OSF-4)	10.7804	11.2368	10.4073	10.8969	9.77832	9.78625	10.0338	9.98175	0.935311	0.001082
A_52_P41865	ENSMUST00000064258	-	-	11.7059	11.1774	12.5599	11.4237	12.9556	12.8773	13.149	13.3442	-1.36481	0.000475
A_52_P641147	NM_146002	Rhbdd2	rhomboid domain containing 2	7.22892	7.00271	7.69823	6.93045	8.84458	8.53201	7.87869	7.96392	-1.08972	0.001681
A_51_P316553	NM_010612	Kdr	kinase insert domain protein receptor	10.0145	9.92929	9.91217	10.2968	9.27488	9.09071	9.18473	8.83088	0.942898	0.000479
A_51_P180001	BC096465	Eif2c2	eukaryotic translation initiation factor 2C, 2	10.9434	10.8268	10.155	10.7779	9.68489	9.68336	10.0687	9.6442	0.905473	0.001833
A_52_P424236	NM_026194	1810074P20Rik	RIKEN cDNA 1810074P20 gene	7.43576	7.39734	7.55644	7.68951	8.81103	9.01965	7.77907	8.69428	-1.05625	0.001902
A_51_P137111	NM_016681	Chek2	CHK2 checkpoint homolog (S. pombe)	7.22892	6.91396	7.38528	6.51474	8.22861	8.28676	7.38344	7.85162	-0.92688	0.004688
A_52_P492644	NM_177474	D19Bwg1357e	DNA segment, Chr 19, Brigham & Women's Genetics 1357 expressed	7.84132	7.53358	8.25978	7.67689	9.25687	9.15476	9.55672	10.1297	-1.69662	2.95e-05
A_52_P55726	NM_011883	Rnf13	ring finger protein 13	9.96964	9.56855	11.0518	10.6498	12.2827	12.4934	11.2275	12.1749	-1.73469	0.000394
A_52_P1131754	AK045806	Erbb2ip	Erbb2 interacting protein	8.59361	9.27728	7.79085	9.42838	6.82455	6.90872	7.42955	7.02262	1.72617	0.000234
A_52_P577497	NM_027748	Taf3	TAF3 RNA polymerase II, TATA box binding protein (TBP)-associated factor	7.52704	8.01697	7.52506	8.86182	6.65169	6.95175	7.14605	6.6563	1.13128	0.00254
A_52_P18922	NM_026522	3110023E09Rik	RIKEN cDNA 3110023E09 gene	7.35181	7.47555	8.25213	8.06358	9.68489	9.60393	8.59472	9.43094	-1.54285	0.000217
A_51_P500550	NM_025813	Mfsd1	major facilitator superfamily domain containing 1	8.51048	8.07953	9.37805	8.39159	9.95717	9.8672	10.0404	9.88919	-1.34858	0.000281
A_52_P303035	NM_176968	Nt5dc1	5'-nucleotidase domain containing 1	6.83798	6.88029	7.90738	7.68321	8.82332	9.14552	7.60274	8.85439	-1.27927	0.003882
A_52_P336713	NM_001033457	Gm1040	gene model 1040, (NCBI)	5.16292	5.5839	5.77241	5.9289	6.84478	6.98528	6.03488	6.43739	-0.96355	0.003078
A_51_P164030	NM_013686	Tcp1	t-complex protein 1	11.6007	10.9914	11.4209	10.9424	12.4318	12.3829	11.7276	11.9685	-0.88884	0.003193
A_52_P671700	AK033963	9330129D05Rik	RIKEN cDNA 9330129D05 gene	6.99479	7.01051	6.77721	6.33387	7.97692	7.64532	7.22456	7.62988	-0.84008	0.00387
A_51_P483511	NM_028785	Dock8	dedicator of cytokinesis 8	8.80015	8.20048	8.586	8.25821	9.45084	9.95287	8.87454	9.25314	-0.92164	0.003834
A_52_P111397	NM_011062	Pdpk1	3-phosphoinositide dependent protein kinase-1	5.30219	5.90957	6.02615	5.79549	7.49372	7.41247	6.03488	7.05543	-1.24077	0.002088
A_52_P309657	NAP028759-1	-	-	8.76623	8.77084	9.72736	9.29645	11.0955	11.4194	9.71099	11.0763	-1.68535	0.000569
A_51_P351009	NM_028334	Nup37	nucleoporin 37	7.55279	7.40328	7.97397	7.63185	8.95572	9.0723	7.93924	8.72775	-1.03328	0.002234
A_51_P341571	NM_027117	Klhdc2	kelch domain containing 2	9.06482	8.35869	8.9638	8.48862	10.0288	10.0917	9.25422	9.39132	-0.97252	0.003125
A_52_P135175	NM_025480	Tmem128	transmembrane protein 128	9.27176	8.94083	10.0564	9.95923	10.7786	10.9952	10.357	10.3867	-1.07232	0.002575
A_51_P128229	AK150226	D17Ertd441e	DNA segment, Chr 17, ERATO Doi 441, expressed	9.36339	8.85129	8.94258	9.43214	8.13149	8.38112	8.46888	8.07613	0.882943	0.001464
A_52_P138096	NM_025833	Baiap2l1	BAI1-associated protein 2-like 1	5.58392	5.84132	6.12978	5.97077	7.61646	7.50785	6.22982	6.94595	-1.19358	0.001759
A_52_P253120	NM_001040695	Uevld	UEV and lactate/malate dehyrogenase domains	7.49714	7.5007	7.94581	7.73889	8.67865	8.55593	8.16224	8.52591	-0.81005	0.002079
A_52_P543990	NM_030557	Mynn	myoneurin	5.56123	5.54156	5.1078	5.36481	6.49166	6.55401	5.92796	6.39958	-0.94945	0.000876
A_52_P678545	NM_177815	Rft1	RFT1 homolog (S. cerevisiae)	4.89495	5.24468	5.79359	4.88711	7.59034	7.66356	5.81349	7.24514	-1.87305	0.000397
A_52_P66313	NM_144889	Psmf1	proteasome (prosome, macropain) inhibitor subunit 1	8.24958	7.64307	8.37691	7.61211	9.42218	9.22137	8.83037	8.68644	-1.06967	0.001306
A_52_P427438	AK220454	5830404H04Rik	RIKEN cDNA 5830404H04 gene	7.46672	6.7651	7.3499	6.84285	8.34113	8.4337	7.55043	8.23498	-1.03392	0.0018
A_51_P302503	NM_008654	Myd116	myeloid differentiation primary response gene 116	6.70766	6.94687	6.94778	6.34984	7.8645	7.69177	7.02118	7.71451	-0.83495	0.004873
A_51_P461828	NM_013684	Tbp	TATA box binding protein	5.95642	6.41154	6.4024	6.16368	7.63516	7.73183	6.65359	7.40645	-1.12325	0.000974
A_51_P316981	NM_018886	Lgals8	lectin, galactose binding, soluble 8	8.70135	8.64108	8.6161	8.48139	9.52356	9.56287	8.90331	9.46646	-0.75407	0.003689
A_52_P589023	NM_027123	Fastkd3	FAST kinase domains 3	6.97466	6.97106	7.49299	6.99283	8.02736	8.0537	7.83411	8.13489	-0.90463	0.000789
A_51_P328926	NM_011605	Tmpo	thymopoietin	6.00981	5.69435	6.22647	6.14551	7.24552	7.08916	6.72348	7.26632	-1.06208	0.000332
A_52_P205572	NM_019929	Sumo3	SMT3 suppressor of mif two 3 homolog 3 (yeast)	9.33465	9.11929	10.3131	9.72958	10.9298	10.8391	10.8362	11.1772	-1.32141	0.000298
A_51_P283639	NM_001029982	Sec23ip	Sec23 interacting protein	4.57368	5.50897	5.56647	5.77201	7.40387	7.22869	5.52164	6.94595	-1.41975	0.004027
A_52_P458257	NM_172742	BB128963	expressed sequence BB128963	7.83823	7.5007	7.66406	7.58536	9.31531	9.58628	8.10141	8.82613	-1.3102	0.000825
A_51_P439970	NM_010281	Ggh	gamma-glutamyl hydrolase	9.39713	8.67586	9.32255	8.80498	10.9743	11.1907	10.1747	10.7634	-1.72563	3.31e-05
A_51_P205737	NM_016666	Aip	aryl-hydrocarbon receptor-interacting protein	8.75935	8.49431	9.13572	8.11592	9.99568	9.81801	9.08677	9.57514	-0.99258	0.003348
A_52_P23616	NM_144514	Commd1	COMM domain containing 1	8.05815	7.80891	8.27495	7.31929	9.37288	9.27066	8.71687	8.9879	-1.22175	0.0004
A_51_P183154	AK043870	Hook1	hook homolog 1 (Drosophila)	7.77201	7.77494	7.06584	7.91573	6.43944	6.57618	6.67134	6.4123	1.10732	0.000378
A_51_P404339	NM_025588	Exoc2	exocyst complex component 2	7.71645	7.17925	7.62316	7.502	8.67753	8.83652	7.99774	8.13105	-0.90549	0.002886
A_51_P215995	AK037945	Zswim6	zinc finger, SWIM domain containing 6	7.3559	7.20669	7.5187	7.63837	6.70133	6.71251	6.96266	6.67753	0.666411	0.004884
A_51_P215775	NM_029572	Txndc4	thioredoxin domain containing 4 (endoplasmic reticulum)	8.67422	7.73545	8.81604	7.75698	10.0261	10.1357	9.78631	9.7369	-1.6756	6.44e-05
A_52_P489324	XM_001003710	LOC668804	similar to 14-3-3 protein theta (14-3-3 protein tau)	8.89432	8.44331	10.0825	9.54579	11.5099	11.8863	10.7271	11.6774	-2.20872	5.17e-05
A_51_P399071	NM_009672	Anp32a	acidic (leucine-rich) nuclear phosphoprotein 32 family, member A	8.83658	8.28175	8.76053	8.12987	9.48605	9.64386	9.14468	9.5822	-0.96201	0.001247
A_52_P664656	NM_007396	Acvr2a	activin receptor IIA	6.51537	6.31408	7.03944	5.84134	7.81409	8.108	6.80697	7.68335	-1.17555	0.003141
A_52_P364880	NM_021463	Prps1	phosphoribosyl pyrophosphate synthetase 1	7.61379	6.95902	7.82217	7.5233	9.24474	9.20545	8.33269	8.65198	-1.37915	0.000264
A_52_P812362	AK134020	BC064078	cDNA sequence BC064078	9.38597	9.17939	9.54381	8.86182	10.2838	10.4176	10.2316	10.4551	-1.10432	0.000188
A_52_P222021	NM_019561	Ensa	endosulfine alpha	8.25679	8.31838	8.8238	7.89953	9.95018	9.84224	8.81033	9.50261	-1.20172	0.001292
A_52_P310930	NM_024214	Tomm20	translocase of outer mitochondrial membrane 20 homolog (yeast)	12.07	11.3102	11.8886	11.322	12.9815	13.1764	12.4691	12.6392	-1.16887	0.000566
A_51_P149818	NM_026989	Sfrs11	splicing factor, arginine/serine-rich 11	12.7341	12.8698	12.1221	12.9653	11.5107	11.5627	12.209	11.6964	0.928132	0.002891
A_52_P479899	BC031905	Trim41	tripartite motif-containing 41	10.1573	10.3869	9.66682	10.636	9.41476	9.61067	8.96388	9.12564	0.933005	0.002953
A_51_P407193	NM_133840	AI462438	expressed sequence AI462438	8.41609	8.21744	8.88688	8.32037	9.76086	9.9093	9.24666	9.53933	-1.15384	0.000294
A_52_P382876	NM_177692	Bloc1s3	biogenesis of lysosome-related organelles complex-1, subunit 3	6.91287	6.69904	6.9191	6.90904	8.12157	7.9745	7.42955	7.52834	-0.90348	0.001271
A_52_P239403	NM_181517	Ipo7	importin 7	7.29777	7.03367	8.08143	7.3828	9.41543	9.63002	8.07804	9.1295	-1.61433	0.000493
A_51_P267544	NM_013522	Frg1	FSHD region gene 1	7.35181	7.45281	7.5688	7.07202	8.73285	8.65695	7.90489	8.18023	-1.00737	0.001139
A_52_P80567	BC057020	4933425L03Rik	RIKEN cDNA 4933425L03 gene	8.31556	7.67289	8.22505	7.49484	8.8223	8.608	8.91279	8.71753	-0.83807	0.003553
A_52_P579258	NAP096720-001	-	-	5.65019	5.87585	6.48294	6.10846	8.57347	8.79456	6.31927	8.01069	-1.89514	0.001305
A_52_P7948	NM_016965	Nckap1	NCK-associated protein 1	8.62034	8.44331	9.23797	8.77274	10.8447	11.1334	9.37027	10.6247	-1.72467	0.000352
A_52_P652212	NM_021526	Psmd14	proteasome (prosome, macropain) 26S subunit, non-ATPase, 14	9.56688	8.99495	10.0814	9.95401	11.6706	11.9427	10.8413	11.4495	-1.82668	5.3e-05
A_52_P286391	NM_146096	5730446C15Rik	RIKEN cDNA 5730446C15 gene	6.66603	6.39971	6.97589	6.51474	8.68764	8.94491	7.37172	8.07613	-1.631	0.000254
A_51_P200027	NM_026148	Lims1	LIM and senescent cell antigen-like domains 1	6.1201	6.20957	6.65504	6.34984	8.09648	8.21612	7.07779	7.81854	-1.4686	0.000136
A_52_P802785	AK035337	-	-	6.3578	6.72772	5.93374	6.59734	5.36099	5.84832	5.29243	5.78911	0.831436	0.00444
A_52_P260516	NM_029988	Pigh	phosphatidylinositol glycan anchor biosynthesis, class H	5.39311	4.81953	6.17893	5.84134	7.58794	7.74168	6.18321	7.09542	-1.59383	0.001044
A_52_P273769	NM_025614	Rwdd1	RWD domain containing 1	8.59938	8.62718	8.98702	8.80208	10.2528	10.1849	9.08677	9.62656	-1.03382	0.002376
A_52_P108673	NM_023773	4930548G07Rik	RIKEN cDNA 4930548G07 gene	6.61102	6.61454	6.94778	6.7253	8.19433	8.29514	7.19878	7.94215	-1.18294	0.000581
A_52_P576863	NM_025922	Itpa	inosine triphosphatase (nucleoside triphosphate pyrophosphatase)	10.0282	9.62685	9.91096	9.13979	10.9378	10.8128	10.55	10.4444	-1.00977	0.001197
A_52_P1043872	AK079313	-	-	8.3943	8.66229	7.47995	8.30815	7.04683	7.40319	6.96266	6.99751	1.10862	0.001203
A_51_P371912	NM_177715	Kctd12	potassium channel tetramerisation domain containing 12	8.69236	8.30416	8.56764	8.10183	10.1826	9.91475	9.30247	9.36864	-1.27561	0.000271
A_52_P48155	NM_181582	Eif5a	eukaryotic translation initiation factor 5A	11.3692	10.4557	11.7159	11.0056	12.865	12.8423	12.3213	12.3858	-1.46697	0.000211
A_52_P323331	NM_146008	Tcp11l2	t-complex 11 (mouse) like 2	6.42805	6.21633	6.75575	6.62385	8.09648	8.19119	7.10542	7.75503	-1.28104	0.000375
A_52_P373846	NM_172716	Pcgf3	polycomb group ring finger 3	5.75515	5.5839	5.26722	5.01201	6.46056	6.5315	5.92796	6.30731	-0.90226	0.002165
A_52_P150565	NM_138592	Usp39	ubiquitin specific peptidase 39	8.6577	8.07023	8.93305	8.13449	9.57715	9.32979	9.3492	9.27942	-0.93502	0.001812
A_51_P510817	NM_023813	Camk2d	calcium/calmodulin-dependent protein kinase II, delta	8.52062	8.11798	8.69718	8.49582	9.62882	9.62071	8.87454	9.33729	-0.90744	0.002131
A_52_P494597	NM_028614	Ppp2r1b	protein phosphatase 2 (formerly 2A), regulatory subunit A (PR 65), beta isoform	5.62839	5.89281	6.61985	6.713	8.67527	8.65825	6.59922	8.44152	-1.88005	0.001119
A_51_P181170	NM_011399	Slc25a17	solute carrier family 25 (mitochondrial carrier, peroxisomal membrane protein), member 17	9.36452	8.71101	9.95872	9.13518	11.1852	11.3119	10.5235	10.6684	-1.6299	0.000114
A_52_P296810	NM_009030	Rbbp4	retinoblastoma binding protein 4	8.19575	7.98365	8.74154	8.56592	10.2853	10.0615	9.31338	9.99872	-1.54302	7.35e-05
A_51_P263310	NM_019814	Higd1a	HIG1 domain family, member 1A	8.54865	7.98563	8.56764	8.11592	9.56744	9.4866	9.15681	9.20458	-1.0494	0.00042
A_51_P492648	AK140220	Bmpr2	bone morphogenic protein receptor, type II (serine/threonine kinase)	7.45131	7.22021	7.43339	6.86525	8.4052	8.49465	7.76973	7.80413	-0.87589	0.003612
A_52_P1068259	AK048375	Mtap2	microtubule-associated protein 2	7.47438	7.34274	7.04829	7.53033	5.92057	6.22287	5.41117	5.72949	1.52791	2.15e-05
A_52_P392721	NM_001014973	Snx13	sorting nexin 13	7.04413	7.03367	7.81699	6.67547	9.1633	9.38973	8.09366	9.02151	-1.77448	0.000124
A_52_P309973	NM_019829	Stx5a	syntaxin 5A	8.28762	8.1395	8.27872	8.12987	9.77885	9.65237	8.58894	9.21551	-1.09999	0.001226
A_51_P279389	NM_016893	Fut8	fucosyltransferase 8	10.1955	9.88432	10.4244	9.68775	11.4021	11.1571	11.5035	10.9325	-1.20078	0.000214
A_51_P268439	NM_023061	Mcam	melanoma cell adhesion molecule	9.12107	8.76508	8.96146	8.84501	8.23629	7.82739	8.60621	8.01069	0.75301	0.004944
A_51_P440682	NM_007598	Cap1	CAP, adenylate cyclase-associated protein 1 (yeast)	6.18462	6.46928	6.74491	5.54161	7.83446	7.21815	6.7906	7.46258	-1.09134	0.003281
A_52_P442585	NM_010365	Gtf2i	general transcription factor II I	8.49207	8.32622	8.27495	7.74495	9.38121	9.13622	8.97753	9.07851	-0.93382	0.00109
A_52_P550034	NM_011563	Prdx2	peroxiredoxin 2	11.8807	11.6642	12.3705	11.9822	13.2776	13.1239	12.4481	12.8637	-0.95395	0.001966
A_52_P306744	NM_146010	Tspan8	tetraspanin 8	10.4455	9.90175	10.4762	10.2031	11.8911	11.918	11.528	11.3055	-1.40403	4.56e-05
A_51_P507410	NM_008255	Hmgcr	3-hydroxy-3-methylglutaryl-Coenzyme A reductase	8.22778	7.82006	8.8392	7.44363	9.48476	9.29678	8.99554	9.10619	-1.13815	0.001856
A_51_P160202	NM_008740	Nsf	N-ethylmaleimide sensitive fusion protein	4.86031	5.47564	5.87533	5.94998	7.13488	7.3235	5.87173	6.96335	-1.28305	0.002722
A_52_P1187697	AK039199	-	-	7.81644	8.44331	7.61125	8.49941	7.02573	7.05404	6.67134	6.62387	1.24886	0.000319
A_51_P337897	AK143537	1190002C06Rik	RIKEN cDNA 1190002C06 gene	7.62434	6.8105	8.0016	7.31115	8.5001	8.29848	8.72221	8.35848	-1.03292	0.001854
A_51_P121455	NM_026542	D11Ertd333e	DNA segment, Chr 11, ERATO Doi 333, expressed	9.76255	9.31086	10.335	9.53534	11.2981	10.7809	10.5423	10.6578	-1.08382	0.00145
A_51_P196760	AK033538	Arih1	ariadne ubiquitin-conjugating enzyme E2 binding protein homolog 1 (Drosophila)	6.65395	6.75584	7.15871	6.7006	8.67978	8.71932	7.38344	8.74294	-1.56409	0.000265
A_52_P445958	NM_172134	Pdxk	pyridoxal (pyridoxine, vitamin B6) kinase	6.22376	6.61965	6.53423	6.26818	8.06751	7.96613	6.94771	7.41912	-1.18866	0.000741
A_51_P399217	NM_024464	Pigx	phosphatidylinositol glycan anchor biosynthesis, class X	10.9533	10.4777	11.6985	10.5693	12.0859	12.2482	12.2265	12.6311	-1.37323	0.000341
A_52_P397204	NM_007783	Csk	c-src tyrosine kinase	9.38821	9.11205	8.98241	9.40562	8.39974	8.77192	7.90489	8.44152	0.842554	0.003177
A_51_P223404	NM_025836	M6prbp1	mannose-6-phosphate receptor binding protein 1	14.483	13.9988	14.3193	14.5084	13.6623	13.5043	13.8058	13.4889	0.712017	0.004102
A_51_P482508	AK033099	-	-	6.9543	6.95498	6.55922	6.82009	5.53979	5.71505	5.92796	5.55737	1.13711	9.55e-05
A_52_P486360	AK083643	Nubpl	nucleotide binding protein-like	6.29207	6.15434	6.02615	6.01146	7.81818	8.01769	6.11072	7.46258	-1.23129	0.004736
A_51_P416919	NM_021402	Ube2j2	ubiquitin-conjugating enzyme E2, J2 homolog (yeast)	9.48136	9.04807	9.67542	9.45449	10.6009	10.5597	10.3049	10.2604	-1.01663	0.000383
A_52_P241397	NM_026719	Lmbrd1	LMBR1 domain containing 1	11.0009	10.2223	11.1533	10.2206	11.8473	11.926	11.4704	11.4545	-1.0253	0.002218
A_52_P304323	NM_026921	Hbld2	HESB like domain containing 2	9.43662	9.00671	9.61559	9.29645	11.1595	11.1297	10.0816	10.5732	-1.39716	0.000231
A_51_P433562	NM_138314	Nme7	non-metastatic cells 7, protein expressed in	7.28506	6.93871	7.93152	7.31929	8.90267	9.06055	8.06227	8.94913	-1.37501	0.00038
A_52_P663789	AB093210	Rcor1	REST corepressor 1	8.72799	8.25243	9.35146	8.4668	10.0305	10.2745	9.38416	9.8558	-1.18658	0.001114
A_52_P836776	A_52_P836776	-	-	7.83204	7.81783	7.37827	7.73889	7.02218	7.18606	6.56198	6.63476	0.840513	0.002378
A_51_P467990	NM_026602	Bcas2	breast carcinoma amplified sequence 2	10.8356	10.3205	11.161	10.772	11.9278	12.0559	11.4598	11.867	-1.05536	0.000702
A_51_P233815	NM_025460	Tmem126a	transmembrane protein 126A	10.7384	9.6908	10.9813	9.93028	11.5802	12.0184	11.556	11.6609	-1.36867	0.000544
A_52_P167249	NM_013758	Add3	adducin 3 (gamma)	11.6758	10.7376	11.564	10.8301	12.2962	12.4044	12.1429	11.9715	-1.00186	0.002044
A_52_P542970	XR_002670	LOC669793	similar to S-phase kinase-associated protein 1A (Cyclin A/CDK2-associated protein p19) (p19A) (p19skp1)	11.4649	10.5959	11.6907	10.0464	12.4611	12.4792	12.1768	12.5506	-1.46745	0.000797
A_52_P620345	NM_133979	Tmem16k	transmembrane protein 16K	10.0832	9.22036	10.2034	9.63001	11.2946	10.9796	10.8476	10.7794	-1.19107	0.000485
A_52_P639223	NM_009738	Bche	butyrylcholinesterase	4.50968	5.16341	5.51644	5.42616	7.08814	7.27008	5.52164	6.95468	-1.55471	0.001303
A_52_P154589	NM_027149	2310040A13Rik	RIKEN cDNA 2310040A13 gene	6.1283	6.55178	7.35705	7.01304	8.55271	8.80751	7.21172	8.45081	-1.49315	0.001448
A_52_P4657	NM_172722	C330023M02Rik	RIKEN cDNA C330023M02 gene	7.62083	7.94344	8.0509	8.30405	9.26215	9.36207	8.58314	9.17127	-1.11485	0.000528
A_51_P124505	NM_172015	Iars	isoleucine-tRNA synthetase	7.9079	7.44994	8.39438	7.44363	9.01941	9.05167	8.37933	8.67064	-0.9813	0.002944
A_52_P493867	NM_027194	Tm2d2	TM2 domain containing 2	9.6001	8.97713	9.55162	9.70649	10.8062	11.0315	9.94268	10.3131	-1.06453	0.002157
A_52_P248343	NM_153789	Mylip	myosin regulatory light chain interacting protein	5.57261	5.55226	5.46464	5.54161	6.98257	7.20398	5.75306	6.26589	-1.0186	0.004853
A_52_P277854	NM_009225	Snrpb	small nuclear ribonucleoprotein B	10.6701	10.0811	10.4073	9.87337	11.718	11.6688	11.376	11.3254	-1.26407	0.000125
A_52_P535212	NM_198300	Cpeb3	cytoplasmic polyadenylation element binding protein 3	10.4579	10.4618	9.78414	10.8344	9.36449	9.63729	9.58711	9.48163	0.866897	0.003435
A_51_P331462	NM_026832	Cgrrf1	cell growth regulator with ring finger domain 1	10.3098	9.57515	10.1723	9.30673	11.508	11.4806	10.6799	10.8733	-1.29444	0.000724
A_52_P653719	NM_009005	Rab7	RAB7, member RAS oncogene family	10.3245	10.0331	11.0573	10.6237	11.7735	11.7453	11.2657	11.8171	-1.14074	0.000703
A_51_P334093	NM_026228	Slc39a8	solute carrier family 39 (metal ion transporter), member 8	7.25505	7.17925	8.40476	7.13792	9.2546	9.54962	8.9222	9.30524	-1.76367	6.39e-05
A_51_P368713	NM_026617	Tmbim4	transmembrane BAX inhibitor motif containing 4	11.4384	10.8295	11.7557	10.9607	12.3467	12.2698	12.0775	12.6898	-1.09984	0.00087
A_52_P3754	NM_028260	Immp1l	IMP1 inner mitochondrial membrane peptidase-like (S. cerevisiae)	10.7087	9.86669	10.5974	9.95923	11.4085	11.6795	10.9772	11.4363	-1.0924	0.001083
A_52_P262250	NM_007682	Cenpb	centromere protein B	9.52373	9.02031	9.90731	8.72145	10.7308	10.2604	10.0492	10.164	-1.0079	0.003499
A_51_P410823	NM_023281	Sdha	succinate dehydrogenase complex, subunit A, flavoprotein (Fp)	10.2587	9.66321	10.0365	9.44522	11.054	11.0467	10.6643	10.5618	-0.98081	0.001371
A_52_P641414	AK039998	6820401H01Rik	RIKEN cDNA 6820401H01 gene	7.08265	6.86746	7.17497	6.57033	8.397	8.63069	7.23731	7.66752	-1.05928	0.004566
A_51_P297346	NM_029153	Scamp1	secretory carrier membrane protein 1	7.44355	6.95902	7.53139	6.79697	8.79552	8.67761	7.86099	8.09992	-1.17578	0.000947
A_52_P655803	NM_144807	Chpt1	choline phosphotransferase 1	14.2566	13.4051	14.5327	14.1343	14.9636	15.0366	14.8571	14.9421	-0.86767	0.004251
A_51_P316553	NM_010612	Kdr	kinase insert domain protein receptor	9.66434	9.56193	10.106	10.7845	9.03182	8.86945	8.73812	8.31509	1.29057	0.000727
A_51_P437027	NM_009870	Cdk4	cyclin-dependent kinase 4	9.8658	9.54321	10.0095	9.73568	11.076	10.8959	10.1767	10.5496	-0.886	0.002774
A_52_P626232	NM_025985	Ube2g1	ubiquitin-conjugating enzyme E2G 1 (UBC7 homolog, C. elegans)	9.1251	8.96312	10.1081	9.77912	11.0551	11.1184	10.0965	10.8554	-1.28747	0.001343
A_52_P401311	ENSMUST00000087063	-	-	12.5061	11.9368	13.0961	12.7239	13.5729	13.7515	13.6465	13.8666	-1.14366	0.000654
A_51_P269320	NM_009634	Adsl	adenylosuccinate lyase	9.90073	9.22959	10.0095	9.48013	10.8406	10.8534	10.3918	10.7115	-1.04436	0.000712
A_51_P470905	AK009779	Tmem52	transmembrane protein 52	10.5686	9.98037	10.5294	9.80109	11.3138	11.1148	11.076	10.737	-0.84054	0.004246
A_52_P1163810	AK088546	-	-	6.93888	8.31365	7.24597	7.68321	6.61449	6.56514	6.5807	6.59069	0.957673	0.004603
A_52_P368057	NM_011990	Slc7a11	solute carrier family 7 (cationic amino acid transporter, y+ system), member 11	12.2096	11.2393	12.8774	11.3536	13.2562	13.3928	13.477	13.4484	-1.47363	0.000745
A_52_P112188	NM_010309	Gnas	GNAS (guanine nucleotide binding protein, alpha stimulating) complex locus	10.4978	9.73918	10.9101	10.7503	11.6388	11.6715	11.1553	11.4747	-1.0107	0.002701
A_51_P312517	NM_008058	Fzd8	frizzled homolog 8 (Drosophila)	6.3578	6.12592	7.06584	6.7375	7.50393	7.58917	7.23731	7.34142	-0.84619	0.00377
A_52_P271377	NM_133766	C920006C10Rik	RIKEN cDNA C920006C10 gene	7.3559	7.25348	8.1406	8.18882	9.2956	9.56841	8.33944	9.18432	-1.36224	0.000955
A_52_P144794	NM_025617	2210012G02Rik	RIKEN cDNA 2210012G02 gene	6.07851	6.18222	6.98514	6.07044	7.8645	7.98904	7.10542	7.82332	-1.36649	0.000332
A_52_P75866	NM_019921	Akap10	A kinase (PRKA) anchor protein 10	5.34177	5.37079	5.38329	5.33313	6.72334	6.58167	5.75306	6.36076	-0.99746	0.00106
A_52_P480373	NM_053159	Mrpl3	mitochondrial ribosomal protein L3	7.87191	7.86811	8.60113	8.41457	9.62181	10.1464	8.30545	9.70364	-1.25541	0.004404
A_51_P198045	AK012286	Rab28	RAB28, member RAS oncogene family	8.3588	7.85082	8.34492	7.6253	9.78095	10.0417	8.67352	9.35057	-1.41674	0.000577
A_51_P344008	NM_020520	Slc25a20	solute carrier family 25 (mitochondrial carnitine/acylcarnitine translocase), member 20	11.5165	10.783	11.8584	11.7076	12.7381	12.7966	11.951	12.3441	-0.99107	0.004225
A_52_P347480	XM_987501	Heca	headcase homolog (Drosophila)	7.28931	7.11555	7.88284	7.42112	9.01763	9.19025	7.90489	8.866	-1.31749	0.000763
A_52_P409381	NM_001004164	Gnptab	N-acetylglucosamine-1-phosphate transferase, alpha and beta subunits	5.92908	6.12592	6.46982	6.5005	8.17529	8.09077	6.54304	7.69902	-1.3707	0.001511
A_52_P125350	NM_023210	Anp32e	acidic (leucine-rich) nuclear phosphoprotein 32 family, member E	8.9724	8.38895	9.5485	9.21152	10.1524	10.4782	9.55979	9.88006	-0.98727	0.00456
A_51_P201841	NM_021608	Dctn5	dynactin 5	10.4843	10.1055	10.1774	9.82844	11.2981	11.1927	10.9447	10.8472	-0.92179	0.001007
A_52_P404461	NM_177601	Tmem60	transmembrane protein 60	9.66711	9.15671	9.5391	9.12825	10.6597	10.7827	9.80971	10.2193	-0.99508	0.002123
A_51_P296328	NM_145542	Ahcyl1	S-adenosylhomocysteine hydrolase-like 1	7.7912	6.75584	7.78556	6.55663	8.61293	8.83996	7.76973	8.41648	-1.18747	0.00412
A_51_P272046	NM_007614	Ctnnb1	catenin (cadherin associated protein), beta 1	11.1621	10.4428	11.3384	10.9192	11.9427	12.1133	11.931	11.8305	-0.98877	0.000954
A_52_P381813	BC012270	Terf2ip	telomeric repeat binding factor 2, interacting protein	7.81958	7.74016	8.09858	7.89953	9.33761	9.22401	8.22098	8.92713	-1.03797	0.001626
A_52_P460882	XM_130308	Lrp2	low density lipoprotein receptor-related protein 2	9.1318	9.04046	9.52172	9.56645	11.1636	11.106	9.9356	11.0818	-1.50666	0.000231
A_51_P493285	NM_007828	Dapk3	death-associated kinase 3	7.74282	7.19988	7.91709	7.24433	8.82026	8.58357	8.28472	8.24924	-0.95842	0.001651
A_51_P100298	NM_152220	Stx3	syntaxin 3	6.44177	6.65492	7.14226	6.61066	8.1049	8.12691	7.63339	7.77979	-1.19884	0.000171
A_51_P122631	NM_133248	Glmn	glomulin, FKBP associated protein	5.95642	5.99846	6.70067	6.16368	7.75117	8.03781	6.5807	7.4128	-1.24081	0.001772
A_52_P143866	ENSMUST00000086199	-	-	6.84343	6.99092	7.60527	7.16527	9.14057	8.94597	7.92215	8.68906	-1.52322	0.000176
A_51_P215496	NM_011225	Rab18	RAB18, member RAS oncogene family	9.40821	8.97314	10.3323	10.061	11.2119	11.2583	10.4376	10.7689	-1.22553	0.002101
A_51_P248705	NM_023565	Cse1l	chromosome segregation 1-like (S. cerevisiae)	10.2114	9.46866	10.2927	9.26519	10.7451	10.9003	10.6657	10.8271	-0.97505	0.002595
A_51_P501858	NM_148927	Plekha4	pleckstrin homology domain containing, family A (phosphoinositide binding specific) member 4	8.3063	7.77265	8.37691	9.12593	7.40931	7.40629	7.00674	7.17222	1.14681	0.00127
A_52_P266065	NM_177715	Kctd12	potassium channel tetramerisation domain containing 12	7.51961	7.39137	7.94581	7.36718	9.37357	9.19653	8.3595	8.75798	-1.3659	0.00019
A_52_P473813	TC1459708	-	-	9.39045	9.39005	10.1166	9.83555	11.4138	11.3661	10.2044	10.6464	-1.22452	0.001567
A_52_P72237	NM_013798	-	-	10.9939	10.7396	11.962	11.7587	13.1369	13.1318	11.9167	12.5016	-1.30821	0.002529
A_52_P245119	NM_009196	Slc16a1	solute carrier family 16 (monocarboxylic acid transporters), member 1	4.32541	5.13529	5.83503	6.1271	8.97879	9.22839	6.59922	8.33528	-2.92971	0.000157
A_52_P25878	NM_009190	Vps4b	vacuolar protein sorting 4b (yeast)	9.06202	8.81274	9.5249	9.17386	10.5657	10.636	9.37376	10.3639	-1.09145	0.002864
A_52_P121916	NM_175489	Osbpl8	oxysterol binding protein-like 8	6.73102	6.44646	6.63168	5.88578	7.58313	7.55328	6.93263	7.56868	-0.9857	0.001876
A_52_P52586	XM_283972	1700065A05Rik	RIKEN cDNA 1700065A05 gene	7.85974	7.33654	8.23672	7.60547	9.80025	9.93045	8.65139	9.51594	-1.71489	0.000107
A_51_P338542	NM_024174	Mrps23	mitochondrial ribosomal protein S23	9.24977	8.57286	9.83365	9.56987	10.6689	10.8046	10.7434	10.8635	-1.46354	0.000127
A_51_P152725	NAP057020-1	-	-	8.45032	7.7331	8.67448	7.65776	9.80645	9.95234	8.9175	9.66694	-1.4569	0.000414
A_52_P417368	NM_010074	Dpp4	dipeptidylpeptidase 4	5.75515	5.34643	5.98989	5.62254	7.65363	7.7804	6.22982	6.7394	-1.42231	0.001067
A_52_P475825	NM_019770	Tmed2	transmembrane emp24 domain trafficking protein 2	13.0156	12.3424	13.0617	12.1918	13.6693	13.6215	13.8107	13.6494	-1.03486	0.001005
A_52_P279658	NM_009817	Cast	calpastatin	8.31094	7.75417	8.57991	8.01429	9.17693	9.05364	8.86483	9.20458	-0.91017	0.001571
A_51_P186899	NM_053207	Egln1	EGL nine homolog 1 (C. elegans)	6.71353	6.88029	7.62316	6.77347	8.99518	9.00542	7.18575	8.5023	-1.42455	0.002953
A_52_P704340	NAP061200-1	-	-	7.19346	6.59392	8.17336	7.60547	9.64795	10.1826	8.30545	9.40889	-1.99466	0.00038
A_52_P478629	NM_145985	Arcn1	archain 1	6.16071	6.20957	6.67804	6.42713	8.62234	8.62937	7.14605	8.46309	-1.84635	9.44e-05
A_52_P11959	NM_153151	Acat3	acetyl-Coenzyme A acetyltransferase 3	9.32416	8.88883	10.3232	9.92229	11.6833	11.6947	10.4343	11.355	-1.67719	0.00051
A_51_P348494	NM_009121	Sat1	spermidine/spermine N1-acetyl transferase 1	10.4369	10.1303	11.1058	10.4059	11.8901	11.8899	11.4623	11.2285	-1.09794	0.001108
A_52_P608020	NM_010655	Kpna2	karyopherin (importin) alpha 2	9.04084	8.55695	9.73972	8.96402	10.8931	10.692	10.0272	10.5474	-1.46454	0.00022
A_51_P479659	NM_198303	Eif5b	eukaryotic translation initiation factor 5B	11.5879	12.1603	11.6345	12.0812	10.8542	11.0492	10.7353	10.95	0.968812	0.000609
A_51_P344103	U89419	Rplp0	ribosomal protein, large, P0	11.4818	11.2087	11.5427	10.9185	12.5725	12.3917	12.2226	12.3105	-1.08643	0.000232
A_52_P525674	NM_173374	Sfrs1	splicing factor, arginine/serine-rich 1 (ASF/SF2)	6.93888	7.47272	7.52506	7.48039	8.95479	8.89173	7.87869	9.0027	-1.32772	0.000458
A_52_P89683	XR_002509	LOC385319	similar to L-lactate dehydrogenase A chain (LDH-A) (LDH muscle subunit) (LDH-M)	11.3235	11.0044	12.3707	12.3297	13.1084	13.4145	12.3393	13.2067	-1.26017	0.00347
A_51_P158037	NM_013505	Dsc2	desmocollin 2	9.02654	8.37238	9.19075	8.87016	10.0341	9.98068	9.69432	9.76322	-1.00311	0.000756
A_52_P656434	NM_153550	Dirc2	disrupted in renal carcinoma 2 (human)	7.75261	7.24688	8.0016	7.70201	9.18806	9.21961	8.25669	8.61668	-1.14449	0.001051
A_52_P563475	NM_026160	Map1lc3b	microtubule-associated protein 1 light chain 3 beta	12.1526	11.4238	12.6058	11.7204	13.3527	13.3929	13.1123	13.4469	-1.35055	0.000224
A_52_P452364	NM_023585	Ube2v2	ubiquitin-conjugating enzyme E2 variant 2	8.54468	8.07023	8.91621	8.04897	9.84964	10.1912	9.08677	9.7915	-1.33474	0.000506
A_52_P59422	NM_001005605	Aebp2	AE binding protein 2	7.57457	7.01051	8.0553	7.48763	8.81206	9.1767	8.22818	8.64391	-1.18321	0.00094
A_51_P409893	NM_008924	Prkar2a	protein kinase, cAMP dependent regulatory, type II alpha	9.28744	8.68198	9.46662	8.97951	10.3125	10.348	9.69153	9.7915	-0.93199	0.002643
A_51_P373226	NM_019722	Arl2	ADP-ribosylation factor-like 2	9.54295	9.27486	9.70232	9.43963	10.7807	10.6386	9.7705	10.1919	-0.8555	0.004813
A_52_P484081	NM_023230	Ube2v1	ubiquitin-conjugating enzyme E2 variant 1	8.06356	7.94548	8.7028	8.26244	9.96735	9.99207	8.4751	9.65896	-1.2798	0.002274
A_51_P335509	NM_012042	Cul1	cullin 1	9.81676	9.37501	9.84259	9.58514	10.8624	10.8445	10.6685	10.8802	-1.15904	7e-05
A_52_P582394	NM_026498	Mrps11	mitochondrial ribosomal protein S11	9.26568	8.61571	9.45834	8.77274	10.0358	10.0312	9.60207	9.77312	-0.83245	0.004401
A_52_P284162	NM_009456	Ube2l3	ubiquitin-conjugating enzyme E2L 3	10.1625	9.40345	10.0185	9.45633	11.1167	11.3367	10.4933	10.7727	-1.16964	0.000725
A_52_P141161	NM_133834	Hnrpf	heterogeneous nuclear ribonucleoprotein F	9.12645	9.25281	9.81949	9.72193	11.3853	11.329	10.1382	11.3149	-1.56166	0.000244
A_52_P119290	NM_013799	Ate1	arginine-tRNA-protein transferase 1	5.46725	5.62504	6.02615	5.59606	6.82862	6.72745	6.08583	7.0143	-0.98542	0.001584
A_52_P239787	NM_145944	Ccdc25	coiled-coil domain containing 25	10.4822	9.51399	10.2683	9.69559	11.104	11.0021	10.8248	10.7995	-0.94258	0.002361
A_51_P369106	NM_024436	Rab22a	RAB22A, member RAS oncogene family	7.10632	6.93462	7.80659	7.05262	9.11247	8.74157	8.51191	9.3881	-1.71348	3.08e-05
A_51_P326542	NM_023646	Dnaja3	DnaJ (Hsp40) homolog, subfamily A, member 3	7.85363	7.29241	8.50468	7.97361	9.51979	9.45627	8.36614	8.89122	-1.15228	0.00331
A_51_P419464	BC034085	Rmnd5a	required for meiotic nuclear division 5 homolog A (S. cerevisiae)	8.92081	7.75417	8.50468	7.39825	9.52732	9.19921	9.26924	9.36701	-1.19622	0.002147
A_52_P521882	NM_026812	Hddc3	HD domain containing 3	7.62434	7.40031	8.28997	7.25285	8.53538	8.62006	8.41187	8.70725	-0.92677	0.002533
A_52_P357858	NM_026155	Ssr3	signal sequence receptor, gamma	9.54094	8.88459	9.49767	8.36824	10.522	10.4924	10.364	9.757	-1.21101	0.001437
A_52_P537050	NM_016723	Uchl3	ubiquitin carboxyl-terminal esterase L3 (ubiquitin thiolesterase)	12.1907	11.2074	12.5728	11.8302	13.4638	13.5853	13.1882	13.4788	-1.47876	0.000186
A_52_P302977	NM_027139	Taf9	TAF9 RNA polymerase II, TATA box binding protein (TBP)-associated factor	10.0189	9.33205	10.4338	9.77617	11.1881	11.3547	10.4853	11.9317	-1.34973	0.001221
A_51_P226184	AK040977	Trove2	TROVE domain family, member 2	6.54138	6.27577	6.50881	5.97077	7.77245	7.78992	7.39508	7.72984	-1.34764	3.38e-05
A_51_P203800	NM_172691	B230312A22Rik	RIKEN cDNA B230312A22 gene	5.91061	5.92615	6.3461	5.74814	7.4574	7.00176	6.36225	6.66695	-0.88934	0.004947
A_51_P143468	NM_178771	Klhl26	kelch-like 26 (Drosophila)	8.75244	8.99397	8.33409	9.359	7.83446	7.82276	7.71259	8.43218	0.909374	0.004438
A_51_P272123	NM_024197	Ndufa10	NADH dehydrogenase (ubiquinone) 1 alpha subcomplex 10	11.9288	11.0768	12.2238	11.4194	12.7605	12.9171	12.6058	12.787	-1.10537	0.001048
A_52_P474658	NM_026121	Bag4	BCL2-associated athanogene 4	8.31325	8.23421	9.16858	8.57954	9.79193	9.8672	9.37723	9.70364	-1.1111	0.000664
A_52_P120904	NM_025706	Tbc1d15	TBC1 domain family, member 15	10.3465	9.37954	10.1039	9.27986	10.9885	11.1134	10.6311	11.297	-1.23003	0.000794
A_52_P395544	ENSMUST00000096268	-	-	7.31458	7.19303	7.69259	7.25285	8.88128	8.73666	7.62323	8.21333	-1.00036	0.003876
A_52_P633201	NM_019744	Ncoa4	nuclear receptor coactivator 4	8.33163	7.85299	8.38042	7.92108	10.0288	10.1548	8.54791	9.14864	-1.34849	0.001777
A_51_P339200	NM_178592	Bat5	HLA-B associated transcript 5	10.9624	10.3091	10.7565	10.2613	11.6918	11.4119	11.3865	11.1888	-0.84743	0.002783
A_52_P132612	NAP027398-1	-	-	9.07179	8.35409	10.4942	9.28403	11.3832	11.6686	11.0091	11.8589	-2.17892	0.00011
A_52_P50512	NM_011875	Psmd13	proteasome (prosome, macropain) 26S subunit, non-ATPase, 13	9.56885	9.08643	11.085	10.6311	11.7779	11.625	11.0258	12.2411	-1.5746	0.002522
A_52_P173485	NM_144937	Usp3	ubiquitin specific peptidase 3	9.91633	9.72383	9.59155	9.20714	11.0224	10.7975	10.3481	10.7849	-1.12852	0.000349
A_51_P408537	NM_009054	Trim27	tripartite motif protein 27	8.89589	8.4662	9.29304	8.59304	10.1901	10.1353	9.3421	9.59342	-1.00318	0.002553
A_52_P932984	A_52_P932984	-	-	8.9377	8.57681	9.22436	8.21959	9.88231	9.75499	10.1985	10.2184	-1.27395	0.000255
A_51_P433000	AK008733	2310010I16Rik	RIKEN cDNA 2310010I16 gene	5.92908	5.89281	7.07453	6.84285	7.91894	7.84577	7.83411	7.99386	-1.46335	0.000225
A_51_P333292	NM_030731	Trim23	tripartite motif protein 23	6.42805	6.08958	6.45658	6.33387	7.50901	7.77562	6.67134	7.4128	-1.01517	0.001607
A_52_P109959	XR_003150	LOC670838	similar to glioma tumor suppressor candidate region gene 2	7.00476	7.51723	7.55644	7.6253	9.22171	8.9385	8.43745	8.69167	-1.3964	7.05e-05
A_52_P386447	XM_993798	Kctd16	potassium channel tetramerisation domain containing 16	6.78812	6.68935	6.8499	6.64989	7.92466	7.91266	7.48553	7.98537	-1.08274	0.000135
A_51_P193563	NM_009874	Cdk7	cyclin-dependent kinase 7 (homolog of Xenopus MO15 cdk-activating kinase)	8.11669	7.31149	8.71398	7.87212	9.86508	9.97912	9.49076	9.71909	-1.75994	4.41e-05
A_52_P77982	NM_019818	Timm22	translocase of inner mitochondrial membrane 22 homolog (yeast)	7.13892	6.50285	7.12563	6.5428	8.44019	8.32492	7.71259	7.62988	-1.19935	0.000633
A_51_P442366	AK083254	Diap2	diaphanous homolog 2 (Drosophila)	10.7952	10.5799	10.4295	10.6417	9.88866	10.0849	9.68592	9.79272	0.748535	0.002209
A_52_P223838	XR_001967	LOC634588	hypothetical LOC634588	10.1703	9.20513	10.3883	9.76727	11.2768	11.3286	10.9329	11.0245	-1.25794	0.000469
A_52_P628024	NM_019961	Pex3	peroxisomal biogenesis factor 3	10.2605	9.34136	10.3865	9.52306	11.6052	11.9879	10.8762	11.4988	-1.61416	0.00019
A_52_P293724	NM_025510	2310004I24Rik	RIKEN cDNA 2310004I24 gene	6.79373	6.58872	6.64341	6.74959	7.77034	7.95982	6.8232	7.74501	-0.88073	0.004754
A_51_P420547	NM_172621	Clic5	chloride intracellular channel 5	8.22778	7.82228	7.8729	7.63837	6.85677	6.83708	7.51828	6.97196	0.844309	0.002933
A_51_P168662	NM_138659	Prpf8	pre-mRNA processing factor 8	10.5681	9.46085	10.9974	10.1663	11.4774	11.3144	11.7845	11.3948	-1.1946	0.001857
A_52_P363718	NM_009838	Cct6a	chaperonin subunit 6a (zeta)	8.39869	7.72126	9.09355	8.37996	10.6575	10.8351	10.3728	10.6731	-2.23623	3.3e-06
A_52_P128734	AK005318	Pot1	protection of telomeres 1	6.58601	7.12277	6.16273	7.39054	5.29224	5.70505	5.52164	5.60235	1.2852	0.000472
A_52_P643812	XM_891890	LOC627232	similar to nuclear receptor binding factor 2	6.26959	6.46928	6.78782	6.39671	7.91321	7.8297	7.13261	8.2278	-1.29498	0.000259
A_51_P131661	NM_024182	Riok3	RIO kinase 3 (yeast)	8.50028	7.92497	9.00305	8.01429	9.9738	9.74768	9.69712	9.90728	-1.47082	8.72e-05
A_52_P601201	NM_024201	0610011N22Rik	RIKEN cDNA 0610011N22 gene	9.52678	8.93058	9.11689	8.31631	10.0274	9.85364	9.81486	9.9329	-0.93457	0.003089
A_52_P248250	NM_028844	Aven	apoptosis, caspase activation inhibitor	7.21128	6.72772	7.92192	7.5988	8.82638	8.53059	8.51796	8.77039	-1.2964	0.000323
A_52_P395528	NAP028816-1	-	-	6.43492	6.38779	6.58378	6.1271	7.62116	7.4669	6.77406	7.14199	-0.86763	0.00273
A_51_P332379	DQ077804	BC003331	cDNA sequence BC003331	10.0425	9.56988	9.97042	9.39218	10.8226	10.9959	10.4107	10.6578	-0.97801	0.000993
A_52_P282276	NM_175145	Tmem127	transmembrane protein 127	6.05307	6.31408	6.31711	6.01146	7.34827	7.3235	6.42471	7.4379	-0.95967	0.002417
A_52_P674694	NM_025999	Rnf141	ring finger protein 141	9.93636	9.16897	9.52648	9.07876	10.5383	10.4723	10.3356	9.8252	-0.8652	0.004925
A_51_P257762	NM_020005	Pcaf	p300/CBP-associated factor	11.633	10.6101	11.4563	10.565	12.4186	12.4188	12.3881	11.9038	-1.21622	0.000963
A_51_P516297	NM_019405	Cetn2	centrin 2	9.48972	8.63856	9.67685	8.98208	10.4774	10.5359	9.91177	10.0995	-1.05934	0.001828
A_52_P45834	NM_008775	Pafah1b2	platelet-activating factor acetylhydrolase, isoform 1b, alpha2 subunit	7.58176	7.17579	8.08143	7.5988	8.65936	8.85705	7.98951	8.54915	-0.90432	0.004182
A_52_P596357	AK054546	-	-	8.50028	8.21744	7.88778	7.80994	6.92295	7.35911	6.93263	7.0143	1.04662	0.000494
A_52_P229359	NM_001025373	4930432O21Rik	RIKEN cDNA 4930432O21 gene	5.89194	5.53078	6.09605	5.48503	7.96218	7.98075	6.48492	7.68335	-1.77685	0.000146
A_52_P394411	BC026977	Napg	N-ethylmaleimide sensitive fusion protein attachment protein gamma	6.67802	6.15434	7.09177	6.5428	7.87043	7.97867	7.07779	7.56868	-1.00716	0.002562
A_52_P592120	NM_027569	Spag9	sperm associated antigen 9	7.64523	7.28599	8.28248	7.48763	8.9046	8.95869	8.48746	8.64391	-1.07333	0.000934
A_52_P239742	BC066054	BC024659	cDNA sequence BC024659	9.72051	9.39677	8.71398	9.71114	8.48986	8.6026	8.34615	7.86557	1.05956	0.001989
A_52_P508750	NM_008175	Grn	granulin	7.51961	7.80891	8.5143	9.37275	10.5799	10.1667	8.73284	9.85114	-1.52875	0.004879
A_52_P26746	AK122422	Unc13b	unc-13 homolog B (C. elegans)	8.74201	8.61443	8.74154	8.82227	9.96273	9.78506	9.30975	9.73943	-0.96918	0.000468
A_52_P397012	NM_033074	Tars	threonyl-tRNA synthetase	9.25958	8.73713	9.78148	9.14895	10.5669	10.6029	9.85791	10.1854	-1.0715	0.001618
A_51_P142972	NM_029947	Prdm8	PR domain containing 8	6.68994	6.72298	7.68125	7.68321	6.07901	6.07515	5.20801	5.74964	1.41639	0.000561
A_52_P100242	NM_026510	Ftsj2	FtsJ homolog 2 (E. coli)	6.77684	6.97106	7.29887	6.7253	8.06579	7.83201	7.48553	7.89306	-0.87608	0.001624
A_51_P506328	NM_010008	Cyp2j6	cytochrome P450, family 2, subfamily j, polypeptide 6	11.2656	10.3899	11.1435	10.4483	12.098	12.1319	11.3985	11.6203	-1.00037	0.003154
A_52_P239023	NM_029952	Zfp422-rs1	zinc finger protein 422, related sequence 1	6.10358	6.20278	5.83503	5.9289	7.35956	7.66615	6.08583	7.19449	-1.05893	0.004869
A_51_P171531	NM_028377	2900006K08Rik	RIKEN cDNA 2900006K08 gene	7.85974	7.75649	8.36632	8.80788	7.13816	7.48166	6.5807	6.79872	1.1978	0.001201
A_51_P511112	NM_008197	H1f0	H1 histone family, member 0	6.18462	6.11872	7.28395	6.31773	7.72522	7.57272	7.83411	8.70982	-1.48421	0.000563
A_51_P135491	NM_009805	Cflar	CASP8 and FADD-like apoptosis regulator	7.11101	6.85884	7.68693	7.29473	8.41064	8.60665	7.77907	8.38454	-1.05735	0.001177
A_52_P498167	NM_138601	D10Jhu81e	DNA segment, Chr 10, Johns Hopkins University 81 expressed	7.57457	8.05521	8.10708	7.88315	9.89401	9.49026	8.15475	9.09834	-1.25434	0.002506
A_52_P667177	NM_012002	Cops6	COP9 (constitutive photomorphogenic) homolog, subunit 6 (Arabidopsis thaliana)	10.7411	10.1547	11.0763	10.4859	11.886	11.7743	11.5003	11.4257	-1.0321	0.000947
A_52_P235003	TC1449646	-	-	5.91061	5.42997	6.41614	5.54161	7.09491	6.94325	6.31927	6.70879	-0.94197	0.003999
A_51_P344103	U89419	Rplp0	ribosomal protein, large, P0	11.1101	10.943	10.8373	10.3799	12.3748	12.0756	11.4818	11.7932	-1.11379	0.000757
A_52_P6328	NM_021524	Pbef1	pre-B-cell colony-enhancing factor 1	9.81343	9.29417	9.87407	9.56303	11.508	11.3819	10.7189	11.6124	-1.66911	1.97e-05
A_52_P393056	NM_027432	Wdr77	WD repeat domain 77	8.56051	8.11073	8.80824	8.57615	9.68882	9.51343	9.10354	9.40571	-0.91397	0.00143
A_51_P151271	NM_145625	Eif4b	eukaryotic translation initiation factor 4B	10.5602	9.82801	10.3716	9.62181	11.199	11.1027	10.8286	10.9424	-0.92276	0.00256
A_51_P447988	NM_018794	Atp6ap1	ATPase, H+ transporting, lysosomal accessory protein 1	11.3797	10.9394	11.3212	11.054	12.2252	12.0898	11.6684	11.8054	-0.7736	0.003269
A_51_P107066	NM_028792	Josd1	Josephin domain containing 1	7.1664	7.08631	7.748	7.39825	9.06583	9.14087	7.66351	8.35189	-1.20579	0.002743
A_51_P163316	NM_145553	BC008163	cDNA sequence BC008163	9.04935	9.18544	9.77882	10.706	7.92466	7.75632	7.71259	7.53998	1.9465	6.66e-05
A_52_P479179	NM_026949	Cnot8	CCR4-NOT transcription complex, subunit 8	7.45131	7.03749	7.59321	7.30296	8.87145	8.88175	7.81596	8.33862	-1.1307	0.001136
A_52_P640221	NM_008767	Slc22a18	solute carrier family 22 (organic cation transporter), member 18	7.51216	7.6203	8.58904	8.28755	9.75766	9.18394	8.95931	9.35717	-1.31226	0.000567
A_51_P333526	NM_008991	Abcd3	ATP-binding cassette, sub-family D (ALD), member 3	10.1355	9.73388	10.6228	10.7526	12.1922	12.4334	11.1369	12.1146	-1.65811	0.000211
A_52_P167189	NM_026921	Hbld2	HESB like domain containing 2	11.6226	11.1108	12.0594	11.4687	12.6373	12.5727	12.3344	12.3818	-0.91617	0.001846
A_51_P242859	NM_013777	Akr1c12	aldo-keto reductase family 1, member C12	6.51537	6.55711	7.41981	7.11939	8.48342	8.55174	7.70289	8.17278	-1.32478	0.000402
A_52_P200207	BC034085	Rmnd5a	required for meiotic nuclear division 5 homolog A (S. cerevisiae)	10.1294	9.21868	9.92305	9.51953	10.7938	10.6741	10.2883	10.4241	-0.84738	0.00438
A_52_P87892	NM_198017	C430003P19Rik	RIKEN cDNA C430003P19 gene	8.86894	8.22585	8.75784	8.15283	9.36589	9.3952	9.37027	9.34062	-0.86663	0.00187
A_52_P227307	NM_022328	Mllt1	myeloid/lymphoid or mixed lineage-leukemia translocation to 1 homolog (Drosophila)	10.3885	9.58368	10.0464	10.7005	8.79344	8.87952	9.31338	8.23856	1.37356	0.000504
A_51_P242591	AK012978	Shq1	SHQ1 homolog (S. cerevisiae)	5.4057	5.72306	5.56647	5.45589	7.05727	7.1045	5.81349	6.82749	-1.16291	0.001425
A_51_P234853	NM_023374	Sdhb	succinate dehydrogenase complex, subunit B, iron sulfur (Ip)	12.3773	11.4329	12.9319	12.2742	13.549	13.8307	13.4088	13.6414	-1.35343	0.000534
A_51_P116479	NM_172582	Coq6	coenzyme Q6 homolog (yeast)	8.90372	8.42882	8.88935	8.68411	10.1646	10.1193	9.75451	9.91289	-1.26132	4.84e-05
A_51_P258524	BC023914	AI315068	expressed sequence AI315068	7.09216	6.65492	7.61722	6.51474	8.1397	8.0537	7.85208	8.56348	-1.18248	0.000935
A_52_P278085	NM_148917	Pabpc4	poly A binding protein, cytoplasmic 4	11.4153	11.0245	10.6773	11.2044	10.2421	10.2724	10.2431	9.63608	0.981953	0.001291
A_51_P144926	NM_133805	Cops8	COP9 (constitutive photomorphogenic) homolog, subunit 8 (Arabidopsis thaliana)	9.4192	9.10751	9.48141	9.3331	10.3186	10.2897	9.84286	10.0956	-0.80138	0.001787
A_51_P469822	NM_007462	Apc	adenomatosis polyposis coli	7.76879	7.55241	7.98785	7.58536	8.70656	8.73173	8.26374	8.20969	-0.75433	0.004178
A_52_P148764	NM_177115	March3	membrane-associated ring finger (C3HC4) 3	7.01469	7.01051	7.72056	7.33543	8.88519	8.55034	7.77907	8.41015	-1.13589	0.001195
A_52_P41668	NM_013507	Eif4g2	eukaryotic translation initiation factor 4, gamma 2	4.78871	5.55226	5.49077	5.74814	7.98424	7.79229	5.33301	7.46868	-1.74958	0.004082
A_51_P127560	AK051724	Ubxd8	UBX domain containing 8	8.79343	9.1229	8.44891	9.28195	7.14797	7.91048	8.12448	7.69381	1.19261	0.000744
A_51_P252199	NM_146234	Tmem32	transmembrane protein 32	9.97114	9.34291	9.96341	9.15351	10.6236	10.5316	10.5029	10.2648	-0.87299	0.003175
A_52_P5420	NM_024174	Mrps23	mitochondrial ribosomal protein S23	9.00338	8.36022	9.67542	8.73063	10.3015	10.4363	10.6499	11.5428	-1.79024	0.000162
A_52_P481221	NM_029389	3110001K24Rik	RIKEN cDNA 3110001K24 gene	7.79437	7.84864	8.13229	7.5988	8.6082	8.52775	8.39893	8.57767	-0.68461	0.00428
A_51_P112223	NM_010357	Gsta4	glutathione S-transferase, alpha 4	10.6929	9.9231	10.8525	10.7044	11.7262	11.8203	11.1502	11.1528	-0.91912	0.004541
A_52_P584335	NM_008034	Folr1	folate receptor 1 (adult)	6.30689	6.49174	6.93828	6.7375	8.10657	8.08304	7.68331	7.75503	-1.28839	6.68e-05
A_51_P240768	NM_021284	Kras	v-Ki-ras2 Kirsten rat sarcoma viral oncogene homolog	7.76234	7.42971	8.1406	7.39054	8.96315	9.2001	8.27776	8.40379	-1.0304	0.00225
A_52_P83252	NM_008281	Hpn	hepsin	7.21128	7.05647	7.62907	6.87632	8.61764	8.36688	8.06227	8.0841	-1.08944	0.000479
A_51_P280761	XM_885873	Baz1a	bromodomain adjacent to zinc finger domain 1A	10.7632	10.6152	10.7646	10.8042	9.78671	9.97652	10.2957	9.91959	0.74219	0.002397
A_52_P545491	AK084157	Kcmf1	potassium channel modulatory factor 1	8.5186	8.49431	7.59321	7.95283	7.02927	7.26327	7.21172	7.0473	1.00185	0.001334
A_51_P151628	NM_030717	Lactb	lactamase, beta	8.03358	7.48678	8.25596	7.502	9.34899	9.43519	8.11683	8.69688	-1.07989	0.004838
A_51_P248441	NM_019803	Ube2g2	ubiquitin-conjugating enzyme E2G 2	6.25445	6.1753	6.81919	6.57033	8.09817	8.02174	7.03551	7.83281	-1.29224	0.000431
A_52_P124105	AK083451	Rab14	RAB14, member RAS oncogene family	8.97091	9.42844	8.13645	9.32503	7.77245	8.08111	7.82506	7.73997	1.11056	0.001805
A_51_P130110	NM_130884	Idh3b	isocitrate dehydrogenase 3 (NAD+) beta	11.8467	11.0794	11.9864	11.2044	12.6423	12.6333	12.5791	12.2702	-1.00203	0.001586
A_52_P141112	NM_152809	Csnk1g3	casein kinase 1, gamma 3	6.00981	6.33286	6.80881	5.88578	7.96588	7.92135	6.88658	7.50478	-1.31033	0.000714
A_52_P50496	AK153419	H2-K1	histocompatibility 2, K1, K region	10.631	10.6412	10.9644	10.5012	11.9762	11.7665	11.2704	11.7681	-1.01084	0.00056
A_51_P441312	BC099486	LOC628882	similar to Hippocalcin-like protein 1 (Visinin-like protein 3) (VILIP-3) (Neural visinin-like protein 3) (NVL-3) (NVP-3)	7.18449	7.726	7.66406	7.3828	9.36098	9.08105	7.64349	8.91377	-1.26048	0.002727
A_52_P408476	NM_029364	Gns	glucosamine (N-acetyl)-6-sulfatase	7.39229	7.46138	7.47339	7.55811	9.36799	9.05068	8.02223	9.0006	-1.38908	0.000269
A_51_P261608	AB025011	Rnf138	ring finger protein 138	7.74935	7.59456	8.0553	7.45106	8.78404	8.74402	8.53001	8.64121	-0.96225	0.000471
A_52_P50009	NM_198303	Eif5b	eukaryotic translation initiation factor 5B	8.96193	8.47892	9.86908	8.73976	10.0007	10.1174	9.87772	10.1715	-1.0294	0.003306
A_52_P417437	NM_021356	Gab1	growth factor receptor bound protein 2-associated protein 1	7.54547	7.33032	7.20696	6.84285	8.24393	8.18939	7.90489	7.91558	-0.83205	0.002163
A_52_P228107	BC037640	Cwf19l1	CWF19-like 1, cell cycle control (S. pombe)	5.86354	5.67488	5.61482	5.6992	7.13159	7.14215	5.95535	6.71906	-1.02393	0.002424
A_52_P149743	NM_011277	Rnf2	ring finger protein 2	6.74834	6.75119	7.19106	7.12869	8.67865	8.84796	7.32403	8.39099	-1.35559	0.000967
A_52_P405465	NM_011081	Piga	phosphatidylinositol glycan anchor biosynthesis, class A	9.76341	9.2346	9.94099	9.35108	10.8996	10.9841	10.5376	10.8259	-1.23928	0.000127
A_52_P66728	NM_008991	Abcd3	ATP-binding cassette, sub-family D (ALD), member 3	9.90151	9.64703	10.5326	10.739	12.4371	12.7065	11.1183	12.1115	-1.88831	0.000185
A_51_P272046	NM_007614	Ctnnb1	catenin (cadherin associated protein), beta 1	11.1666	10.3527	11.2949	10.6896	11.8805	12.0189	11.9268	11.6454	-0.99197	0.001436
A_52_P218792	NM_146051	3830406C13Rik	RIKEN cDNA 3830406C13 gene	6.72521	6.63991	7.03053	6.01146	8.25455	8.79693	6.94771	8.16151	-1.4384	0.001879
A_51_P407028	NM_007607	Car4	carbonic anhydrase 4	12.3525	11.7421	12.044	11.6975	12.944	12.8238	12.4382	12.7315	-0.77533	0.004196
A_51_P272046	NM_007614	Ctnnb1	catenin (cadherin associated protein), beta 1	11.2975	10.4341	11.5013	10.8006	11.9713	12.0857	12.206	11.9337	-1.04079	0.001309
A_51_P222092	NM_008784	Igbp1	immunoglobulin (CD79A) binding protein 1	10.1586	9.61154	10.39	9.86087	11.4905	11.3866	10.5061	11.0343	-1.0991	0.001384
A_52_P626247	NAP001627-002	-	-	10.1274	8.99002	10.0038	9.67829	10.7234	10.7978	10.6149	10.5682	-0.9762	0.002428
A_52_P78966	NM_024454	Rab21	RAB21, member RAS oncogene family	10.3367	9.81914	10.4787	9.8706	11.2874	11.161	10.7461	10.8606	-0.88747	0.002262
A_52_P140394	NM_016985	Mtmr1	myotubularin related protein 1	5.91061	5.69435	6.04395	6.4716	7.55639	7.51361	6.25264	7.17222	-1.09359	0.003493
A_52_P600030	NM_027188	Smyd3	SET and MYND domain containing 3	5.94735	5.97475	5.85532	5.77201	7.44685	7.68157	6.36225	7.39368	-1.33373	0.000401
A_52_P170486	NM_028259	Rps6kb1	ribosomal protein S6 kinase, polypeptide 1	6.20038	6.41154	6.48294	6.10846	7.95103	7.88183	6.93263	7.7993	-1.34037	0.000186
A_52_P232935	NM_027251	2010107G23Rik	RIKEN cDNA 2010107G23 gene	8.99165	8.88565	9.27618	9.02502	10.2233	10.0791	9.81743	10.0737	-1.00377	0.000241
A_51_P170577	AK011422	Nup43	nucleoporin 43	5.92908	6.36971	6.16273	6.52884	7.35956	7.62152	6.63566	7.22365	-0.96251	0.002184
A_52_P462669	NAP032887-1	-	-	7.34361	8.01503	7.13397	7.25285	6.73205	6.39479	6.56198	6.61289	0.860938	0.002845
A_51_P344103	U89419	Rplp0	ribosomal protein, large, P0	11.6424	11.247	11.6571	10.9904	12.6638	12.5057	12.4589	12.4179	-1.12738	0.000198
A_52_P178738	NM_023248	Sbds	Shwachman-Bodian-Diamond syndrome homolog (human)	10.219	10.221	10.3821	9.97477	11.6494	11.6393	10.8675	11.2836	-1.16074	0.000264
A_51_P378348	NM_172695	Plaa	phospholipase A2, activating protein	8.49207	8.2292	9.09782	8.24972	10.5245	10.5281	9.82766	9.99872	-1.70255	2.95e-05
A_52_P464629	NM_138314	Nme7	non-metastatic cells 7, protein expressed in	6.80489	6.66978	7.28395	6.89822	8.93228	9.02066	7.64349	8.61668	-1.63907	0.000149
A_51_P368660	NM_026483	Mphosph10	M-phase phosphoprotein 10 (U3 small nucleolar ribonucleoprotein)	6.93371	7.48678	7.66981	7.30296	8.49882	8.45031	7.81596	8.25631	-0.90703	0.002333
A_51_P106211	NM_019993	Aldh9a1	aldehyde dehydrogenase 9, subfamily A1	11.1947	10.2456	11.3798	10.5735	12.0424	11.9559	12.0618	11.8676	-1.13351	0.000927
A_52_P621940	NM_013511	Epb4.1l2	erythrocyte protein band 4.1-like 2	8.90685	8.84147	9.46497	9.09781	10.517	10.4626	9.83274	10.3565	-1.21445	0.000203
A_51_P300726	NM_011014	Oprs1	opioid receptor, sigma 1	10.49	9.56326	10.5883	9.52129	11.3579	11.2196	11.0814	10.8277	-1.08093	0.0024
A_51_P311995	AK049850	Shroom2	shroom family member 2	6.59856	6.41742	6.70067	6.05104	7.3283	7.04214	7.10542	7.29408	-0.75056	0.003687
A_52_P55719	NM_009628	Adnp	activity-dependent neuroprotective protein	7.01963	7.10466	7.1088	7.24433	8.74043	9.13901	7.22456	8.43842	-1.26625	0.003167
A_51_P389636	NM_008433	Kcnn4	potassium intermediate/small conductance calcium-activated channel, subfamily N, member 4	12.0983	11.6228	12.1944	11.9971	12.962	12.8269	12.7475	12.5497	-0.79338	0.002316
A_51_P290576	NM_152804	Plk2	polo-like kinase 2 (Drosophila)	7.82893	7.90207	8.15297	8.45207	7.18968	7.33004	6.61754	6.98053	1.05456	0.00064
A_52_P112888	NM_133826	Atp6v1h	ATPase, H+ transporting, lysosomal V1 subunit H	10.8393	10.1018	11.4592	10.502	12.1257	12.2964	11.4062	12.395	-1.33025	0.001144
A_51_P241465	NM_146120	Gsn	gelsolin	14.253	13.746	13.8521	14.2253	13.2512	13.2368	13.5044	13.0013	0.770706	0.003325
A_52_P320553	TC1515832	-	-	9.40931	8.73123	10.0004	9.39796	11.0332	10.848	11.0358	11.2008	-1.6447	3.92e-05
A_51_P260478	NM_145823	Pitpnc1	phosphatidylinositol transfer protein, cytoplasmic 1	6.89709	6.64994	7.12563	6.87632	7.73825	7.51935	7.65353	7.45645	-0.70465	0.003428
A_52_P579726	NM_026217	Atg12	autophagy-related 12 (yeast)	8.13489	7.61263	8.66874	8.18882	9.16813	9.21785	8.73284	9.12564	-0.90984	0.003086
A_51_P388973	NM_009572	Zhx1	zinc fingers and homeoboxes protein 1	9.6763	8.97314	9.50573	8.63603	9.9916	10.0738	10.2393	9.9892	-0.87567	0.004191
A_51_P385653	NM_030167	4632404H22Rik	RIKEN cDNA 4632404H22 gene	5.49125	5.44152	5.9527	5.23375	6.7277	6.42563	6.11072	6.79872	-0.98589	0.001233
A_52_P246889	NM_025783	Vps24	vacuolar protein sorting 24 (yeast)	10.3795	9.49742	10.6601	9.62509	11.1148	10.998	11.1057	10.962	-1.0046	0.002869
A_51_P369636	NM_026115	Hat1	histone aminotransferase 1	8.62977	7.9737	8.75784	8.18437	9.96366	10.1051	9.42505	9.92182	-1.46749	6.1e-05
A_52_P260407	XM_283972	1700065A05Rik	RIKEN cDNA 1700065A05 gene	9.52577	8.89833	9.81301	9.68775	10.5445	10.6589	9.94268	10.3458	-0.89174	0.004249
A_52_P21595	NM_028238	Rab38	Rab38, member of RAS oncogene family	11.0516	10.0629	10.912	10.1765	11.6424	11.7779	11.9422	12.7959	-1.48885	0.000458
A_52_P315631	NM_033607	Uchl4	ubiquitin carboxyl-terminal esterase L4	10.4157	9.4451	10.383	9.75681	11.6718	11.7688	10.7447	11.2099	-1.34866	0.000679
A_52_P370878	NM_175489	Osbpl8	oxysterol binding protein-like 8	8.32476	7.84864	8.37691	7.7267	9.64044	9.56495	8.85015	9.13142	-1.22749	0.000358
A_52_P488220	NM_009007	Rac1	RAS-related C3 botulinum substrate 1	8.90685	8.34332	9.39378	9.25461	10.5506	10.6543	9.97754	10.1611	-1.36128	0.000272
A_52_P203798	AK013800	2900078C09Rik	RIKEN cDNA 2900078C09 gene	6.04451	5.79697	6.8295	6.19936	7.43622	8.0537	6.56198	7.31456	-1.12403	0.004378
A_51_P281673	NM_015741	Krtap9-1	keratin associated protein 9-1	6.35061	6.77429	7.09177	6.91978	8.64097	8.47117	7.62323	8.35189	-1.4877	0.000108
A_52_P453374	AK004394	1110067I12Rik	RIKEN cDNA 1110067I12 gene	8.48588	8.0247	8.09858	8.45946	7.64903	7.56164	7.23731	7.03912	0.895376	0.001546
A_51_P196596	NM_030706	Trim2	tripartite motif protein 2	7.24638	7.27631	8.19346	7.47311	8.54654	9.07717	8.23535	8.37807	-1.01197	0.00278
A_52_P613418	NM_027141	Spsb3	splA/ryanodine receptor domain and SOCS box containing 3	6.62339	6.77429	6.8295	6.82009	7.91321	7.79229	7.3119	7.61895	-0.89727	0.000792
A_52_P199011	NM_029456	Saps3	SAPS domain family, member 3	8.32705	7.78863	8.25596	8.10183	9.41069	9.33142	8.57148	9.22456	-1.01617	0.001098
A_52_P441634	NM_177960	Idi1	isopentenyl-diphosphate delta isomerase	5.68238	6.01405	6.87001	6.77347	9.90705	10.0615	7.55043	9.81924	-2.99959	6.97e-05
A_51_P520412	NM_001024616	B230208H17Rik	RIKEN cDNA B230208H17 gene	11.196	10.9279	11.0116	11.9997	10.2611	10.2262	10.3987	10.0061	1.06077	0.001304
A_51_P429567	NM_053106	Lmod1	leiomodin 1 (smooth muscle)	8.96792	8.68442	8.90893	9.48195	8.21779	8.11937	8.19919	7.91558	0.897822	0.001441
A_52_P475738	NM_029447	Nln	neurolysin (metallopeptidase M3 family)	7.04413	6.79702	7.62907	7.01304	8.33542	8.36529	7.60274	7.9811	-0.95032	0.002622
A_52_P606679	NM_013736	Tceb3	transcription elongation factor B (SIII), polypeptide 3	8.45032	7.76575	7.85787	7.76296	8.84759	8.90055	8.71152	8.5549	-0.79441	0.003395
A_51_P134070	NM_011503	Stxbp2	syntaxin binding protein 2	11.3052	10.69	11.2052	10.9679	12.1773	12.0168	11.6476	11.6565	-0.83246	0.002766
A_52_P483544	NM_029402	Cul2	cullin 2	7.49337	7.16184	8.18545	7.11004	9.08892	9.38738	7.99774	8.91153	-1.35872	0.001372
A_52_P144263	NM_020296	Rbms1	RNA binding motif, single stranded interacting protein 1	8.15288	7.41802	7.9363	7.5988	9.36098	9.57325	8.20648	8.80699	-1.21043	0.001823
A_52_P330314	AK033097	Lmo4	LIM domain only 4	11.7516	11.6409	11.2418	11.8331	10.0314	10.2749	10.7541	10.4162	1.24769	0.000134
A_52_P481793	NM_026386	Snx2	sorting nexin 2	9.42248	8.94389	10.6101	8.74581	11.75	11.7929	10.903	12.7226	-2.36154	0.000159
A_51_P391542	NM_011184	Psma3	proteasome (prosome, macropain) subunit, alpha type 3	12.1464	11.1351	12.8599	11.6402	13.5746	13.7582	13.415	13.8416	-1.70193	0.000202
A_52_P82209	NM_198703	Wnk1	WNK lysine deficient protein kinase 1	9.70263	9.43715	10.0275	10.4768	8.43353	8.81219	8.68447	8.49932	1.30365	0.000186
A_52_P247388	AK049441	-	-	7.12036	6.96706	7.38528	7.01304	9.06411	8.92127	7.69313	8.75048	-1.48581	0.000262
A_51_P175146	NM_027769	Cpne3	copine III	10.6884	9.79336	10.6131	9.35504	11.0586	11.2061	11.3156	11.1702	-1.07513	0.003173
A_52_P226214	AK136873	St8sia6	ST8 alpha-N-acetyl-neuraminide alpha-2,8-sialyltransferase 6	8.6503	8.49709	8.53965	8.38385	10.0881	10.205	9.01776	9.63473	-1.21868	0.000583
A_52_P681332	NM_019482	Panx1	pannexin 1	7.12967	6.85884	7.53769	7.41354	8.93511	9.02268	7.37172	8.54048	-1.23256	0.00352
A_51_P210885	NM_172463	Sned1	sushi, nidogen and EGF-like domains 1	9.10347	9.0528	8.73607	9.62674	8.05888	8.1118	8.09366	8.14255	1.02805	0.000536
A_52_P460257	NM_147201	Nrbp	nuclear receptor binding protein	6.29949	6.6796	6.97589	6.5005	8.81616	8.39679	6.8232	8.4006	-1.49531	0.001766
A_52_P535623	NM_030014	Hook1	hook homolog 1 (Drosophila)	8.42257	7.73074	8.72507	7.89953	9.55091	9.58901	9.08255	9.52768	-1.24306	0.000384
A_52_P441614	NM_026034	2810037C14Rik	RIKEN cDNA 2810037C14 gene	6.84887	6.45791	7.11724	6.51474	7.74257	7.81579	7.3119	7.93335	-0.96621	0.001171
A_52_P460526	NM_013507	Eif4g2	eukaryotic translation initiation factor 4, gamma 2	12.371	11.5339	12.7023	11.8803	13.2694	13.4109	13.4406	13.7707	-1.35104	0.000271
A_51_P130824	NM_139229	Cog8	component of oligomeric golgi complex 8	7.47438	7.18616	7.70384	6.94103	8.59274	8.36847	8.08587	7.75503	-0.87417	0.004191
A_51_P364168	NM_008513	Lrp5	low density lipoprotein receptor-related protein 5	10.9092	10.8243	10.2806	10.603	9.71598	9.67632	9.91657	9.58642	0.93044	0.000764
A_52_P174771	NM_174874	Atg4b	autophagy-related 4B (yeast)	7.0731	6.54105	6.97589	6.713	7.9897	7.82508	7.44089	7.52249	-0.86878	0.0017
A_52_P637199	NM_025844	Chordc1	cysteine and histidine-rich domain (CHORD)-containing, zinc-binding protein 1	7.87494	7.5227	7.91709	7.58536	9.89498	9.52488	8.42471	9.26546	-1.55249	0.000188
A_52_P286141	NM_025902	1500009M05Rik	RIKEN cDNA 1500009M05 gene	9.57869	8.92749	9.35504	8.85624	10.354	10.4715	9.68873	9.78662	-0.89585	0.004431
A_52_P76734	NM_008210	H3f3a	H3 histone, family 3A	12.6273	11.9905	13.5161	12.6968	13.7917	13.9165	14.0264	14.193	-1.27424	0.000887
A_52_P428354	NM_010391	H2-Q10	histocompatibility 2, Q region locus 10	9.98452	10.0671	10.3002	10.11	11.2714	11.1502	10.3194	11.1688	-0.86199	0.003757
A_51_P388691	NM_027444	Bbx	bobby sox homolog (Drosophila)	5.66099	6.05984	6.12978	5.88578	7.18651	7.31363	6.5807	7.07156	-1.10401	0.00033
A_52_P48398	NM_026259	Rnf41	ring finger protein 41	6.88116	7.17579	7.54397	7.08162	8.32105	8.28002	7.45216	8.05194	-0.85566	0.004666
A_52_P355276	NM_001002764	Smg6	Smg-6 homolog, nonsense mediated mRNA decay factor (C. elegans)	9.5359	10.1164	8.83664	9.81411	7.48085	8.08304	8.03031	8.5023	1.55163	0.000249
A_52_P660405	NM_028140	2810423E13Rik	RIKEN cDNA 2810423E13 gene	8.5186	7.83112	8.44556	7.6253	9.39774	9.43519	8.71152	8.85904	-0.99573	0.003156
A_52_P237669	NM_183392	Nup54	nucleoporin 54	7.97478	8.15894	8.60714	8.02428	9.51853	9.48	8.65139	9.68147	-1.14156	0.000933
A_52_P537466	NM_145600	Zfp330	zinc finger protein 330	8.48794	8.04764	8.32683	8.17543	9.34047	9.35567	9.14468	9.09834	-0.97533	0.000297
A_52_P120055	NM_009171	Shmt1	serine hydroxymethyl transferase 1 (soluble)	5.98332	5.85003	6.19496	5.59606	6.9971	6.96442	6.44502	6.6563	-0.85962	0.001961
A_51_P316553	NM_010612	Kdr	kinase insert domain protein receptor	10.1241	9.68411	9.57326	9.61024	9.13893	8.8784	9.27296	8.46614	0.808812	0.004831
A_52_P478539	NM_029437	Ckap5	cytoskeleton associated protein 5	5.87306	5.65515	6.50881	6.3014	7.40931	7.70692	6.40415	7.11889	-1.07521	0.003717
A_52_P106429	NM_008298	Dnaja1	DnaJ (Hsp40) homolog, subfamily A, member 1	11.2373	10.365	11.5648	10.8358	12.2008	12.1297	11.9493	11.5947	-0.9679	0.003979
A_52_P413907	NM_144535	4932432K03Rik	RIKEN cDNA 4932432K03 gene	5.58392	5.09206	5.59085	5.36481	6.93809	7.08143	5.69028	6.97196	-1.26253	0.001356
A_52_P304881	NM_053124	Smarca5	SWI/SNF related, matrix associated, actin dependent regulator of chromatin, subfamily a, member 5	7.28081	7.101	8.18946	7.64487	8.88812	8.89173	8.71687	8.86831	-1.28722	0.000221
A_52_P17788	NM_023233	Trim13	tripartite motif protein 13	4.32541	5.41833	5.17367	5.30075	6.7536	7.20753	5.25078	6.98053	-1.49357	0.00296
A_52_P18229	NM_146156	Pdik1l	PDLIM1 interacting kinase 1 like	10.0567	9.61794	9.60512	9.60692	8.94264	9.23451	8.85015	8.83088	0.757122	0.002949
A_51_P292030	NM_030250	D10Ertd438e	DNA segment, Chr 10, ERATO Doi 438, expressed	8.31786	7.98959	8.55526	8.07804	9.50334	9.34521	8.9455	8.84972	-0.92575	0.00153
A_51_P461475	NM_007881	Atn1	atrophin 1	10.4764	9.92671	9.94337	10.0982	9.48154	9.22664	9.20825	8.98578	0.885615	0.001218
A_52_P445969	NM_001040396	2810407C02Rik	RIKEN cDNA 2810407C02 gene	11.424	10.7431	11.6708	10.9124	12.5216	12.9062	11.6909	12.3858	-1.18853	0.001701
A_52_P181709	NM_007764	Crkl	v-crk sarcoma virus CT10 oncogene homolog (avian)-like	8.81184	8.52733	9.10208	8.51367	9.5874	9.57875	9.29881	9.38002	-0.72251	0.004594
A_52_P604303	NM_178629	4930579E17Rik	RIKEN cDNA 4930579E17 gene	5.19174	5.44152	5.14111	4.88711	6.58114	6.19451	5.81349	6.26589	-1.04839	0.000528
A_51_P477779	NM_013646	Rora	RAR-related orphan receptor alpha	9.91788	9.36287	9.55628	9.21152	10.4128	10.5677	10.1646	10.475	-0.8929	0.00136
A_51_P113003	NM_031863	Cenpq	centromere protein Q	8.23265	7.48958	8.3122	7.69577	9.0006	8.96606	8.6346	9.10423	-0.99382	0.001291
A_52_P134530	AK152971	BC013481	cDNA sequence BC013481	9.5649	8.94389	9.21849	8.86739	10.3359	10.1136	9.76784	9.757	-0.84493	0.003318
A_52_P345618	NM_030197	2700078E11Rik	RIKEN cDNA 2700078E11 gene	5.67172	5.5943	6.22647	5.81859	7.14471	7.34948	6.36225	6.66695	-1.05308	0.001518
A_52_P192106	BC089461	-	-	13.7719	12.6616	14.6085	14.4699	15.5953	15.883	14.9925	16.314	-1.81818	0.000869
A_52_P127823	NM_018829	Ap3m1	adaptor-related protein complex 3, mu 1 subunit	7.24638	7.07519	7.48649	7.1921	9.02829	9.3175	7.70289	8.74294	-1.44786	0.00058
A_51_P387670	NM_027000	Gtpbp4	GTP binding protein 4	8.6815	8.75814	8.58904	8.07804	9.38398	9.33142	9.08677	9.34228	-0.75943	0.003791
A_52_P146549	NM_133758	Usp47	ubiquitin specific peptidase 47	7.887	7.57627	8.37691	7.78076	9.20068	9.09456	8.83534	9.01318	-1.1307	0.00025
A_51_P207636	NM_016774	Atp5b	ATP synthase, H+ transporting mitochondrial F1 complex, beta subunit	12.6701	11.7932	13.3865	13.0117	14.177	14.2376	14.2654	14.1257	-1.48605	0.000343
A_52_P637829	NM_080558	Ssfa2	sperm specific antigen 2	9.8545	8.88883	10.3725	10.0899	11.0242	11.3676	10.8375	11.2374	-1.31525	0.000916
A_51_P232597	NM_001033336	Abcc4	ATP-binding cassette, sub-family C (CFTR/MRP), member 4	6.88116	6.68448	7.31363	6.89822	8.24545	8.17493	7.72225	7.67809	-1.01081	0.000753
A_52_P587378	NM_011200	Ptp4a1	protein tyrosine phosphatase 4a1	9.44632	8.5689	9.82723	9.10725	10.8165	10.9531	9.77579	10.4288	-1.25613	0.002025
A_52_P635278	NM_199307	Ece1	endothelin converting enzyme 1	10.5662	10.2588	10.4047	10.7283	9.3895	9.36207	9.9356	9.40093	0.967471	0.000699
A_52_P452697	NM_033523	Spred2	sprouty-related, EVH1 domain containing 2	6.62955	7.53898	6.70067	9.32503	5.84239	6.01967	5.62494	5.41341	1.82346	0.002911
A_51_P331781	XM_127489	4930405M20Rik	RIKEN cDNA 4930405M20 gene	6.37917	5.9827	6.28753	5.88578	7.40387	7.64006	6.40415	7.30094	-1.05346	0.002342
A_51_P182662	NM_010878	Nck1	non-catalytic region of tyrosine kinase adaptor protein 1	9.09116	8.40976	9.48794	8.45577	9.91186	9.81685	9.9637	10.0362	-1.071	0.001334
A_52_P550069	NM_019826	Ivd	isovaleryl coenzyme A dehydrogenase	9.43662	9.05752	9.25146	8.80498	10.1742	9.75742	9.92612	9.92958	-0.80918	0.002244
A_51_P313711	NM_022410	Myh9	myosin, heavy polypeptide 9, non-muscle	13.1485	13.0812	12.6501	12.8789	11.9988	12.0396	12.3113	11.9162	0.873198	0.001003
A_52_P444849	NM_013771	Yme1l1	YME1-like 1 (S. cerevisiae)	8.57228	7.92497	9.04791	8.42215	10.3201	10.46	9.26924	10.0228	-1.5262	0.000324
A_51_P359862	NM_013721	Rpl7a	ribosomal protein L7a	13.8185	12.9567	13.8094	13.4066	14.44	14.5356	14.3287	14.2697	-0.8957	0.002261
A_52_P268715	AK020667	Helz	helicase with zinc finger domain	11.1386	11.2426	10.9985	11.3426	10.2901	10.2993	10.7284	10.4146	0.747472	0.002564
A_51_P390676	NM_144802	Hnrpll	heterogeneous nuclear ribonucleoprotein L-like	9.6927	9.21107	9.50894	9.04969	10.3561	10.4796	9.91896	10.0995	-0.84796	0.00248
A_52_P571661	NM_025811	Nhlrc2	NHL repeat containing 2	6.42115	6.4407	6.71186	6.48612	7.67412	7.6295	7.13261	7.11111	-0.87188	0.00145
A_51_P272046	NM_007614	Ctnnb1	catenin (cadherin associated protein), beta 1	11.1326	10.2924	11.1802	10.8129	11.8625	11.9587	12.0279	11.6237	-1.01367	0.001066
A_52_P197826	NM_010397	H2-T22	histocompatibility 2, T region locus 22	8.15798	8.12159	8.27495	7.91035	9.31893	9.07717	8.69534	8.78514	-0.85293	0.001567
A_52_P194763	NM_173350	Osbpl9	oxysterol binding protein-like 9	8.21308	7.86165	8.56455	8.2834	9.9238	9.9104	8.32592	9.42938	-1.1667	0.004628
A_52_P572284	NM_008640	Laptm4a	lysosomal-associated protein transmembrane 4A	13.7208	12.7696	13.6794	13.3121	14.3192	14.2333	14.3143	14.3115	-0.92414	0.002051
A_51_P269652	NM_133668	Slc25a3	solute carrier family 25 (mitochondrial carrier, phosphate carrier), member 3	12.7002	12.2154	12.8577	12.6401	13.7825	13.8587	13.3008	13.3191	-0.96194	0.001157
A_51_P240903	BC055076	Tns1	tensin 1	8.57423	8.43753	8.06406	8.26244	7.37911	7.31693	7.35991	7.25224	1.00752	0.00022
A_52_P615348	NM_028078	Jam4	junction adhesion molecule 4	7.86279	7.96167	8.28997	8.21959	9.08211	9.29008	8.70614	9.06649	-0.9527	0.000652
A_52_P588580	NM_001001500	9830163H01Rik	RIKEN cDNA 9830163H01 gene	7.38828	7.54437	7.62316	8.43719	6.59553	6.83708	6.65359	6.67753	1.05732	0.001018
A_52_P127459	AK133891	Gpiap1	GPI-anchored membrane protein 1	7.79754	7.21684	7.69823	7.03297	8.35812	8.59719	8.27076	8.03146	-0.87799	0.002818
A_51_P477419	NM_026756	Nfic	nuclear factor I/C	11.8621	11.5148	11.3298	11.5349	10.4436	10.1409	10.4997	9.83705	1.3301	6.22e-05
A_52_P130044	TC1448313	-	-	8.15288	8.4761	8.01069	8.32846	7.50647	7.47282	7.32403	7.39368	0.817781	0.001111
A_51_P378602	NM_009173	Siah1b	seven in absentia 1B	8.9438	8.47045	9.05011	8.27923	9.99296	10.0437	9.00891	9.61697	-0.97975	0.00417
A_51_P423791	NM_001013369	Pfdn4	prefoldin 4	8.34527	7.75881	8.0553	7.89953	9.13565	9.45777	8.42471	8.82613	-0.94634	0.002749
A_51_P244543	NM_001002004	2610507B11Rik	RIKEN cDNA 2610507B11 gene	7.94603	7.57627	8.14886	7.12869	9.18251	8.68911	8.55974	8.80216	-1.10841	0.000984
A_51_P217307	AK017468	Ccdc98	coiled-coil domain containing 98	7.64869	7.74016	6.99434	7.74495	6.59553	6.55959	6.31927	6.52195	1.03295	0.000563
A_52_P240020	NM_146165	Jtv1	JTV1 gene	7.7591	7.62539	8.01069	7.96325	9.21551	9.20189	8.1697	8.79002	-1.00467	0.002025
A_51_P136337	NM_176963	Galm	galactose mutarotase	8.68694	8.15367	9.49443	8.98464	10.3882	10.517	9.2804	9.93069	-1.19915	0.0036
A_51_P107302	NM_007616	Cav1	caveolin, caveolae protein 1	6.80489	6.66484	7.65829	7.31115	8.85758	8.60665	7.45216	8.50824	-1.24636	0.002452
A_52_P455764	BC025147	Pard6b	par-6 (partitioning defective 6) homolog beta (C. elegans)	5.68238	6.03713	6.36038	6.36563	7.4282	7.28362	6.88658	7.16472	-1.0794	0.000449
A_52_P654437	XR_004886	LOC676153	similar to Glyceraldehyde-3-phosphate dehydrogenase (GAPDH)	13.0182	12.4486	14.0444	13.088	14.7034	14.6258	13.9259	14.7165	-1.34312	0.001358
A_52_P369581	NM_007499	Atm	ataxia telangiectasia mutated homolog (human)	6.18462	6.12592	5.83503	6.34984	7.25462	7.28362	6.74051	7.11111	-0.97361	0.000602
A_52_P432153	NM_207633	Yipf6	Yip1 domain family, member 6	7.52333	7.30516	7.5688	7.02304	8.53289	8.62405	7.81596	8.11557	-0.91704	0.002304
A_52_P71484	NM_021312	Wdr12	WD repeat domain 12	7.03926	7.21008	7.10031	6.713	8.71758	8.80164	7.35991	8.03969	-1.21404	0.001912
A_52_P366116	NM_028233	Lrpprc	leucine-rich PPR-motif containing	5.6063	5.63515	5.17367	5.77201	6.84478	7.00584	6.06056	6.4249	-1.03724	0.001348
A_52_P275152	NM_027276	Cdc16	CDC16 cell division cycle 16 homolog (S. cerevisiae)	5.17739	5.37079	5.1078	4.97155	7.06074	7.40009	5.62494	6.39958	-1.46445	0.000921
A_52_P155708	NM_011804	Creg1	cellular repressor of E1A-stimulated genes 1	12.5906	11.4121	12.6523	12.2009	13.12	13.3367	13.309	13.4259	-1.08391	0.001844
A_52_P228079	NM_007497	Atf1	activating transcription factor 1	8.83985	8.52188	8.89673	8.43344	9.98524	9.69291	9.44507	9.58501	-1.00408	0.000453
A_52_P455982	NM_026033	Gatad1	GATA zinc finger domain containing 1	9.21234	8.58989	8.94258	8.7029	10.1217	10.1297	9.39105	9.62383	-0.95463	0.001862
A_51_P399538	NM_009795	Capns1	calpain, small subunit 1	10.2985	9.55661	11.0984	10.0003	11.7214	11.2201	11.5675	11.43	-1.24628	0.001352
A_52_P490343	BC055708	Pb1	polybromo 1	8.57228	8.14128	8.91863	8.41076	9.64334	9.60056	8.89855	9.37678	-0.86907	0.003797
A_52_P423222	NM_010903	Nfe2l3	nuclear factor, erythroid derived 2, like 3	7.50467	6.39376	7.91709	6.74959	8.49371	8.96185	8.07804	8.77039	-1.43472	0.001021
A_51_P261470	BC030946	Ndufv2	NADH dehydrogenase (ubiquinone) flavoprotein 2	11.5073	10.4535	12.0069	11.1154	12.5961	12.8703	12.1602	12.4986	-1.26051	0.001589
A_51_P189208	AK016844	4933417G07Rik	RIKEN cDNA 4933417G07 gene	8.2229	7.56836	8.65431	7.78664	9.33833	9.2647	9.41493	10.2148	-1.50014	0.000248
A_51_P301994	NM_029092	Rg9mtd1	RNA (guanine-9-) methyltransferase domain containing 1	8.43544	7.7818	8.3909	7.00297	9.16973	9.15199	9.00001	9.06649	-1.19428	0.001733
A_52_P520687	NM_010481	Hspa9a	heat shock protein 9A	11.2398	10.3615	11.7908	11.0503	12.5606	12.4247	12.2898	12.3771	-1.30247	0.000516
A_51_P160870	NM_194054	Rtn4	reticulon 4	13.2558	12.648	13.8684	13.766	14.5195	14.7311	13.9883	14.4702	-1.04271	0.003533
A_52_P554670	NM_184053	Calu	calumenin	4.57368	5.33409	5.20553	5.64855	6.77483	6.68217	5.44886	6.57945	-1.18087	0.003429
A_52_P663937	NAP030020-1	-	-	7.32708	6.72772	6.92873	6.39671	7.80792	7.53641	7.90489	7.43167	-0.82517	0.004565
A_52_P282058	NM_007739	Col8a1	procollagen, type VIII, alpha 1	6.84343	6.68448	5.97142	6.79697	5.63552	5.88425	5.84287	5.463	0.867665	0.003365
A_52_P450	NM_007711	Clcn3	chloride channel 3	9.1907	8.45766	9.56865	8.45207	10.3589	10.418	10.2715	9.99555	-1.34374	0.000357
A_52_P472486	NM_009999	Cyp2b10	cytochrome P450, family 2, subfamily b, polypeptide 10	9.21991	8.78797	9.87904	9.60858	11.2601	10.9366	9.96601	10.3249	-1.24805	0.002155
A_52_P643865	NM_026735	Mobkl1a	MOB1, Mps One Binder kinase activator-like 1A (yeast)	5.62839	5.64518	6.28753	5.45589	6.98257	7.04612	6.13524	6.57945	-0.9316	0.004278
A_52_P605455	NM_007907	Eef2	eukaryotic translation elongation factor 2	6.67802	7.67289	8.19745	8.01929	10.4333	9.57875	7.98951	9.29325	-1.68179	0.003739
A_51_P357474	NM_007508	Atp6v1a	ATPase, H+ transporting, lysosomal V1 subunit A	8.41825	8.57417	8.82122	9.22459	10.4986	10.6738	9.48754	10.3037	-1.48135	0.000229
A_52_P168028	NM_146006	Lss	lanosterol synthase	9.29343	8.84802	9.84259	9.41135	10.4463	10.1529	10.2975	10.0176	-0.87972	0.003006
A_52_P252931	NM_013505	Dsc2	desmocollin 2	7.72308	7.16184	7.97397	7.48763	8.98974	9.03375	7.93071	8.62217	-1.05746	0.002723
A_52_P27864	NM_011360	Sgce	sarcoglycan, epsilon	6.29207	5.89281	6.2725	5.97077	7.3022	7.51935	6.59922	6.71906	-0.92792	0.002793
A_52_P371918	NM_028148	Sfrs2ip	splicing factor, arginine/serine-rich 2, interacting protein	5.67172	5.80595	5.68447	5.51359	6.77904	7.09685	6.13524	6.94595	-1.07034	0.000672
A_52_P267543	NM_145418	BC013529	cDNA sequence BC013529	7.57096	7.00661	8.82895	8.42969	9.87593	10.1174	9.39105	10.0134	-1.89041	0.000212
A_52_P260339	NM_010492	Ica1	islet cell autoantigen 1	5.89194	5.63515	6.33168	5.97077	7.02218	7.2937	6.63566	7.14199	-1.066	0.000516
A_51_P506187	NM_023858	Mtmr2	myotubularin related protein 2	8.49207	7.58675	8.46554	7.86658	9.10913	9.31007	8.72753	8.80699	-0.8857	0.004752
A_52_P413623	AK155071	Usp22	ubiquitin specific peptidase 22	6.36495	6.09692	6.58378	6.26818	7.80585	7.63479	6.74051	7.33475	-1.05052	0.001337
A_52_P492643	NM_177474	D19Bwg1357e	DNA segment, Chr 19, Brigham & Women's Genetics 1357 expressed	8.02531	7.35505	8.6485	8.3445	9.20928	9.11743	9.11186	9.28289	-1.08703	0.001507
A_52_P947339	AK041561	-	-	8.31094	8.26879	7.84776	7.88863	7.02927	7.41862	7.39508	7.4379	0.758812	0.003315
A_51_P337510	NM_019421	Cd320	CD320 antigen	9.11298	8.62845	9.68823	8.79626	10.6121	10.4126	10.3693	10.1574	-1.33138	0.000189
A_52_P256914	NM_010000	Cyp2b9	cytochrome P450, family 2, subfamily b, polypeptide 9	5.87306	5.7419	6.90942	6.33387	8.23322	7.85032	6.87095	7.5107	-1.40174	0.001133
A_52_P58537	AY590892	Dmxl1	Dmx-like 1	6.20038	5.80595	6.2108	5.9289	7.01149	7.49336	6.67134	7.0143	-1.01111	0.00073
A_52_P122696	NM_019722	Arl2	ADP-ribosylation factor-like 2	9.46235	9.13008	9.50734	8.88395	10.4735	10.2643	9.97294	10.0393	-0.94156	0.001071
A_52_P699716	AK086502	-	-	6.01855	6.18911	5.20553	5.30075	4.85818	4.72558	4.63934	4.79432	0.924127	0.003202
A_52_P151294	NM_010832	Msl31	male-specific lethal-3 homolog 1 (Drosophila)	5.67172	5.5943	5.63841	5.64855	7.08474	7.28362	5.75306	6.85571	-1.10604	0.003152
A_52_P36293	AK048590	Mobkl1a	MOB1, Mps One Binder kinase activator-like 1A (yeast)	9.59138	9.00475	9.71211	9.13518	10.1802	10.0869	10.482	10.0434	-0.83725	0.002945
A_52_P346706	NM_009658	Akr1b3	aldo-keto reductase family 1, member B3 (aldose reductase)	13.1408	12.4413	13.1529	12.5319	13.7632	13.7775	13.6997	13.626	-0.89989	0.001693
A_52_P257590	NM_009372	Tgif	TG interacting factor	6.17669	6.11872	6.50881	6.31773	7.61646	7.72689	6.46509	7.12663	-0.95328	0.004862
A_52_P835592	AK052047	-	-	7.84748	8.11073	7.28395	8.04897	6.98986	7.28362	6.68889	6.87421	0.863637	0.003465
A_52_P647393	NM_153158	E130308A19Rik	RIKEN cDNA E130308A19 gene	8.01699	8.46336	7.32096	8.6064	6.9038	6.82787	6.63566	6.6563	1.34602	0.00037
A_52_P360453	AK084271	3110052M02Rik	RIKEN cDNA 3110052M02 gene	7.887	7.89154	7.29143	7.87765	6.85677	6.92609	7.00674	7.03089	0.781784	0.002624
A_52_P205118	NM_026048	2810452K22Rik	RIKEN cDNA 2810452K22 gene	11.0751	10.3178	10.9461	10.147	11.6474	11.3774	11.6059	11.4815	-0.90653	0.002917
A_52_P272534	ENSMUST00000049686	-	-	7.62784	7.2988	8.28997	8.21087	10.0092	9.93742	8.51191	9.43094	-1.6155	0.000554
A_52_P595642	NM_172396	9130011J15Rik	RIKEN cDNA 9130011J15 gene	10.016	9.59086	10.0387	9.88438	11.1515	11.0844	10.4393	10.7057	-0.96276	0.001056
A_52_P112721	NM_178599	Commd8	COMM domain containing 8	10.079	9.18285	9.98433	9.43026	10.7419	10.9481	10.4208	10.8313	-1.0664	0.001009
A_52_P399175	NM_001007465	Rffl	ring finger and FYVE like domain containing protein	10.5097	10.2575	10.1385	10.3828	9.66113	9.57394	9.61393	9.15433	0.821301	0.00159
A_52_P583777	NAP101659-1	-	-	5.20596	5.53078	6.06152	6.03139	7.26366	7.38132	6.38333	6.87421	-1.26822	0.000694
A_51_P327904	NM_145550	Yipf1	Yip1 domain family, member 1	9.39936	8.74884	8.94495	8.6064	10.4813	10.1839	9.40815	9.66694	-1.01018	0.003247
A_52_P1107697	AK031731	Nfe2l2	nuclear factor, erythroid derived 2, like 2	6.90763	7.44419	6.72296	8.47776	6.06531	6.44984	6.25264	6.14926	1.15887	0.004866
A_52_P197731	NM_173750	2700007P21Rik	RIKEN cDNA 2700007P21 gene	5.24789	5.3091	5.7291	4.75057	6.9038	6.94325	5.41117	6.57945	-1.20025	0.004277
A_52_P664467	NM_148673	D11Ertd730e	DNA segment, Chr 11, ERATO Doi 730, expressed	8.06086	7.59716	7.78556	7.78664	9.19832	9.35567	8.536	8.6249	-1.12117	0.00051
A_51_P485800	NM_010048	Dgcr2	DiGeorge syndrome critical region gene 2	8.09565	7.71649	8.80563	8.36431	9.77411	9.51487	9.14062	9.29668	-1.18605	0.00064
A_52_P665242	NM_025515	2310015N07Rik	RIKEN cDNA 2310015N07 gene	9.82091	8.65981	9.81561	9.49996	10.9167	11.1719	10.1484	10.7627	-1.30087	0.0011
A_51_P367081	NM_011074	Pftk1	PFTAIRE protein kinase 1	13.4218	13.3872	13.5239	13.3757	12.5163	12.4925	13.0881	12.6587	0.738235	0.003353
A_52_P532029	NM_019786	Tbk1	TANK-binding kinase 1	9.16482	8.83599	9.22045	8.85624	10.2429	10.2328	10.1767	10.0061	-1.14523	7.21e-05
A_52_P371021	NM_178663	E130319B15Rik	RIKEN cDNA E130319B15 gene	7.48959	7.19646	7.44685	7.39825	8.4228	8.72429	7.83411	8.37807	-0.95704	0.001104
A_51_P272046	NM_007614	Ctnnb1	catenin (cadherin associated protein), beta 1	11.1145	10.5183	11.4554	11.0649	11.9286	12.0582	11.8773	11.8945	-0.90137	0.001759
A_52_P18816	NM_019650	Gosr2	golgi SNAP receptor complex member 2	8.18577	7.72126	7.66406	7.53033	9.19517	9.08202	8.24249	8.41015	-0.9571	0.003521
A_52_P674578	NM_178645	Blmh	bleomycin hydrolase	7.61026	7.25348	8.07277	7.47311	8.87735	8.85251	8.37933	8.77286	-1.11811	0.000393
A_52_P409931	NM_013511	Epb4.1l2	erythrocyte protein band 4.1-like 2	4.80691	4.74731	5.51644	5.42616	7.26966	7.51361	5.37258	6.52195	-1.54524	0.002744
A_52_P395575	NM_010028	Ddx3x	DEAD/H (Asp-Glu-Ala-Asp/His) box polypeptide 3, X-linked	6.26204	6.88878	7.17497	7.54429	8.83044	9.21608	7.10542	8.92269	-1.55114	0.003573
A_52_P139667	NM_181048	A130010J15Rik	RIKEN cDNA A130010J15 gene	5.22006	5.01703	5.75092	5.42616	6.92675	7.06192	5.75306	6.48631	-1.20347	0.001562
A_52_P323621	NAP114258-1	-	-	9.16612	8.20048	8.93065	8.66187	10.3366	10.2892	9.18868	9.99661	-1.213	0.001539
A_52_P352525	XM_130565	Qser1	glutamine and serine rich 1	6.16871	5.80595	6.37453	5.79549	6.74071	6.96861	6.65359	6.69845	-0.72917	0.004421
A_51_P344103	U89419	Rplp0	ribosomal protein, large, P0	11.4876	11.1418	11.5301	10.9091	12.5277	12.3212	12.0662	12.0717	-0.97957	0.000776
A_52_P552647	AK017401	5830407P18Rik	RIKEN cDNA 5830407P18 gene	9.06482	9.35215	9.14607	9.43776	8.4052	8.51345	7.98123	8.37157	0.932337	0.000639
A_52_P495439	NM_028956	4933435A13Rik	RIKEN cDNA 4933435A13 gene	8.25918	7.77723	8.07711	7.84982	9.41001	9.39754	8.50583	8.94256	-1.07315	0.000931
A_51_P417313	NM_027139	Taf9	TAF9 RNA polymerase II, TATA box binding protein (TBP)-associated factor	9.67905	8.99397	9.97274	9.71269	10.8431	11.0546	10.8688	10.6531	-1.2653	0.000184
A_51_P392687	NM_011701	Vim	vimentin	11.9036	11.5308	11.2052	11.3031	10.9864	10.6605	10.3552	10.2364	0.926044	0.002244
A_52_P258606	AK081980	Prdx6	peroxiredoxin 6	10.0567	9.97489	9.57633	10.0329	9.07013	8.9713	9.04401	9.13718	0.854535	0.000877
A_52_P338110	NM_024190	Chmp1b	chromatin modifying protein 1B	10.0239	9.23209	10.0286	8.93252	10.9975	11.0784	10.6016	10.8194	-1.31992	0.000451
A_52_P612868	XR_001671	LOC664945	similar to Methionine aminopeptidase 2 (MetAP 2) (Peptidase M 2) (Initiation factor 2-associated 67 kDa glycoprotein) (p67) (p67eIF2)	5.26164	4.95411	5.7291	5.30075	6.92675	7.03415	5.78356	6.53363	-1.25812	0.000989
A_52_P375037	NM_008388	Eif3s6	eukaryotic translation initiation factor 3, subunit 6	8.84961	8.65484	9.94099	9.32301	11.965	12.2602	10.4674	11.7939	-2.42949	4.58e-05
A_51_P300033	AK016657	Ttc25	tetratricopeptide repeat domain 25	8.51252	8.28336	8.74427	9.20055	7.68089	7.78517	8.16224	6.75944	1.08824	0.004194
A_52_P50090	NM_009159	Sfrs5	splicing factor, arginine/serine-rich 5 (SRp40, HRS)	11.196	10.6575	11.7013	11.7258	12.8959	13.3067	12.3118	13.001	-1.55872	0.00018
A_51_P129160	AK085720	Hectd1	HECT domain containing 1	8.47133	8.1642	7.41297	7.64487	6.26444	6.57067	5.92796	6.26589	1.6661	3.83e-05
A_52_P420216	BC004022	BC004022	cDNA sequence BC004022	5.34177	5.67488	6.2108	5.9289	7.65133	7.86616	6.40415	7.34142	-1.52668	0.000437
A_52_P36616	NM_146207	Cul4a	cullin 4A	7.482	7.60749	8.1406	8.12524	9.27934	9.35407	8.33269	9.0027	-1.15337	0.001112
A_51_P380875	NM_007790	Smc3	structural maintenace of chromosomes 3	8.94987	8.59379	9.54224	8.83936	9.831	9.69544	10.0752	9.82995	-0.87658	0.002755
A_52_P907393	AK045692	-	-	6.09527	6.59392	5.70696	7.01304	5.10468	4.85706	5.33301	5.30885	1.2014	0.001057
A_52_P200217	AK141119	BC017647	cDNA sequence BC017647	8.1732	7.89154	7.28395	7.71441	6.9679	6.99354	7.02118	6.44978	0.907677	0.002664
A_52_P624039	NM_019490	Vdp	vesicle docking protein	9.89207	9.26347	9.82208	9.58007	10.496	10.5705	10.1299	10.4303	-0.76728	0.003731
A_52_P652999	NM_009166	Sorbs1	sorbin and SH3 domain containing 1	9.57673	8.49431	9.62746	9.2694	10.1386	10.2032	10.0228	10.2639	-0.91514	0.004082
A_52_P21724	NM_026165	1200007B05Rik	RIKEN cDNA 1200007B05 gene	6.15266	6.19596	6.87001	6.94103	8.66051	8.89062	6.70627	8.48434	-1.64552	0.002237
A_51_P247591	NM_146110	Aamp	angio-associated migratory protein	9.46022	9.02031	9.50734	8.58293	10.679	10.0605	9.8604	10.1555	-1.04616	0.001929
A_52_P440284	BC075618	1810057P16Rik	RIKEN cDNA 1810057P16 gene	8.60512	8.49848	8.28248	8.43719	7.60227	7.58097	7.96455	7.87019	0.701322	0.003578
A_51_P398004	NM_013595	Mbd3	methyl-CpG binding domain protein 3	7.80702	7.42388	8.01069	7.31929	8.93606	8.59719	8.84523	9.57089	-1.34712	0.00021
A_52_P422222	NM_024274	Fars2	phenylalanine-tRNA synthetase 2 (mitochondrial)	8.43757	8.17118	8.78193	8.41457	9.62356	9.54822	8.79513	9.2549	-0.85414	0.003736
A_52_P722921	AK037648	-	-	6.35061	6.80153	5.98989	6.38125	5.36099	5.88425	5.07222	5.48717	0.929664	0.002442
A_52_P285992	NM_023854	Zfp289	zinc finger protein 289	8.56837	8.13057	8.60414	7.95805	9.54041	9.20811	9.15278	9.50707	-1.03681	0.000531
A_51_P301930	BC030317	Lrrc17	leucine rich repeat containing 17	8.80684	8.32778	7.97397	8.29583	7.58072	7.64532	7.40664	7.56868	0.800764	0.003082
A_52_P83959	NM_011901	Taf7	TAF7 RNA polymerase II, TATA box binding protein (TBP)-associated factor	7.38024	7.29241	7.77493	7.07202	8.55271	8.41074	7.7414	8.32858	-0.87846	0.003324
A_52_P550805	NM_133688	4930469P12Rik	RIKEN cDNA 4930469P12 gene	11.0555	10.4882	11.0747	10.5304	11.957	12.1199	11.5613	12.0206	-1.12753	0.000331
A_52_P20482	NM_144835	Heatr1	HEAT repeat containing 1	5.52661	5.71355	5.66162	5.23375	6.51203	6.20165	6.03488	6.4249	-0.75948	0.003144
A_52_P399972	NM_024478	Grpel1	GrpE-like 1, mitochondrial	11.3684	10.8243	11.5528	10.9398	12.1815	12.1862	11.7713	11.9531	-0.85171	0.002673
A_51_P344103	U89419	Rplp0	ribosomal protein, large, P0	11.345	11.0659	11.2757	10.8826	12.4398	12.2632	11.9274	11.8805	-0.98549	0.000598
A_52_P1067846	AK040193	-	-	6.62339	7.08631	6.4024	6.51474	5.98021	5.95355	5.87173	5.80845	0.753225	0.003432
A_52_P1083556	AK032841	-	-	10.6432	10.2053	9.93025	10.2844	9.13318	9.55521	9.09518	8.97724	1.07559	0.000425
A_51_P272046	NM_007614	Ctnnb1	catenin (cadherin associated protein), beta 1	11.499	10.5998	12.0064	11.1895	12.202	12.2399	12.5765	12.4106	-1.03358	0.00311
A_51_P427736	NM_053187	Gopc	golgi associated PDZ and coiled-coil motif containing	6.40028	6.34525	6.98514	6.94103	7.70765	7.75875	7.50743	7.48684	-0.94724	0.001
A_51_P358344	NM_007732	Col17a1	procollagen, type XVII, alpha 1	10.4541	9.82856	10.107	10.3122	9.46725	9.46001	9.30247	9.07452	0.849409	0.001676
A_52_P492856	NM_175836	Spnb2	spectrin beta 2	6.93371	6.76048	7.19106	7.03297	7.72957	8.04578	7.33607	7.96823	-0.79036	0.003553
A_51_P404565	NM_183027	Ap1s3	adaptor-related protein complex AP-1, sigma 3	5.31549	5.06251	5.87533	4.92994	6.09933	6.18733	6.08583	6.20875	-0.84949	0.003186
A_51_P450957	NM_007392	Acta2	actin, alpha 2, smooth muscle, aorta	11.6101	11.1686	12.495	12.6299	13.6436	13.5069	12.6384	13.1099	-1.24881	0.003575
A_51_P124485	AK087204	-	-	9.34736	9.0528	9.40244	10.1088	7.89198	8.18939	7.86986	7.62988	1.58257	4.02e-05
A_51_P337246	NM_023130	Raly	hnRNP-associated with lethal yellow	10.0763	10.3059	9.95401	10.3009	9.19989	9.13994	9.23906	9.26721	0.94775	0.00028
A_52_P678700	NM_020295	Lmbr1	limb region 1	8.53069	8.14128	8.22505	7.98388	9.62063	9.85817	8.56562	9.58642	-1.18748	0.00121
A_51_P448427	NM_133216	Xpnpep1	X-prolyl aminopeptidase (aminopeptidase P) 1, soluble	9.2982	8.73477	9.3262	8.64578	10.249	10.081	10.0316	9.59899	-0.98892	0.001379
A_51_P247441	NM_144870	Ndufs8	NADH dehydrogenase (ubiquinone) Fe-S protein 8	10.393	9.84775	10.7719	10.1765	11.124	11.2075	11.0814	11.2503	-0.8685	0.002273
A_52_P812648	A_52_P812648	-	-	9.12242	8.58598	9.0279	9.52129	8.34681	8.32	8.21375	7.82332	0.888427	0.002915
A_52_P173197	NM_153459	Dusp7	dual specificity phosphatase 7	8.86734	8.67586	8.73333	8.86461	8.06751	8.28844	8.17712	8.06408	0.635995	0.004518
A_51_P366277	BC058699	Nol8	nucleolar protein 8	9.09938	9.17939	9.26102	10.055	8.55639	8.58083	8.536	8.63036	0.822795	0.004531
A_51_P382121	NM_145517	Ormdl1	ORM1-like 1 (S. cerevisiae)	10.5785	10.022	10.3944	9.95532	11.2997	11.3492	10.712	11.0863	-0.87428	0.002504
A_52_P574618	NM_007496	Atbf1	AT motif binding factor 1	7.19793	6.85451	6.87997	6.7253	7.74257	7.98698	7.39508	7.59682	-0.76593	0.003258
A_51_P165041	NM_011992	Rcn2	reticulocalbin 2	10.0196	9.5506	10.0095	9.27568	10.7638	10.846	10.3901	10.533	-0.91937	0.001819
A_52_P79278	BC060128	Papola	poly (A) polymerase alpha	6.83251	6.7651	6.8295	6.05104	8.30069	8.21965	7.34804	7.87019	-1.3151	0.000392
A_51_P475076	NM_011692	Vbp1	von Hippel-Lindau binding protein 1	9.69451	9.16022	9.77749	9.22892	10.4009	10.4771	10.1926	10.0737	-0.82078	0.002753
A_52_P120066	NM_212444	Gyk	glycerol kinase	9.12376	8.54491	9.75738	9.35306	10.4205	10.7231	9.62569	10.4613	-1.11286	0.00321
A_52_P552103	NM_198033	Als4	amyotrophic lateral sclerosis 4 homolog (human)	7.47819	7.38538	8.31587	7.92642	8.70102	9.0095	8.33944	8.85904	-0.95078	0.002854
A_51_P433037	AK035641	-	-	7.17998	7.32407	7.8629	6.96197	5.9875	6.35689	5.90009	5.60235	1.37052	0.000136
A_51_P201187	NM_026385	Pllp	plasma membrane proteolipid	7.04413	6.68935	7.40609	7.23576	8.52664	8.28676	7.56102	8.27036	-1.06736	0.00126
A_52_P241599	NM_026034	2810037C14Rik	RIKEN cDNA 2810037C14 gene	8.79174	8.18159	8.55215	8.19326	9.78095	9.84909	8.95012	9.05233	-0.97844	0.003097
A_51_P198137	NM_178648	Ubxd6	UBX domain containing 6	8.94075	8.10345	8.94732	8.66507	9.82235	9.83479	9.68592	9.31374	-1.00005	0.001368
A_52_P605296	XM_977731	Wdr26	WD repeat domain 26	9.31713	8.64985	9.30048	8.28755	10.2394	10.5284	9.99579	10.5227	-1.43285	0.000177
A_52_P679020	NM_172669	D030051N19Rik	RIKEN cDNA D030051N19 gene	10.2427	10.1272	9.64654	10.1088	9.06841	9.02066	9.33498	8.68906	1.00302	0.000666
A_51_P145433	NM_011699	Lin7c	lin-7 homolog C (C. elegans)	6.49559	6.42911	6.55922	5.30075	7.42552	7.64794	6.68889	7.46258	-1.11006	0.004189
A_52_P439502	AK052692	Plekhh1	pleckstrin homology domain containing, family H (with MyTH4 domain) member 1	6.99978	6.63488	7.35705	7.00297	8.19906	7.9745	7.41813	8.06811	-0.91628	0.002343
A_51_P138876	NM_177345	Mapkap1	mitogen-activated protein kinase associated protein 1	9.60588	9.02802	9.67399	8.91919	10.2452	10.2112	10.0338	10.1536	-0.85418	0.002618
A_52_P335636	AK028964	Ncoa2	nuclear receptor coactivator 2	8.44183	7.90835	8.14886	7.53033	9.01048	9.09456	8.97299	8.92269	-0.99284	0.000833
A_52_P55190	NM_024473	BC005537	cDNA sequence BC005537	10.0942	9.30055	10.0509	9.6398	10.8936	10.8621	10.634	10.5109	-0.9538	0.00136
A_52_P488305	NM_023668	Ndel1	nuclear distribution gene E-like homolog 1 (A. nidulans)	7.63133	7.79542	7.74255	7.87765	9.07528	9.04572	8.14724	8.49634	-0.92941	0.002255
A_52_P593200	NM_029688	Srxn1	sulfiredoxin 1 homolog (S. cerevisiae)	7.2157	7.02599	7.90738	7.47311	8.94076	8.73296	7.76973	8.68119	-1.12561	0.002147
A_52_P360351	AK083336	C920008N22Rik	RIKEN cDNA C920008N22 gene	6.56065	6.62475	6.31711	7.11004	5.82623	5.77368	5.92796	5.66731	0.854342	0.001859
A_52_P55720	NM_009628	Adnp	activity-dependent neuroprotective protein	7.8227	7.56572	7.80659	7.37501	9.20694	9.49899	8.17712	8.94476	-1.31445	0.0005
A_52_P445622	NM_025921	2610002M06Rik	RIKEN cDNA 2610002M06 gene	6.02724	6.12592	6.58378	6.19936	7.30804	7.35591	6.61754	7.0473	-0.84812	0.003095
A_51_P220323	AY138582	Mll3	myeloid/lymphoid or mixed-lineage leukemia 3	11.4224	11.5514	10.5996	11.4923	10.5176	10.2014	10.66	10.1536	0.883265	0.004424
A_51_P269997	XM_128959	Tmed7	transmembrane emp24 protein transport domain containing 7	11.8861	11.0551	11.9021	11.2327	12.3972	12.474	12.6672	12.3902	-0.96318	0.001705
A_51_P156434	NM_027460	5730438N18Rik	RIKEN cDNA 5730438N18 gene	9.8658	9.30928	9.72183	8.7029	11.1161	11.2157	9.97063	10.5279	-1.3076	0.001821
A_52_P514391	NM_009829	Ccnd2	cyclin D2	8.97389	8.89728	9.03683	8.9692	8.12157	7.83201	8.4183	8.42905	0.769063	0.002627
A_51_P517904	NM_172782	Nxt2	nuclear transport factor 2-like export factor 2	8.3063	7.85082	8.8519	8.66507	9.96782	10.2231	9.35273	9.51446	-1.34601	0.000382
A_52_P221804	NM_030731	Trim23	tripartite motif protein 23	7.04413	6.45791	7.02157	6.26818	7.83446	8.05568	7.50743	7.67282	-1.06965	0.000784
A_52_P336259	AY138582	Mll3	myeloid/lymphoid or mixed-lineage leukemia 3	10.6988	10.3485	9.87033	10.3973	8.84859	9.2152	9.12013	8.77039	1.34017	7.33e-05
A_51_P515446	NM_018887	Cyp39a1	cytochrome P450, family 39, subfamily a, polypeptide 1	9.59429	8.95909	10.2825	9.17834	10.5311	10.6016	10.5941	10.3148	-1.00685	0.00334
A_52_P436238	NM_013614	Odc1	ornithine decarboxylase, structural 1	7.64523	7.14775	7.83246	7.69577	9.3819	8.95764	8.37275	8.68119	-1.26807	0.000338
A_52_P336958	AK154331	9430020K01Rik	RIKEN cDNA 9430020K01 gene	8.95138	8.76739	8.41507	8.54525	8.19591	7.70692	7.65353	7.67282	0.862478	0.00177
A_52_P218449	NM_201640	BC013476	cDNA sequence BC013476	9.37585	8.55828	9.49929	8.63603	11.7156	11.478	9.44507	10.6274	-1.79916	0.001558
A_52_P598774	NM_001001182	Baz2b	bromodomain adjacent to zinc finger domain, 2B	10.4304	10.6815	10.0049	10.84	9.18885	9.512	9.20825	9.02566	1.25554	0.000148
A_52_P658073	AK045575	Tef	thyrotroph embryonic factor	9.66249	9.68594	8.28623	9.4265	8.08462	8.01769	8.10914	8.28081	1.14222	0.002341
A_52_P538709	NM_133932	Tada3l	transcriptional adaptor 3 (NGG1 homolog, yeast)-like	5.77538	6.11149	6.70067	6.08957	7.43889	6.99354	6.77406	7.32805	-0.96435	0.002169
A_51_P362399	NM_176953	Lig4	ligase IV, DNA, ATP-dependent	7.83514	7.70451	8.23672	7.23576	8.75868	8.69038	8.68447	8.34195	-0.86584	0.003448
A_52_P347287	NM_010773	Mbd2	methyl-CpG binding domain protein 2	9.18942	8.39045	9.98779	9.45264	10.5151	10.5514	10.2678	10.508	-1.20548	0.001658
A_52_P360410	AK082427	Bclaf1	BCL2-associated transcription factor 1	9.14906	8.8782	8.23672	9.08831	7.43088	7.6135	7.45216	7.07156	1.44605	7.15e-05
A_52_P55717	NM_009628	Adnp	activity-dependent neuroprotective protein	8.49618	8.03813	8.68018	8.45946	9.48991	9.79041	9.49076	9.73943	-1.20914	8.57e-05
A_51_P267587	BC052902	Gdap10	ganglioside-induced differentiation-associated-protein 10	12.2922	11.8492	11.2818	11.7231	10.8923	10.8063	11.0302	10.7427	0.918666	0.00201
A_52_P153189	NM_024269	Arl2bp	ADP-ribosylation factor-like 2 binding protein	7.96907	7.75881	8.45558	7.7267	8.94076	9.01357	8.61762	8.90028	-0.89051	0.001691
A_52_P600038	NM_146128	Dlgap4	discs, large homolog-associated protein 4 (Drosophila)	7.47055	7.29241	7.53139	6.86525	8.61175	8.39211	7.81596	8.30489	-0.99128	0.001314
A_52_P231453	NM_139140	Spats2	spermatogenesis associated, serine-rich 2	5.36764	5.57343	5.54167	5.08973	6.72334	6.6088	5.84287	6.37381	-0.99409	0.001272
A_51_P514300	NM_009447	Tuba4	tubulin, alpha 4	9.89916	9.40049	10.1703	9.41135	10.9702	10.6805	10.6883	10.7553	-1.05324	0.00057
A_52_P640296	AK080318	Fmnl2	formin-like 2	5.4057	5.35866	5.70696	5.74814	6.6192	6.67192	5.9823	6.61289	-0.91671	0.001426
A_51_P191520	NM_019990	Stard10	START domain containing 10	9.73114	9.23626	9.93742	9.38055	10.7802	10.5649	10.3302	10.3639	-0.93849	0.001182
A_52_P642250	NM_027016	Tloc1	translocation protein 1	11.402	10.2827	11.1512	9.71577	11.8593	11.8933	12.0908	11.7736	-1.26631	0.002485
A_51_P380848	XM_001006141	Jrkl	jerky homolog-like (mouse)	5.92908	5.78794	6.77721	5.6992	7.41202	7.37501	6.83926	7.07956	-1.1281	0.001178
A_51_P432794	NM_146174	BC011487	cDNA sequence BC011487	9.56093	9.08366	9.57633	8.97436	10.6465	10.8579	10.0666	10.3899	-1.19141	0.000346
A_51_P118223	BC061236	Wdr70	WD repeat domain 70	6.82702	6.71345	7.19903	6.61066	8.39837	8.06355	7.07779	8.06004	-1.0624	0.00281
A_51_P388872	NM_001025093	Atf2	activating transcription factor 2	8.14519	7.74016	8.51749	7.71441	9.19517	9.36366	8.74339	8.97724	-1.04055	0.001026
A_51_P159201	NM_008416	Junb	Jun-B oncogene	9.77459	9.68472	9.94218	10.6368	9.53606	9.08589	8.17712	8.27036	1.24222	0.002719
A_51_P160363	NM_011682	Utrn	utrophin	6.19252	5.97475	6.98514	6.57033	7.92845	7.76359	7.04972	7.62443	-1.16086	0.001122
A_51_P316523	NM_008391	Irf2	interferon regulatory factor 2	10.3523	9.72323	9.32983	9.78059	8.5304	8.6053	8.32592	7.76499	1.48983	0.000125
A_52_P338734	BC086665	4930579E17Rik	RIKEN cDNA 4930579E17 gene	5.68238	5.44152	6.33168	5.56909	6.81228	6.88227	6.36225	6.61289	-0.91126	0.002552
A_52_P470518	NM_023565	Cse1l	chromosome segregation 1-like (S. cerevisiae)	7.06831	7.24026	7.64667	7.75698	8.79344	9.0003	7.98951	8.83797	-1.22725	0.000591
A_51_P445392	NM_175127	Fbxo28	F-box protein 28	7.01963	6.69904	7.25365	6.83151	7.59989	7.98075	7.94772	8.03146	-0.939	0.000699
A_52_P436522	NM_178052	Ddx59	DEAD (Asp-Glu-Ala-Asp) box polypeptide 59	5.4182	5.53078	5.2367	5.16351	6.60029	6.5428	5.81349	6.52195	-1.03233	0.000696
A_52_P262511	NM_021472	Rnase4	ribonuclease, RNase A family 4	9.03799	8.49848	9.02341	8.73063	9.74157	9.67888	9.60801	9.54945	-0.82185	0.001469
A_52_P462239	AK084087	D130020G16Rik	RIKEN cDNA D130020G16 gene	8.01977	8.0247	7.54397	7.88863	7.10836	7.43691	6.70627	6.95468	0.817712	0.003095
A_52_P322017	NM_028887	Smchd1	SMC hinge domain containing 1	8.45243	8.17292	8.93782	8.55562	9.58439	9.58833	9.09518	9.59621	-0.93633	0.001388
A_52_P366525	NM_026424	1500041J02Rik	RIKEN cDNA 1500041J02 gene	7.43966	6.8105	7.80136	7.36718	9.48863	9.25184	8.11683	9.0503	-1.62222	0.000232
A_51_P429517	NM_026011	Arl8b	ADP-ribosylation factor-like 8B	10.5592	10.0055	10.4329	9.92763	11.5172	11.3587	10.8613	11.1255	-0.98435	0.001121
A_52_P323182	TC1486015	-	-	8.19824	7.95764	9.10845	9.41515	7.43088	7.57822	7.5924	7.46868	1.15232	0.002756
A_52_P532910	NM_024427	Tpm1	tropomyosin 1, alpha	9.18427	8.55828	9.00987	8.72758	9.82337	9.66859	9.79154	9.51594	-0.82986	0.001792
A_52_P869802	NM_028597	Thoc3	THO complex 3	10.1507	9.52221	9.83365	9.63491	10.9328	10.895	10.2994	10.5654	-0.88778	0.002107
A_51_P343913	XM_994286	Parp4	poly (ADP-ribose) polymerase family, member 4	8.88485	9.45299	8.01521	9.22459	7.08134	7.3333	6.88658	6.91947	1.83924	4.4e-05
A_51_P221886	NM_172381	AI314180	expressed sequence AI314180	9.45275	8.89517	8.92104	7.93704	10.2398	9.97652	9.79154	10.0434	-1.21131	0.001387
A_52_P1027662	AK079499	-	-	9.877	9.87259	9.23216	9.50354	8.6502	9.05661	9.00891	8.46614	0.825858	0.003852
A_52_P281543	NM_175507	Tmem20	transmembrane protein 20	4.59446	5.67488	5.46464	5.64855	7.38741	7.29704	5.48567	7.07156	-1.46479	0.003629
A_52_P667157	NAP123939-1	-	-	4.97845	5.07736	5.51644	4.75057	6.43412	6.32453	6.0088	6.1941	-1.15968	0.000196
A_51_P256759	NM_212470	0610007C21Rik	RIKEN cDNA 0610007C21 gene	12.5797	11.8728	12.2981	11.5579	13.1303	13.1574	13.0913	13.1296	-1.05004	0.000864
A_52_P617817	NM_008300	Hspa4	heat shock protein 4	7.31875	7.5007	7.35705	6.84285	9.59876	9.74156	8.33269	9.32051	-1.99354	2.79e-05
A_52_P644806	NM_026908	Cab39l	calcium binding protein 39-like	9.82588	8.97314	9.86908	9.15123	10.9955	11.1867	10.1112	10.8495	-1.33089	0.000679
A_52_P368396	AK161739	Clk4	CDC like kinase 4	6.86509	6.50837	6.64341	6.42713	7.70544	7.64006	7.02118	7.47476	-0.84936	0.002126
A_52_P42834	NM_013918	Usp25	ubiquitin specific peptidase 25	8.87692	8.1466	9.40244	8.63277	9.91042	9.94063	9.88264	9.66429	-1.08481	0.001292
A_51_P488063	NM_172122	Crocc	ciliary rootlet coiled-coil, rootletin	8.99753	8.68564	7.79611	8.63603	7.64443	7.59461	7.40664	7.65151	0.954531	0.002959
A_52_P228059	NM_027722	Nudt4	nudix (nucleoside diphosphate linked moiety X)-type motif 4	6.1201	5.83256	5.98989	6.08957	7.15446	7.24953	6.44502	6.66695	-0.87096	0.002415
A_52_P429289	NM_023054	Crlz1	charged amino acid rich leucine zipper 1	9.98821	9.58302	9.96107	10.0476	10.7089	10.6297	10.6354	10.3656	-0.6899	0.004535
A_52_P314042	NM_012010	Eif2s3x	eukaryotic translation initiation factor 2, subunit 3, structural gene X-linked	8.57618	8.29938	8.4287	8.25397	9.43425	9.44878	8.74339	9.18617	-0.81359	0.0028
A_51_P359919	NM_177445	Dars	aspartyl-tRNA synthetase	10.7902	9.738	11.1579	10.1263	11.4201	11.5129	11.4045	11.5551	-1.02005	0.004149
A_52_P48446	NM_024194	Lrrc40	leucine rich repeat containing 40	8.30165	7.89154	8.21721	8.06358	9.07099	9.13622	8.55974	8.73283	-0.75645	0.003734
A_51_P150964	NM_008809	Pdgfrb	platelet derived growth factor receptor, beta polypeptide	9.914	9.75495	9.34967	9.84263	8.82332	8.63202	8.40541	8.35189	1.16215	0.000141
A_52_P674414	NM_013791	Mkln1	muskelin 1, intracellular mediator containing kelch motifs	10.2781	9.21446	10.4942	9.6479	11.1223	11.2185	10.9966	10.8559	-1.13969	0.001498
A_52_P485949	NM_028990	8430437G11Rik	RIKEN cDNA 8430437G11 gene	10.1553	9.66197	10.0985	9.56131	10.6615	10.7665	10.4575	10.6026	-0.75275	0.003832
A_52_P570288	NM_019796	Syncrip	synaptotagmin binding, cytoplasmic RNA interacting protein	7.92267	7.77265	8.09858	7.84419	8.93511	9.18394	8.3595	8.67856	-0.87976	0.001863
A_52_P359704	NM_001042499	Rabl3	RAB, member of RAS oncogene family-like 3	5.73468	6.20957	6.16273	5.23375	7.37634	7.41247	6.11072	7.09542	-1.16355	0.003614
A_52_P328254	AK090155	Pick1	protein interacting with C kinase 1	8.64659	8.52051	7.88284	8.20209	7.60701	7.68668	7.34804	6.99751	0.903198	0.002761
A_52_P153327	NM_010891	Sept2	septin 2	5.49125	5.39475	5.83503	5.54161	7.18334	7.17884	5.81349	6.80838	-1.18035	0.001868
A_52_P590048	NM_145550	Yipf1	Yip1 domain family, member 1	6.89179	7.07519	8.14886	7.97361	9.44754	9.17307	7.88747	9.08648	-1.37628	0.003334
A_52_P398307	BC022588	-	-	10.9396	10.7475	10.0129	10.3414	9.42218	9.60528	9.73019	9.1954	1.02211	0.001262
A_52_P599388	AK076221	Cpeb2	cytoplasmic polyadenylation element binding protein 2	10.9884	10.0364	10.5974	10.117	11.4583	11.5295	11.1089	11.0823	-0.85997	0.004947
A_52_P489531	AK136966	Gmps	guanine monphosphate synthetase	9.14245	9.22708	8.9065	9.06913	8.49627	8.16399	8.26374	8.19504	0.80653	0.001127
A_52_P431809	NM_008850	Pitpna	phosphatidylinositol transfer protein, alpha	10.9419	10.0128	10.7799	10.0743	11.4761	11.3557	11.2769	11.2081	-0.87694	0.004075
A_52_P136275	NM_054089	Ncoa6ip	nuclear receptor coactivator 6 interacting protein	8.71562	9.64075	8.59812	9.74326	8.22861	8.32328	7.62323	8.27385	1.06219	0.004128
A_51_P134533	NM_026416	S100a16	S100 calcium binding protein A16	9.51658	9.22036	10.4091	10.0911	11.1084	11.1051	10.279	11.0808	-1.08406	0.003439
A_51_P509609	NM_053082	Tspan4	tetraspanin 4	10.5731	10.407	9.79733	10.0054	9.34474	9.20367	9.53506	9.23534	0.865985	0.002188
A_51_P352316	AK163860	Thyn1	thymocyte nuclear protein 1	5.31549	5.10661	5.2367	5.30075	6.13258	6.06736	5.75306	5.91937	-0.7282	0.002254
A_52_P6588	NM_010011	Cyp4a10	cytochrome P450, family 4, subfamily a, polypeptide 10	10.858	10.0587	10.8801	10.0304	12.8528	12.5743	11.8092	12.0292	-1.85958	4.5e-05
A_51_P479802	ENSMUST00000005504	-	-	8.15543	7.78408	8.32683	7.5718	9.40729	9.44803	8.6346	9.49066	-1.28561	0.000332
A_52_P33071	NM_029759	2410166I05Rik	RIKEN cDNA 2410166I05 gene	10.1079	9.80518	10.1468	9.81411	11.2218	11.0472	10.397	10.645	-0.85928	0.002857
A_51_P280117	NM_008812	Padi2	peptidyl arginine deiminase, type II	13.2109	13.1044	13.2311	13.3278	12.4551	12.2938	12.8726	12.5258	0.68174	0.004926
A_52_P413058	NM_028175	Lrrc8e	leucine rich repeat containing 8 family, member E	7.11569	7.02599	7.39919	7.12869	7.96403	7.84119	8.1697	8.09992	-0.85132	0.000811
A_52_P49778	NM_008715	Ints6	integrator complex subunit 6	4.99465	5.23144	5.29712	5.23375	6.11273	6.06736	5.55682	6.46206	-0.8605	0.002435
A_51_P469449	NM_011677	Ung	uracil DNA glycosylase	7.04413	7.17231	6.61985	7.28645	5.8504	6.11352	6.13524	6.11857	0.976254	0.000556
A_51_P466502	NM_177093	Lrrc58	leucine rich repeat containing 58	11.2765	10.3951	11.6484	10.5753	11.9558	12.2072	11.895	11.7847	-0.98688	0.004282
A_51_P186741	NM_019989	Sh3bgrl	SH3-binding domain glutamic acid-rich protein like	8.52667	7.89997	8.87697	7.79834	10.0494	9.88285	9.46809	9.97211	-1.56763	8.62e-05
A_52_P76426	XM_994784	Sfpq	splicing factor proline/glutamine rich (polypyrimidine tract binding protein associated)	10.8302	11.0815	10.816	11.328	9.61298	9.49536	9.37027	8.86368	1.67837	9.16e-06
A_51_P344103	U89419	Rplp0	ribosomal protein, large, P0	11.2144	10.8966	10.7381	10.5136	12.3008	12.18	11.7988	11.6051	-1.1305	0.000429
A_52_P883560	AK047935	-	-	8.26872	8.53817	7.52506	8.43719	7.46526	7.58097	6.99217	7.0473	0.920862	0.004251
A_52_P189246	BC066847	Mtm1	X-linked myotubular myopathy gene 1	7.42008	7.89366	7.76422	8.23258	6.7536	6.87781	6.63566	6.90153	1.03548	0.000457
A_51_P396351	NM_011045	Pcna	proliferating cell nuclear antigen	12.3333	11.5877	12.5443	11.7173	12.8243	12.8713	12.9309	12.9316	-0.84385	0.004495
A_52_P362135	NM_080557	Snx4	sorting nexin 4	8.77649	8.07023	8.68018	8.44092	9.56623	9.71744	9.25422	9.30694	-0.96925	0.000933
A_51_P354102	NM_027901	Gtf3c2	general transcription factor IIIC, polypeptide 2, beta	11.4433	11.1074	10.5443	11.4664	10.2368	10.2527	10.2734	10.1191	0.919882	0.002014
A_51_P247853	NM_033269	Chrm3	cholinergic receptor, muscarinic 3, cardiac	6.8597	6.55711	7.48649	7.32738	8.29482	8.24929	8.00594	8.17651	-1.12397	0.000476
A_52_P18798	NM_011042	Pcbp2	poly(rC) binding protein 2	14.1338	13.8891	14.1747	14.3717	13.3324	13.2815	13.5002	13.2797	0.793856	0.001423
A_52_P410859	AK045461	6030413G23Rik	RIKEN cDNA 6030413G23 gene	7.45518	8.14483	7.05709	8.30815	6.88048	6.92609	6.3409	6.49829	1.07987	0.00303
A_52_P306997	XM_911254	LOC636009	similar to methylenetetrahydrofolate dehydrogenase (NADP+ dependent) 2-like	6.74259	6.55711	7.09177	6.5005	7.52414	7.49627	7.23731	7.62988	-0.74891	0.003656
A_52_P109010	XM_001001414	Hipk3	homeodomain interacting protein kinase 3	12.5728	12.306	12.3692	12.5765	11.8976	11.8392	11.7139	11.5254	0.712107	0.00293
A_52_P40695	NM_010243	Fut9	fucosyltransferase 9	5.30219	5.57343	5.49077	4.92994	6.36302	6.6407	5.62494	6.17931	-0.87791	0.004758
A_51_P417854	NM_011227	Rab20	RAB20, member RAS oncogene family	9.20728	9.0641	9.37805	8.97951	10.3394	10.2846	9.64315	9.95046	-0.89718	0.001485
A_52_P290629	AK083425	Pkn2	protein kinase N2	8.31556	8.02084	8.59207	8.21959	9.34545	9.51702	9.02656	9.66296	-1.10098	0.000286
A_51_P491470	NM_026360	Ddx47	DEAD (Asp-Glu-Ala-Asp) box polypeptide 47	10.2057	9.24207	10.5119	10.0329	10.9193	10.9153	11.0962	10.9147	-0.96325	0.00324
A_52_P507056	NM_026420	Paip2	polyadenylate-binding protein-interacting protein 2	12.8555	11.8989	12.4968	12.2996	13.1985	13.3886	13.0715	13.1356	-0.81082	0.004301
A_51_P286378	AK004276	9430020K01Rik	RIKEN cDNA 9430020K01 gene	8.72447	8.33402	8.46223	8.25397	7.8783	7.3876	7.66351	7.1871	0.914541	0.001284
A_52_P443676	AK077865	9330119M13Rik	RIKEN cDNA 9330119M13 gene	5.77538	6.13308	5.56647	6.31773	5.36099	5.10443	5.1188	5.04193	0.791627	0.00354
A_52_P616996	NM_180600	Ube2q2	ubiquitin-conjugating enzyme E2Q (putative) 2	7.73627	7.93321	8.08573	8.03421	9.22481	9.09071	8.24249	8.90028	-0.91722	0.002481
A_51_P295312	NM_019749	Gabarap	gamma-aminobutyric acid receptor associated protein	12.9253	12.2485	12.9885	12.6231	13.7046	13.6235	13.6782	13.3199	-0.88521	0.001814
A_51_P161410	NM_028924	Mtac2d1	membrane targeting (tandem) C2 domain containing 1	10.609	10.1109	10.9324	10.5461	12.5163	12.6089	11.2439	12.1807	-1.58784	0.000241
A_52_P83549	NM_173371	H6pd	hexose-6-phosphate dehydrogenase (glucose 1-dehydrogenase)	7.45903	7.25348	7.45353	6.90904	8.45343	8.21082	7.78837	7.86093	-0.80962	0.003868
A_52_P520439	NM_018858	Pebp1	phosphatidylethanolamine binding protein 1	12.6339	12.1256	12.5516	11.8737	13.4765	13.4105	12.9542	13.2211	-0.9694	0.001313
A_51_P498093	NM_008235	Hes1	hairy and enhancer of split 1 (Drosophila)	8.99165	8.21238	9.91822	8.06842	10.9787	10.3692	10.5313	9.95046	-1.65976	0.000954
A_51_P210395	NM_053108	Glrx	glutaredoxin	9.0578	8.71937	9.16452	8.72451	9.95345	10.0752	9.50991	9.95264	-0.95625	0.00074
A_52_P538515	BC049181	R3hdm1	R3H domain 1 (binds single-stranded nucleic acids)	9.24359	9.10113	8.79515	8.88943	7.58794	8.01363	7.64349	7.48081	1.32586	3.46e-05
A_51_P488646	NM_009755	Bmp1	bone morphogenetic protein 1	7.52704	7.47836	7.1088	7.83286	6.82862	6.86436	6.67134	6.70879	0.718488	0.004682
A_51_P467051	NM_053166	Trim7	tripartite motif protein 7	7.50467	8.06649	8.59812	9.09781	7.14797	7.47872	6.63566	6.32086	1.42097	0.00169
A_51_P351562	BC099557	1700029F09Rik	RIKEN cDNA 1700029F09 gene	7.31458	7.20669	8.38742	7.85543	9.06841	9.25356	8.00594	8.98364	-1.13686	0.004755
A_51_P172502	NM_013655	Cxcl12	chemokine (C-X-C motif) ligand 12	9.53893	9.1966	9.30048	9.98248	8.90074	8.58357	8.70614	8.53467	0.823344	0.003064
A_52_P264902	NM_008929	Dnajc3	DnaJ (Hsp40) homolog, subfamily C, member 3	9.56688	9.1906	9.32983	8.93782	10.3161	10.3684	10.1926	10.1668	-1.0047	0.000325
A_52_P123772	AK037161	-	-	8.17067	8.35716	7.67554	8.01429	7.0328	7.35911	7.09166	7.10328	0.907701	0.000991
A_52_P505584	NM_207219	AI314976	expressed sequence AI314976	9.86338	9.57252	10.3029	9.90617	11.044	11.0212	10.2659	10.8265	-0.87814	0.00353
A_52_P417489	NM_009873	Cdk6	cyclin-dependent kinase 6	5.69297	5.56288	5.03881	5.26764	6.45531	6.31138	5.92796	6.10298	-0.80883	0.003212
A_51_P320377	NM_001039519	Gtf2a2	general transcription factor II A, 2	9.33813	8.67463	9.98202	9.36097	10.6198	10.9629	9.95439	10.5554	-1.18418	0.001897
A_52_P374292	AK146639	1110002N22Rik	RIKEN cDNA 1110002N22 gene	6.13646	6.37576	6.98514	7.03297	8.2022	8.44278	7.04972	7.92893	-1.27332	0.001882
A_52_P276248	NM_021522	Usp14	ubiquitin specific peptidase 14	9.03228	8.52733	9.89386	8.97436	10.7392	10.7698	9.71925	10.6102	-1.35266	0.001245
A_51_P189334	TC1414310	-	-	6.74834	7.34274	7.32825	7.26975	8.6502	8.5077	7.52907	8.07212	-1.0175	0.002748
A_51_P279997	ENSMUST00000057015	-	-	9.98452	10.1727	9.81431	10.3642	8.78614	9.01458	9.52881	9.10815	0.974515	0.00095
A_51_P396351	NM_011045	Pcna	proliferating cell nuclear antigen	11.9458	11.2525	11.8756	11.3907	12.579	12.5638	12.287	12.3667	-0.83293	0.002642
A_52_P685666	NM_009836	Cct3	chaperonin subunit 3 (gamma)	9.91633	9.39453	10.7035	10.4859	11.817	12.0013	10.9018	11.8029	-1.50572	0.000592
A_52_P320822	BC057996	Sfrs10	splicing factor, arginine/serine-rich 10 (transformer 2 homolog, Drosophila)	9.06061	9.70531	8.01069	8.83084	7.39566	7.78517	7.79761	7.68335	1.23641	0.001904
A_52_P491961	NM_145944	Ccdc25	coiled-coil domain containing 25	10.029	10.2714	10.0531	10.7764	9.33761	9.87169	9.05266	9.32051	0.886845	0.003715
A_51_P135066	NM_027992	Tmem106b	transmembrane protein 106B	8.99312	8.21913	9.46827	8.38385	9.88182	9.92991	9.76253	9.78907	-1.07474	0.001886
A_52_P180044	AK019835	Pard6g	par-6 partitioning defective 6 homolog gamma (C. elegans)	9.59429	9.34908	10.2768	10.0791	8.83954	8.79693	9.32422	8.13872	1.04998	0.003522
A_51_P500981	NM_008635	Mtap7	microtubule-associated protein 7	8.50845	8.23588	9.05891	8.49582	9.65827	9.52986	9.41493	9.49516	-0.94979	0.000923
A_51_P344103	U89419	Rplp0	ribosomal protein, large, P0	11.5762	11.4594	11.4654	11.2762	12.7474	12.5803	12.1238	12.4458	-1.03006	0.000288
A_52_P427064	NM_145520	Trub2	TruB pseudouridine (psi) synthase homolog 2 (E. coli)	10.114	9.65265	10.1113	9.6119	10.9628	10.677	10.6897	10.5474	-0.84678	0.001714
A_52_P378914	NM_133886	AU040320	expressed sequence AU040320	5.93824	5.79697	6.3461	6.05104	7.34827	7.20041	6.7906	6.98053	-1.04686	0.000359
A_52_P54463	BC006646	Klf5	Kruppel-like factor 5	7.47819	7.24688	6.58378	7.33543	6.24632	6.50286	6.40415	6.33428	0.789166	0.004775
A_51_P165424	NM_080843	Socs4	suppressor of cytokine signaling 4	5.17739	4.92161	5.41091	4.88711	6.41802	6.37597	5.55682	5.82754	-0.94533	0.002414
A_51_P400016	AK088732	Kalrn	kalirin, RhoGEF kinase	10.6916	9.82247	9.32802	9.31286	8.46393	8.53626	9.01776	8.67856	1.1146	0.003144
A_51_P228722	NM_009147	Sec23a	SEC23A (S. cerevisiae)	4.50968	4.39354	4.89022	4.75057	6.09933	6.59801	4.97471	5.91937	-1.26185	0.001547
A_52_P167511	XM_141845	LOC245472	similar to pantophysin isoform 1	8.40306	7.98166	8.31587	8.31223	9.59279	9.58218	9.29515	8.97937	-1.10917	0.000233
A_51_P381801	NM_007480	Arf5	ADP-ribosylation factor 5	10.0095	9.61538	10.3158	9.68775	11.3264	10.8602	10.4542	10.5139	-0.88156	0.004582
A_52_P447108	NM_025888	Kctd20	potassium channel tetramerisation domain containing 20	4.92887	4.70983	5.51644	4.70208	6.65628	6.6088	5.48567	6.08721	-1.24518	0.001217
A_52_P546459	NM_145420	Ube2d1	ubiquitin-conjugating enzyme E2D 1, UBC4/5 homolog (yeast)	6.70177	5.95873	7.24597	6.25128	7.87437	7.81579	7.33607	7.51661	-1.09627	0.00212
A_52_P189038	AK161102	Rbms1	RNA binding motif, single stranded interacting protein 1	7.24638	7.9737	7.11724	8.21959	6.56173	6.84623	6.70627	6.56813	0.968636	0.003291
A_52_P353567	NM_028744	Pi4k2b	phosphatidylinositol 4-kinase type 2 beta	10.2926	9.40568	10.2511	9.65435	11.5759	11.6075	10.9518	11.5003	-1.50791	8.62e-05
A_52_P171663	NM_018808	Dnajb1	DnaJ (Hsp40) homolog, subfamily B, member 1	9.4192	8.58336	8.94732	8.29583	10.3733	9.92775	9.52881	9.62792	-1.05301	0.00279
A_52_P539454	AK087958	-	-	8.58201	8.89622	8.34492	8.6064	7.97875	8.17311	7.64349	7.48081	0.788346	0.004118
A_52_P293232	NM_030705	Mesdc1	mesoderm development candidate 1	10.9392	10.2252	10.2787	10.1652	9.71543	9.65433	9.60504	9.32051	0.828261	0.003268
A_52_P341120	NM_144731	Galnt7	UDP-N-acetyl-alpha-D-galactosamine: polypeptide N-acetylgalactosaminyltransferase 7	8.77478	8.40385	9.32983	8.99484	10.3044	10.5185	9.45169	9.86393	-1.15881	0.001396
A_51_P440242	AK122520	Pogk	pogo transposable element with KRAB domain	8.06895	7.6778	8.09431	8.02925	9.30877	9.38503	8.35284	8.66799	-0.96108	0.003041
A_51_P350172	A_51_P350172	-	-	9.80004	9.57054	9.53596	9.68775	9.10074	9.03174	9.06981	8.77532	0.654168	0.004558
A_52_P646542	NM_153116	BC034507	cDNA sequence BC034507	5.65019	5.61486	6.07889	5.9289	7.60938	7.60274	5.9823	7.32805	-1.3124	0.002158
A_52_P16136	AK017596	D10Bwg1070e	DNA segment, Chr 10, Brigham & Women's Genetics 1070 expressed	13.1089	12.7447	12.3259	12.7858	11.6248	11.8922	12.115	11.8069	0.88161	0.001841
A_52_P555382	NM_178610	Krr1	KRR1, small subunit (SSU) processome component, homolog (yeast)	7.67612	7.32407	8.05969	7.7925	8.99789	8.85365	8.06227	8.7379	-0.94983	0.002814
A_52_P649249	NM_026858	Xrcc6bp1	XRCC6 binding protein 1	7.94603	7.51174	8.09858	7.5988	8.61999	8.38898	8.65139	8.77286	-0.81951	0.002074
A_52_P290202	NM_130862	Baiap2	brain-specific angiogenesis inhibitor 1-associated protein 2	8.09829	8.0943	8.92586	8.27505	9.0203	8.89173	9.36678	9.88577	-0.94277	0.004996
A_51_P321807	BY715385	4930519F09Rik	RIKEN cDNA 4930519F09 gene	10.1942	9.91064	10.2073	10.2875	11.253	11.2964	10.4804	10.8853	-0.82885	0.003545
A_52_P309177	NM_009572	Zhx1	zinc fingers and homeoboxes protein 1	7.66246	7.77494	7.67554	7.76892	8.60228	8.70303	8.54791	8.70207	-0.91836	0.000249
A_51_P382214	NM_008998	Rab17	RAB17, member RAS oncogene family	5.89194	6.29505	6.57155	6.5428	7.7955	7.67645	6.52389	7.6622	-1.08917	0.003279
A_52_P988461	AK082583	-	-	8.17572	8.35102	7.24597	7.89409	7.1577	7.02612	7.09166	6.47424	0.97927	0.003518
A_51_P293901	NM_026819	Dhrs1	dehydrogenase/reductase (SDR family) member 1	9.3265	9.09288	9.79996	9.62016	10.8989	10.8895	9.82766	10.4946	-1.06779	0.002163
A_52_P452787	NM_011052	Pdcd6ip	programmed cell death 6 interacting protein	8.68513	8.18849	8.64558	8.42215	9.83707	9.47853	9.02656	9.32388	-0.93117	0.001512
A_52_P520161	NAP060490-1	-	-	10.0728	9.68655	10.7477	9.74023	11.1764	11.1988	11.4915	11.4857	-1.27627	0.000309
A_52_P369581	NM_007499	Atm	ataxia telangiectasia mutated homolog (human)	6.26204	6.48055	5.9527	6.48612	7.56861	7.50207	6.52389	7.32132	-0.93362	0.00383
A_52_P507736	XM_484197	Itgb8	integrin beta 8	9.1971	8.48733	9.46497	9.18504	9.82948	10.3476	9.90454	9.93401	-0.9203	0.002723
A_52_P317874	AK137406	Yy1	YY1 transcription factor	6.28461	6.22975	6.70067	6.16368	7.37077	7.21815	6.90207	7.34805	-0.86508	0.001433
A_52_P456870	AK047504	-	-	6.92852	6.51386	6.06152	6.61066	5.32702	5.42948	5.1188	4.63152	1.40194	0.000122
A_52_P656336	NM_023733	Crot	carnitine O-octanoyltransferase	9.14774	9.24373	10.4572	11.0188	12.5674	12.8089	10.6657	12.6219	-2.19909	0.001127
A_51_P169850	NM_019786	Tbk1	TANK-binding kinase 1	8.68332	8.35256	8.82638	8.14369	9.96828	10.1203	9.18473	9.96349	-1.3077	0.000265
A_52_P401345	NM_009797	Capza1	capping protein (actin filament) muscle Z-line, alpha 1	7.73955	7.59197	8.45558	8.17094	9.42823	9.43139	8.44379	9.05436	-1.09993	0.001999
A_52_P819555	AK048651	-	-	8.59361	8.38445	8.98472	9.02999	7.99151	7.64532	7.23731	7.09542	1.2558	0.000335
A_51_P409132	NM_177325	Tsr1	TSR1, 20S rRNA accumulation, homolog (yeast)	8.63727	8.24583	8.93782	8.3445	9.68994	9.54189	9.44838	9.28289	-0.94942	0.000892
A_51_P186092	NM_027379	Mlstd2	male sterility domain containing 2	12.6092	12.5157	12.4867	12.578	13.4825	13.5064	13.4207	13.7484	-0.9921	0.000163
A_52_P73848	AK147875	Clint1	clathrin interactor 1	8.62977	8.54759	9.36571	9.51067	10.3362	10.4881	9.48432	10.0217	-1.06916	0.003484
A_52_P668146	NM_028181	Ccpg1	cell cycle progression 1	6.68994	6.83267	7.68693	8.25821	9.28676	9.41225	7.72225	9.0027	-1.48905	0.00406
A_51_P462444	NM_026795	Tm2d3	TM2 domain containing 3	10.077	9.6514	9.96341	9.46186	10.9565	11.0519	10.4141	10.8727	-1.0354	0.000636
A_51_P367025	AK035181	Nsun7	NOL1/NOP2/Sun domain family, member 7	10.8019	10.4882	10.0695	10.593	8.9017	9.32243	10.1747	9.39933	1.03861	0.00302
A_51_P394484	NM_029931	Mllt3	myeloid/lymphoid or mixed lineage-leukemia translocation to 3 homolog (Drosophila)	8.82179	8.90253	9.27618	9.94088	7.98606	8.04776	8.45638	7.83754	1.15341	0.001085
A_51_P513600	NM_001026212	Ensa	endosulfine alpha	8.20815	7.95157	9.10421	8.87016	10.1964	10.1306	9.19261	9.82639	-1.30298	0.001179
A_52_P6944	NM_019458	Paf1	Paf1, RNA polymerase II associated factor, homolog (S. cerevisiae)	7.0635	6.72772	7.45353	7.33543	8.52288	8.33309	8.14724	8.27733	-1.17509	0.000159
A_52_P557756	ENSMUST00000098145	-	-	8.56837	7.88731	7.94581	7.24433	9.33761	9.11364	8.679	8.94913	-1.10839	0.001853
A_51_P373112	NM_145943	BC031781	cDNA sequence BC031781	10.5706	10.5852	10.0996	10.9555	9.25006	9.56287	9.32781	9.36374	1.1766	0.000181
A_52_P366385	NM_032543	Rnf123	ring finger protein 123	5.23404	4.5913	5.03881	5.23375	5.90527	5.63301	5.75306	6.2376	-0.85776	0.002566
A_51_P344103	U89419	Rplp0	ribosomal protein, large, P0	11.3046	11.0137	11.2471	10.9232	12.4298	12.2734	12.205	11.9736	-1.09833	0.000134
A_52_P496986	AK041471	-	-	6.97466	6.74653	6.4024	5.9289	5.23236	5.10443	5.37258	4.94089	1.35056	0.00015
A_51_P188974	AK045477	-	-	5.92908	6.27577	5.17367	6.5428	4.5999	4.83898	4.97471	4.54286	1.24122	0.000925
A_52_P432780	NM_178603	Mrpl50	mitochondrial ribosomal protein L50	8.47966	7.91253	8.3122	7.55811	9.34189	9.58012	8.84523	8.77286	-1.0694	0.001802
A_51_P101955	NM_008517	Lta4h	leukotriene A4 hydrolase	8.58975	8.04194	8.46884	7.86658	9.37566	9.36526	9.00891	8.8821	-0.9162	0.001924
A_52_P506995	NM_029639	1600029D21Rik	RIKEN cDNA 1600029D21 gene	10.8899	10.3193	11.8787	11.3999	13.268	13.0231	12.8312	12.6147	-1.81228	8.73e-05
A_52_P404108	NM_008143	Gnb2l1	guanine nucleotide binding protein (G protein), beta polypeptide 2 like 1	13.8844	13.4776	14.0256	13.9324	14.6591	14.7327	14.5435	14.5225	-0.78448	0.001932
A_52_P39237	NM_009009	Rad21	RAD21 homolog (S. pombe)	6.16871	6.39971	7.64667	7.28645	8.32969	8.48149	7.35991	8.38131	-1.26271	0.004224
A_52_P194170	NM_026275	Ube2r2	ubiquitin-conjugating enzyme E2R 2	9.05921	8.42152	8.78193	8.42215	9.39979	9.57462	9.30975	9.35223	-0.7379	0.004437
A_51_P272046	NM_007614	Ctnnb1	catenin (cadherin associated protein), beta 1	11.3126	10.3546	11.6776	10.9352	11.8835	12.0388	12.5322	12.2835	-1.11448	0.002116
A_52_P1076387	AK053217	D130059P03Rik	RIKEN cDNA D130059P03 gene	6.73681	7.02214	5.9527	7.3828	5.41589	6.23685	4.816	5.1962	1.35738	0.002274
A_52_P94845	NM_025449	Nicn1	nicolin 1	8.49618	7.89997	8.19745	8.06358	9.01763	8.90822	9.04834	8.58892	-0.72648	0.004838
A_52_P916030	AK085847	-	-	7.56734	7.96569	7.24597	7.55811	6.74931	6.86436	7.06381	5.98886	0.917689	0.004625
A_52_P32971	NM_178665	Lpp	LIM domain containing preferred translocation partner in lipoma	7.34361	7.15833	7.32825	6.88731	8.09817	8.09653	8.03836	7.79445	-0.8275	0.001272
A_52_P180726	NM_178390	2410018C17Rik	RIKEN cDNA 2410018C17 gene	7.34771	7.37332	7.49299	7.35931	8.77564	8.69545	7.76034	8.35189	-1.0025	0.001361
A_52_P313335	NM_010897	Nf1	neurofibromatosis 1	8.46296	8.83599	8.63386	9.45449	7.8978	8.05173	7.97291	8.02733	0.859385	0.003275
A_52_P605263	NM_024464	Pigx	phosphatidylinositol glycan anchor biosynthesis, class X	11.6118	11.0805	11.5118	11.2235	12.5622	12.6958	12.1713	12.0816	-1.02083	0.000642
A_51_P371876	NM_027230	Prkcbp1	protein kinase C binding protein 1	10.1865	9.94414	9.8078	11.0454	9.35747	9.15936	9.48754	9.26195	0.929385	0.004784
A_52_P149163	AK146784	Mark4	MAP/microtubule affinity-regulating kinase 4	10.2666	9.8613	10.2777	10.7222	9.11747	8.94277	9.72473	8.99003	1.08821	0.000982
A_51_P506683	NM_080428	Fbxw7	F-box and WD-40 domain protein 7, archipelago homolog (Drosophila)	10.1227	9.64327	9.36216	9.7493	8.94826	8.95446	9.16083	8.79732	0.754146	0.004299
A_52_P14728	AK172011	-	-	8.57032	8.56227	7.72609	8.79917	7.37911	7.77562	6.52389	7.14199	1.20931	0.001956
A_52_P117569	AK147452	Snx27	sorting nexin family member 27	7.46672	7.1083	7.55644	7.41354	8.67865	8.7803	7.81596	7.92449	-0.9136	0.004216
A_52_P279226	NM_026557	Rchy1	ring finger and CHY zinc finger domain containing 1	8.21308	7.84428	8.80302	8.62623	9.85514	10.0907	8.79003	9.7369	-1.24654	0.001683
A_52_P644972	NM_175245	2410129H14Rik	RIKEN cDNA 2410129H14 gene	10.0087	9.43135	9.85778	9.30877	10.8517	10.8865	10.279	10.5852	-0.99892	0.001123
A_51_P112817	NM_024264	Cyp27a1	cytochrome P450, family 27, subfamily a, polypeptide 1	9.40047	8.94185	9.76411	9.40944	10.5553	10.4634	10.1646	10.3834	-1.01271	0.00063
A_52_P43943	AK173229	Cpeb4	cytoplasmic polyadenylation element binding protein 4	9.69541	8.88034	9.65961	8.5313	10.6038	10.8522	10.4836	10.2753	-1.36208	0.000444
A_52_P1026830	XM_621096	Tbc1d8b	TBC1 domain family, member 8B	10.1126	9.59994	10.0387	9.64304	10.4696	10.6465	10.8119	10.4397	-0.74336	0.003873
A_52_P458870	NM_175194	Slc25a16	solute carrier family 25 (mitochondrial carrier, Graves disease autoantigen), member 16	9.99778	8.92336	9.83493	8.98719	10.977	11.2238	10.1091	10.4067	-1.24335	0.002282
A_52_P142496	AK036565	-	-	6.45538	7.90417	6.76652	8.16643	6.19057	6.32453	5.59125	5.95453	1.30791	0.003783
A_51_P446856	AK050046	Flnb	filamin, beta	7.87796	7.96167	7.41297	7.87212	7.04683	7.31693	6.48492	6.59069	0.921339	0.002419
A_51_P171376	NM_172591	Fcho2	FCH domain only 2	7.10632	6.573	6.78782	6.62385	7.98606	8.34282	7.17262	7.75503	-1.04138	0.001866
A_51_P498640	NM_172134	Pdxk	pyridoxal (pyridoxine, vitamin B6) kinase	12.1159	12.7013	11.2944	12.1114	11.0199	11.045	11.2246	10.7051	1.05712	0.002746
A_52_P379337	NM_194054	Rtn4	reticulon 4	13.4913	12.6427	14.3056	13.7521	14.6839	14.9293	14.3345	15.0006	-1.18913	0.003037
A_52_P225260	NM_011740	Ywhaz	tyrosine 3-monooxygenase/tryptophan 5-monooxygenase activation protein, zeta polypeptide	8.43116	7.9737	8.75243	8.68095	10.097	10.1103	8.89855	9.32892	-1.14914	0.002588
A_51_P136441	NM_026497	Nudt12	nudix (nucleoside diphosphate linked moiety X)-type motif 12	8.24958	7.69727	8.23672	7.99409	9.395	9.59446	8.50583	9.32388	-1.16037	0.000827
A_51_P287069	NM_009825	Serpinh1	serine (or cysteine) peptidase inhibitor, clade H, member 1	11.0813	10.6127	10.3431	10.5676	10.0894	10.0029	9.76519	9.8	0.736807	0.004962
A_51_P434017	NM_133903	Spon2	spondin 2, extracellular matrix protein	7.64177	7.94548	8.24445	8.25397	9.03182	9.00235	8.79003	8.56062	-0.82479	0.002622
A_52_P255125	AK020104	Rnf170	ring finger protein 170	9.39045	9.32345	7.95526	8.93252	7.74688	7.76359	8.14724	7.71964	1.05609	0.00448
A_51_P268145	NM_019750	Nat6	N-acetyltransferase 6	9.94247	9.78939	10.157	10.3009	9.37774	8.90603	9.45169	9.35388	0.775114	0.00332
A_52_P483768	NM_178896	Dcun1d4	DCN1, defective in cullin neddylation 1, domain containing 4 (S. cerevisiae)	5.57261	5.77884	5.7291	5.48503	6.92675	6.83708	5.95535	7.25224	-1.10146	0.001483
A_52_P534250	NM_178660	Rbms3	RNA binding motif, single stranded interacting protein	9.69632	9.33049	9.119	9.41894	8.13314	8.69925	7.91354	8.0841	1.18368	0.000245
A_51_P184100	NM_009796	Capn7	calpain 7	9.93176	9.2254	10.1102	9.46553	10.5949	10.5052	10.5045	10.4319	-0.82589	0.003628
A_51_P474078	NM_009156	Sepw1	selenoprotein W, muscle 1	12.5622	12.2607	12.2521	12.666	11.6596	11.2736	11.3959	11.1148	1.07424	0.000235
A_52_P988322	AK082037	-	-	8.29231	8.31523	7.53769	8.75184	7.50393	6.99354	6.90207	7.14961	1.08698	0.001616
A_52_P574378	AK088293	-	-	7.86888	7.58936	6.70067	6.79697	6.34042	6.44984	6.20668	5.80845	1.03762	0.003686
A_52_P522264	NM_011450	Sp3	trans-acting transcription factor 3	7.15729	6.93051	8.22114	7.23576	9.02829	9.00337	8.46264	8.94913	-1.47469	0.000238
A_51_P123895	NM_053078	D0H4S114	DNA segment, human D4S114	5.17739	4.93795	4.92881	4.92994	5.74264	6.07515	5.65794	5.72949	-0.80779	0.001246
A_52_P205282	NM_021523	Huwe1	HECT, UBA and WWE domain containing 1	9.21739	9.60575	8.18545	8.27086	7.13816	7.18606	7.55043	7.28027	1.53113	0.000374
A_52_P1050743	AK004108	1110035E04Rik	RIKEN cDNA 1110035E04 gene	6.98475	7.03367	6.45658	7.11004	5.39418	5.8392	6.08583	5.60235	1.16587	0.00029
A_52_P672761	NM_013689	Tec	cytoplasmic tyrosine kinase, Dscr28C related (Drosophila)	6.64179	6.51934	6.9191	6.7006	8.14297	8.29012	7.07779	7.86557	-1.1489	0.001042
A_52_P276815	NM_001005868	Erbb2ip	Erbb2 interacting protein	7.25505	7.18616	7.69823	7.53732	9.12411	9.27066	7.72225	8.80699	-1.31181	0.001378
A_52_P4482	NAP108144-1	-	-	7.46288	7.40624	8.29741	8.25397	9.98113	10.6866	8.37933	9.61284	-1.80984	0.001095
A_52_P240470	NM_145964	BC002199	cDNA sequence BC002199	6.67204	6.51386	7.17497	6.68809	8.34113	8.07528	7.50743	8.24924	-1.28103	0.000199
A_52_P979844	AK034548	-	-	6.77118	7.61775	6.64341	7.5921	6.13258	6.25069	5.59125	6.39958	1.06258	0.002867
A_51_P271208	NM_009642	Agtrap	angiotensin II, type I receptor-associated protein	6.57338	6.50285	7.05709	6.33387	7.80998	7.49044	7.24997	7.64613	-0.93233	0.001327
A_52_P595668	XM_134088	Rab11fip1	RAB11 family interacting protein 1 (class I)	10.6157	10.2559	9.53596	9.6479	9.32543	8.98898	8.94087	8.18395	1.15407	0.002658
A_52_P378791	NM_153514	Rhobtb2	Rho-related BTB domain containing 2	9.03514	8.73948	8.22505	8.7757	8.14461	7.72192	7.86986	7.46868	0.892572	0.00259
A_51_P319141	NM_023377	Stard5	StAR-related lipid transfer (START) domain containing 5	8.42901	7.87454	9.06547	8.81653	9.79506	9.39909	9.30975	9.4434	-0.94044	0.004104
A_52_P335559	AK047913	C130021H21Rik	RIKEN cDNA C130021H21 gene	8.23022	8.43318	6.85999	7.73889	6.25239	6.28472	6.59922	6.4249	1.42526	0.000627
A_51_P208637	NM_026389	Poldip2	polymerase (DNA-directed), delta interacting protein 2	9.09253	8.65359	9.52965	9.11895	10.3309	10.1626	9.79676	9.81924	-0.92868	0.002
A_52_P653684	NM_029735	Eprs	glutamyl-prolyl-tRNA synthetase	9.27176	8.89938	9.20667	8.9923	10.2421	10.3521	9.55056	9.95264	-0.93182	0.001408
A_51_P381683	NM_007377	Aatk	apoptosis-associated tyrosine kinase	7.40822	7.43842	6.72296	7.41354	6.45004	6.56514	6.46509	6.34758	0.788822	0.003451
A_52_P643832	NM_008790	Pcp2	Purkinje cell protein 2 (L7)	7.28506	7.37332	8.27872	8.02428	9.24854	8.92127	8.55974	8.74797	-1.12903	0.001213
A_51_P266644	NM_001013370	Sesn1	sestrin 1	6.10358	6.04474	5.83503	5.59606	7.01863	6.64595	6.48492	7.45029	-1.00509	0.001558
A_51_P105445	NM_133774	Stard4	StAR-related lipid transfer (START) domain containing 4	4.89495	5.67488	5.83503	5.59606	6.6654	6.71251	5.90009	6.56813	-0.9613	0.003596
A_51_P426975	NM_033596	Hist2h4	histone 2, H4	8.49207	7.61519	8.64266	8.19326	9.35253	9.45253	8.90806	9.31544	-1.02135	0.00168
A_52_P138656	NM_008854	Prkaca	protein kinase, cAMP dependent, catalytic, alpha	11.4765	11.1665	11.4969	11.5822	10.8134	10.3645	10.7595	10.256	0.882175	0.001318
A_52_P442676	NM_198602	Cutl1	cut-like 1 (Drosophila)	11.3783	11.1467	11.1822	11.5639	10.5183	10.4157	10.9576	10.3283	0.762813	0.003784
A_51_P312166	NM_019663	Pias1	protein inhibitor of activated STAT 1	7.70311	7.54437	7.29887	7.92108	8.88128	8.92344	8.1321	8.41963	-0.97225	0.001647
A_52_P351336	NM_133704	Sec22a	SEC22 vesicle trafficking protein-like A (S. cerevisiae)	4.78871	5.01703	5.03881	5.19905	6.44475	6.33756	5.55682	6.02239	-1.07948	0.000594
A_52_P19159	NM_178902	Mtus1	mitochondrial tumor suppressor 1	5.20596	5.16341	5.83503	5.05139	7.26065	7.03014	5.52164	6.56813	-1.28119	0.003255
A_52_P416684	AK082645	C230075M21Rik	RIKEN cDNA C230075M21 gene	7.6829	7.52543	6.64341	7.05262	6.3461	6.54842	6.42471	5.70906	0.969017	0.004432
A_52_P87843	NM_053080	Aldh1a3	aldehyde dehydrogenase family 1, subfamily A3	7.33122	7.05647	6.70067	7.1921	6.28233	6.25756	6.44502	6.02239	0.81829	0.002095
A_51_P217498	NM_009204	Slc2a4	solute carrier family 2 (facilitated glucose transporter), member 4	7.99461	7.80891	8.07277	8.42969	7.4574	7.13469	7.33607	7.50478	0.718261	0.004614
A_52_P387749	AK122545	2810482G21Rik	RIKEN cDNA 2810482G21 gene	7.68629	7.72837	7.85787	7.96325	8.96869	8.92344	8.34615	8.79002	-0.94813	0.000649
A_52_P261496	NM_010249	Gabpb1	GA repeat binding protein, beta 1	5.9013	5.97475	5.83503	5.6741	7.05727	6.79988	6.44502	6.93718	-0.96354	0.000506
A_51_P425749	NM_016742	Cdc37	cell division cycle 37 homolog (S. cerevisiae)	9.70712	9.08458	10.1281	9.6846	10.8948	10.8025	10.5298	10.7326	-1.08883	0.000671
A_52_P388393	NM_177670	Tmem69	transmembrane protein 69	5.07329	4.72869	5.1078	5.08973	6.69243	6.05164	5.25078	5.95453	-0.98747	0.004317
A_51_P418317	NM_025993	Mis12	MIS12 homolog (yeast)	7.31458	7.15833	8.01521	7.16527	8.17848	8.19657	8.05434	8.50824	-0.82106	0.004798
A_52_P440027	AK014565	4632411B12Rik	RIKEN cDNA 4632411B12 gene	10.0651	9.72679	9.01891	9.65274	8.53787	8.77911	8.72753	8.46309	0.988989	0.00145
A_51_P437559	NM_011589	Timeless	timeless homolog (Drosophila)	6.46214	6.38178	5.91453	6.1271	5.59798	5.41729	5.62494	5.51095	0.683601	0.004999
A_52_P562467	NM_023485	Sync	syncoilin	7.07789	6.98301	7.00347	6.86525	6.29414	6.52582	6.18321	5.76951	0.789235	0.00281
A_52_P279184	NM_011899	Srp54	signal recognition particle 54	6.61722	6.71822	7.58715	7.63837	9.50842	10.209	7.42955	9.63473	-2.05518	0.001609
A_51_P240857	NM_144807	Chpt1	choline phosphotransferase 1	13.074	12.4808	13.0871	12.8051	13.9754	14.3133	13.5516	13.8438	-1.05924	0.000652
A_52_P338376	NM_030211	Kctd18	potassium channel tetramerisation domain containing 18	7.28931	7.9229	7.49299	8.64578	6.86075	6.9728	6.46509	6.85571	1.04916	0.003357
A_51_P470672	BC066150	2600011C06Rik	RIKEN cDNA 2600011C06 gene	12.3378	11.8942	11.7672	12.0226	11.149	11.3241	11.4062	11.2754	0.716776	0.003703
A_51_P423027	NM_025494	Atp6v1c1	\ATPase, H+ transporting, lysosomal V1 subunit C1	9.31359	8.85887	10.3259	9.61024	11.7145	11.6582	10.738	11.474	-1.86902	9.05e-05
A_52_P379505	ENSMUST00000081227	-	-	11.7964	11.3056	12.3501	12.0504	12.8983	13.0493	12.3518	12.8102	-0.90177	0.004535
A_52_P996032	AK041714	A630031M23Rik	Riken cDNA A630031M23 gene	8.70314	8.67831	8.07711	8.9692	7.61646	7.81579	7.07779	7.4379	1.11995	0.000704
A_51_P272046	NM_007614	Ctnnb1	catenin (cadherin associated protein), beta 1	11.3707	10.6973	11.8169	11.3713	12.0814	12.2734	12.207	12.2442	-0.88745	0.003265
A_52_P2791	NM_019926	Mtm1	X-linked myotubular myopathy gene 1	5.61738	5.61486	5.56647	5.99126	7.05727	7.42474	5.95535	6.69845	-1.08646	0.002979
A_51_P411296	NM_016714	Nup50	nucleoporin 50	8.50233	8.13593	8.7056	7.86102	9.51285	9.12215	9.00447	8.93597	-0.84264	0.0042
A_52_P513752	NM_025819	1200016B10Rik	RIKEN cDNA 1200016B10 gene	6.58601	5.90957	6.46982	6.23418	7.2875	7.51935	6.80697	7.16472	-0.89474	0.002214
A_52_P139727	NM_009716	Atf4	activating transcription factor 4	12.0986	11.136	12.8435	11.8713	13.3414	12.9473	13.2167	13.4728	-1.25718	0.001852
A_52_P99430	NM_028243	Prcp	prolylcarboxypeptidase (angiotensinase C)	7.18449	7.30198	7.58106	6.99283	8.30069	8.13066	7.80681	7.83754	-0.75384	0.004155
A_52_P283501	XM_001001617	Zc3h7b	zinc finger CCCH type containing 7B	10.3902	9.95278	10.0749	10.424	9.28231	9.31585	9.86537	9.24782	0.782621	0.003983
A_52_P320464	NM_144901	Csde1	cold shock domain containing E1, RNA binding	9.85045	9.51605	9.33888	9.41894	10.7899	10.8174	9.78369	10.4605	-0.9318	0.003578
A_52_P398043	AK085735	5730596K20Rik	RIKEN cDNA 5730596K20 gene	7.80387	7.22021	8.16524	7.48039	9.33619	8.82267	8.29857	8.80699	-1.14868	0.001242
A_52_P147666	NM_023214	Slc30a7	solute carrier family 30 (zinc transporter), member 7	7.22012	7.14421	7.88778	7.60547	8.50646	8.5822	8.03836	8.39099	-0.91511	0.001902
A_52_P811454	AK037765	-	-	8.67969	8.5689	8.27495	8.83368	7.33117	7.47577	7.48553	7.35466	1.17752	6.47e-05
A_52_P299505	NM_010106	Eef1a1	eukaryotic translation elongation factor 1 alpha 1	14.7631	13.5628	16.2378	16.1762	16.5834	16.8744	17.0755	17.7132	-1.87666	0.003479
A_51_P270725	AK089493	Phkb	phosphorylase kinase beta	10.1079	9.73506	9.15019	9.65274	8.20689	8.1344	8.34615	7.95525	1.50079	3.19e-05
A_52_P1172895	AK082713	C230094B09Rik	RIKEN cDNA C230094B09 gene	7.54914	7.7141	6.8295	8.56592	6.27043	6.40101	6.13524	6.4249	1.35677	0.000968
A_52_P348522	NAP061133-1	-	-	8.03633	8.40681	8.67161	8.37996	7.23636	7.55328	7.34804	7.79445	0.890645	0.001462
A_52_P628546	NM_139141	Zfp192	zinc finger protein 192	5.08858	4.69072	5.17367	4.43245	6.1715	6.01967	5.20801	5.84638	-0.96503	0.003172
A_52_P276302	BC058264	Tshz1	teashirt zinc finger family member 1	6.04451	6.21633	6.74491	6.82009	7.40931	7.53075	6.97748	7.40645	-0.87454	0.003252
A_51_P255765	NM_026424	1500041J02Rik	RIKEN cDNA 1500041J02 gene	7.59963	6.77429	7.56263	6.68809	8.68652	8.42609	7.72225	8.056	-1.06655	0.003184
A_52_P586549	NM_133676	Osgep	O-sialoglycoprotein endopeptidase	10.6637	10.0316	10.0825	9.67987	11.0713	11.2382	10.7189	11.0833	-0.91352	0.002567
A_52_P677963	NM_026951	Pex11c	peroxisomal biogenesis factor 11c	10.7859	10.1294	10.7706	10.2271	11.3291	11.1785	11.454	11.2775	-0.83154	0.002533
A_51_P284793	NM_027927	Ints12	integrator complex subunit 12	8.07968	7.89154	8.21721	7.989	9.10913	9.23973	8.38589	8.88666	-0.86099	0.0025
A_52_P58181	NM_011507	Suclg2	succinate-Coenzyme A ligase, GDP-forming, beta subunit	10.3338	9.45299	9.91338	9.3331	10.7014	10.5656	10.6384	10.4643	-0.83411	0.004876
A_52_P556586	NM_199143	Znrf2	zinc and ring finger 2	7.10161	6.9098	7.9363	7.32738	8.66279	8.7922	8.1321	8.33862	-1.16265	0.000767
A_52_P218537	NM_016884	Hnrpc	heterogeneous nuclear ribonucleoprotein C	10.4701	10.0287	11.1357	10.7268	11.6576	11.7336	11.0302	11.6905	-0.93767	0.004478
A_51_P222882	NM_010595	Kcna1	potassium voltage-gated channel, shaker-related subfamily, member 1	7.81331	7.91044	7.14226	7.65776	6.97525	6.89114	6.48492	6.87421	0.824563	0.003476
A_51_P189269	NM_175341	Mbnl2	muscleblind-like 2	10.6651	9.9231	10.9538	9.77321	11.3842	11.6399	11.3847	11.2512	-1.08623	0.001927
A_51_P518592	NM_139227	Atxn7	ataxin 7	9.89601	10.1692	9.07633	10.226	8.65708	8.82499	8.73812	8.57767	1.14243	0.000899
A_51_P266964	NM_177732	Slc35d1	solute carrier family 35 (UDP-glucuronic acid/UDP-N-acetylgalactosamine dual transporter), member D1	11.0434	11.6185	10.9467	11.685	10.2611	10.3882	10.1382	10.3639	1.03559	0.00063
A_52_P692020	AK081711	-	-	8.14262	7.83991	7.23825	8.12524	6.41802	7.35591	6.13524	6.30731	1.28239	0.001156
A_51_P222071	NM_153088	Ctdsp1	CTD (carboxy-terminal domain, RNA polymerase II, polypeptide A) small phosphatase 1	12.369	12.2894	12.2962	12.0282	11.5978	11.2389	11.709	11.6407	0.699134	0.004132
A_52_P135424	AK032599	-	-	9.90308	10.0825	10.1519	11.284	8.9997	9.05858	9.5659	8.9879	1.20236	0.001791
A_52_P648203	XM_619304	LOC545091	similar to Heterogeneous nuclear ribonucleoprotein A1 (Helix-destabilizing protein) (Single-strand binding protein) (hnRNP core protein A1) (HDP-1) (Topoisomerase-inhibitor suppressed)	9.66618	8.92232	9.37278	8.63929	10.3222	10.3134	10.0492	10.0867	-1.04274	0.001126
A_51_P389779	NM_026988	2610009E16Rik	RIKEN cDNA 2610009E16 gene	11.188	10.8287	11.0363	10.553	11.7726	11.3057	11.8968	11.8528	-0.80549	0.003584
A_51_P151362	NM_028316	Zfp444	zinc finger protein 444	10.5946	10.3615	9.73698	10.2009	9.5717	9.34117	9.22758	9.48314	0.817597	0.003375
A_52_P101184	NM_080428	Fbxw7	F-box and WD-40 domain protein 7, archipelago homolog (Drosophila)	6.72521	6.49174	7.05709	6.33387	7.64903	7.71444	7.49652	7.20183	-0.86348	0.002255
A_51_P148865	NM_010753	Mxd4	Max dimerization protein 4	8.31786	8.02855	8.20539	7.94232	9.20146	8.91802	8.59472	8.8821	-0.77554	0.002655
A_51_P477768	NM_198616	Ccdc85b	coiled-coil domain containing 85B	11.5282	11.5482	11.4621	12.1901	10.747	10.4126	11.0124	10.9253	0.907822	0.002152
A_52_P432569	AK041857	Phip	pleckstrin homology domain interacting protein	6.11186	6.50837	6.06152	6.61066	5.47916	5.47724	5.48567	5.64598	0.801091	0.001971
A_51_P122964	NM_028487	Gpbp1	GC-rich promoter binding protein 1	8.44608	8.23421	8.79251	8.54525	9.99387	10.1594	8.62896	9.80363	-1.14194	0.003436
A_51_P289423	NAP057047-1	-	-	6.56703	6.24965	7.18304	6.87632	8.16728	8.12878	7.93071	8.26336	-1.40352	5.87e-05
A_51_P344103	U89419	Rplp0	ribosomal protein, large, P0	11.165	10.796	11.3166	11.1201	12.4188	12.2722	12.2589	11.8922	-1.11109	0.000178
A_51_P260051	NM_007476	Arf1	ADP-ribosylation factor 1	12.1454	11.3395	12.4822	11.9062	13.1933	13.2307	13.2622	13.0844	-1.22433	0.000336
A_52_P1084320	AK052507	-	-	7.24203	7.04131	7.06584	8.00422	6.35177	6.4854	6.1594	6.22325	1.0334	0.00116
A_52_P188401	AK047221	D930036F22Rik	RIKEN cDNA D930036F22 gene	7.57817	7.29241	6.55922	6.77347	5.8898	6.24378	6.27515	5.82754	0.991749	0.002206
A_51_P511560	NM_028817	Acsl3	acyl-CoA synthetase long-chain family member 3	9.52475	8.83379	9.57633	8.8194	10.3323	10.2306	10.4981	9.66827	-0.99375	0.002681
A_52_P513345	NM_001029912	Zswim5	zinc finger, SWIM domain containing 5	4.78871	4.85435	4.80987	4.92994	5.86629	5.52347	5.25078	5.76951	-0.7568	0.002807
A_52_P499599	AK047035	Ints8	integrator complex subunit 8	7.27654	7.38538	6.74491	7.84419	6.20315	6.68217	6.11072	6.49829	0.939171	0.003217
A_52_P314705	NM_010931	Uhrf1	ubiquitin-like, containing PHD and RING finger domains, 1	7.98897	8.37843	7.39919	8.36037	6.49678	6.35689	6.31927	6.51017	1.61096	2.44e-05
A_51_P501159	NM_198020	Trmt1	TRM1 tRNA methyltransferase 1 homolog (S. cerevisiae)	11.583	11.4358	11.1721	11.7527	10.9069	10.8198	10.7461	10.744	0.681746	0.004851
A_52_P277205	NM_011780	Adam23	a disintegrin and metallopeptidase domain 23	5.52661	5.50897	5.29712	5.6741	4.87389	4.80215	4.97471	4.49647	0.714898	0.003573
A_52_P375931	NM_146215	BC025546	cDNA sequence BC025546	5.44291	5.42997	5.66162	5.08973	6.62388	6.55401	5.75306	6.14926	-0.864	0.00384
A_52_P420792	NM_023719	Txnip	thioredoxin interacting protein	7.69976	8.06086	8.64266	8.83368	10.0235	9.85364	8.679	9.81326	-1.2831	0.002514
A_51_P497100	NM_010706	Lgals4	lectin, galactose binding, soluble 4	11.9931	11.5937	10.9313	11.4554	10.744	10.4424	10.9588	10.1044	0.930975	0.004796
A_52_P248604	NM_009868	Cdh5	cadherin 5	8.51252	8.13057	7.72056	8.42592	7.06764	7.05404	6.83926	6.77921	1.26235	0.000108
A_52_P525107	NM_007742	Col1a1	procollagen, type I, alpha 1	10.8141	9.88539	10.1406	10.5295	9.6708	9.44803	9.14468	8.65198	1.11351	0.001727
A_52_P65295	AK084936	-	-	6.42805	6.69904	6.22647	6.5839	5.57884	5.85739	5.81349	5.93706	0.687671	0.004552
A_51_P359153	AK038077	-	-	6.04451	6.01405	5.97142	6.45693	5.36099	5.55721	5.1188	5.30885	0.785263	0.002263
A_52_P615401	NM_011906	Gpr175	G protein-coupled receptor 175	8.4333	7.67289	8.72783	8.46313	9.33833	9.08782	9.44507	8.97937	-0.88836	0.004052
A_52_P135822	ENSMUST00000092884	-	-	9.73993	9.43135	8.69154	9.25885	8.58914	8.63334	8.08587	8.16151	0.912952	0.003898
A_51_P282630	NM_030880	Pacsin3	protein kinase C and casein kinase substrate in neurons 3	12.038	12.1096	11.9264	12.4938	11.4819	11.5495	11.383	11.2212	0.73304	0.003524
A_52_P571868	NM_178744	Zbtb1	zinc finger and BTB domain containing 1	6.26204	6.22975	7.03053	6.67547	7.70322	8.15296	6.80697	7.65687	-1.03056	0.004803
A_52_P232763	NM_008635	Mtap7	microtubule-associated protein 7	8.17067	8.03239	8.15297	7.75098	8.75974	8.81103	8.56562	8.89575	-0.73128	0.002767
A_51_P335916	NM_023331	Mrpl46	mitochondrial ribosomal protein L46	9.70353	9.36591	10.1713	9.64304	10.6486	10.5355	10.2957	10.4099	-0.75146	0.004956
A_51_P419726	NM_011218	Ptprs	protein tyrosine phosphatase, receptor type, S	12.2388	11.8213	11.4115	11.6329	10.8777	10.4428	11.1784	10.3316	1.06848	0.001333
A_52_P963329	AK143763	Exosc5	exosome component 5	6.37917	6.19596	6.11301	6.90904	5.4688	5.61175	5.29243	5.00902	1.05379	0.000772
A_52_P381311	AK030583	App	amyloid beta (A4) precursor protein	5.14832	5.49795	5.66162	6.18163	4.9048	4.89256	4.36763	4.79432	0.882552	0.004122
A_51_P213099	BB665367	Ntng1	netrin G1	6.87046	7.19303	6.87001	7.1921	6.16509	6.49125	6.31927	6.39958	0.687607	0.004012
A_51_P464146	NM_175270	Ankrd56	ankyrin repeat domain 56	6.94917	7.1371	7.08318	6.48612	7.79758	7.90172	7.64349	7.60793	-0.82379	0.002056
A_52_P218132	AK083930	Top1	topoisomerase (DNA) I	9.79076	9.23376	8.81863	9.01503	8.20846	8.53343	7.88747	8.01904	1.05245	0.001267
A_51_P394512	AK032729	-	-	10.0102	10.1783	9.3903	9.62345	8.79552	9.13061	8.84523	8.80699	0.905978	0.00165
A_51_P106397	NM_029239	Prkcn	protein kinase C, nu	6.97466	7.09	7.37123	7.31929	8.6764	8.85251	7.5924	8.37807	-1.18605	0.000971
A_52_P611787	NM_026183	1300013J15Rik	RIKEN cDNA 1300013J15 gene	6.42805	7.14421	6.53423	7.61211	5.84239	6.39479	5.75306	5.80845	0.979977	0.004886
A_52_P579213	NAP030391-1	-	-	10.3436	9.89596	10.6361	9.93161	11.1437	11.1174	10.9795	11.3558	-0.9473	0.001137
A_51_P341025	NM_028659	Eif3s12	eukaryotic translation initiation factor 3, subunit 12	11.1938	10.4348	11.3093	10.877	12.2529	12.2067	11.7897	11.7327	-1.04178	0.001103
A_52_P367440	NM_028774	Rnf6	ring finger protein (C3H2C3 type) 6	8.37443	8.35256	9.0785	8.99991	10.2497	9.99619	9.84789	10.0637	-1.33802	9.09e-05
A_52_P205877	NM_007914	Ehf	ets homologous factor	5.44291	5.57343	5.56647	5.36481	6.48136	6.38227	6.40415	6.32086	-0.91026	0.000292
A_51_P366595	AK037700	-	-	5.34177	5.73251	5.41091	5.6741	4.81003	4.68576	4.816	4.97535	0.71804	0.002921
A_52_P1189140	AK140790	-	-	6.81599	7.04891	6.31711	6.63693	6.00913	6.20876	5.25078	5.64598	0.926069	0.003529
A_52_P430934	NM_033623	Dcun1d1	DCUN1D1 DCN1, defective in cullin neddylation 1, domain containing 1 (S. cerevisiae)	8.60703	8.37843	9.00533	8.75184	9.90754	10.2258	8.85015	9.91959	-1.0401	0.003967
A_51_P502184	NM_009211	Smarcc1	SWI/SNF related, matrix associated, actin dependent regulator of chromatin, subfamily c, member 1	10.8604	10.6289	10.5482	11.2625	10.1104	10.0054	9.74914	9.86393	0.892794	0.001429
A_52_P827362	AK040540	-	-	6.73681	6.89722	6.16273	6.23418	5.77666	5.97036	5.59125	5.41341	0.819818	0.004395
A_52_P290391	AK030538	Vti1a	vesicle transport through interaction with t-SNAREs homolog 1A (yeast)	9.00629	8.82828	7.97861	8.39929	7.56617	7.90392	7.52907	7.39368	0.954911	0.002604
A_52_P451600	NM_015822	Fbxl3	F-box and leucine-rich repeat protein 3	8.00304	7.60233	8.1693	7.42112	8.81206	8.9838	8.16224	8.94256	-0.92622	0.003367
A_52_P453833	NM_013635	Sypl	synaptophysin-like protein	11.6633	10.9463	11.4583	10.5871	12.1045	12.1608	12.2758	11.834	-0.93	0.003442
A_51_P166783	NM_138681	Bcas3	breast carcinoma amplified sequence 3	5.36764	5.27079	5.35513	5.01201	6.93809	6.43778	5.55682	6.38675	-1.07847	0.00206
A_52_P739414	AK048514	-	-	8.67422	8.79928	7.77493	8.1391	7.43355	7.46393	7.40664	6.97196	1.02786	0.001818
A_52_P622434	NM_178605	D13Wsu177e	DNA segment, Chr 13, Wayne State University 177, expressed	9.86419	9.47714	9.66969	9.29232	10.4676	10.3076	10.2489	10.1441	-0.71621	0.004018
A_52_P380825	NM_144550	Ccdc52	coiled-coil domain containing 52	9.43011	9.01449	8.71398	9.41894	8.46916	8.53059	8.29166	7.79445	0.872917	0.003927
A_51_P464029	NM_021890	Fads3	fatty acid desaturase 3	6.29207	6.55711	6.65504	7.34343	6.1715	5.77368	5.62494	5.48717	0.947591	0.003329
A_51_P232434	AK162873	Abhd1	abhydrolase domain containing 1	10.1408	10.0104	9.79602	9.89532	9.24626	9.07327	9.30612	8.52591	0.922727	0.00137
A_52_P168271	NM_144895	Spg20	spastic paraplegia 20, spartin (Troyer syndrome) homolog (human)	11.2662	10.8738	11.6502	10.9172	12.211	12.1706	11.9662	12.3692	-1.0024	0.000805
A_52_P462366	XM_901174	Ipo8	importin 8	7.93439	7.33654	7.49946	7.11004	8.63285	8.53909	8.10141	7.9811	-0.8435	0.004667
A_51_P305532	NM_012010	Eif2s3x	eukaryotic translation initiation factor 2, subunit 3, structural gene X-linked	8.29465	8.05521	8.23284	8.18437	9.42823	9.38973	8.62896	8.84503	-0.88122	0.002289
A_51_P432534	NM_030557	Mynn	myoneurin	6.33616	6.11872	6.87001	6.5428	7.68763	7.78992	6.91742	7.89759	-1.10622	0.001214
A_51_P439092	NM_011029	Rpsa	ribosomal protein SA	12.5358	12.0942	12.7135	12.1973	13.8869	13.6776	13.4462	13.3833	-1.2133	0.000132
A_52_P596086	NM_028014	2310067B10Rik	RIKEN cDNA 2310067B10 gene	9.2982	9.02224	10.5436	10.1275	8.66961	8.41997	8.49361	8.47223	1.23401	0.001832
A_51_P194377	NM_021567	Pcbp4	poly(rC) binding protein 4	10.8466	10.6184	10.5286	10.661	9.93044	9.73726	10.1361	10.0717	0.694778	0.00356
A_51_P255899	NM_011578	Tgfbr3	transforming growth factor, beta receptor III	4.59446	4.32132	4.89022	5.01201	6.11937	6.22988	5.33301	5.9718	-1.20901	0.000438
A_51_P221852	NM_010744	Tmed1	transmembrane emp24 domain containing 1	9.82505	9.81246	9.72736	9.80254	9.19122	9.12497	9.13654	9.02773	0.671734	0.002621
A_52_P321952	NM_028264	Tmem55a	transmembrane protein 55A	9.31124	8.72056	9.60362	8.85624	9.84111	9.97548	9.88264	9.9764	-0.79599	0.004596
A_52_P612993	AK144813	Tbrg4	transforming growth factor beta regulated gene 4	10.1612	9.79787	9.82852	9.51599	9.19989	8.95869	9.27669	8.84972	0.754654	0.00386
A_52_P14686	NM_029766	Dtl	denticleless homolog (Drosophila)	5.26164	5.82374	5.81446	6.39671	4.87389	5.17839	4.70047	4.86944	0.918591	0.003288
A_52_P677744	NM_011196	Ptger3	prostaglandin E receptor 3 (subtype EP3)	4.86031	4.74731	4.26705	4.75057	5.48944	5.42948	5.25078	5.463	-0.75187	0.002997
A_52_P63106	NM_008173	Nr3c1	nuclear receptor subfamily 3, group C, member 1	9.10483	8.53276	9.53281	9.17161	10.2993	10.4169	9.71099	10.2364	-1.0804	0.001154
A_51_P237746	AK004226	-	-	10.0602	9.78143	9.8914	10.0464	9.10746	9.25097	9.36328	9.04213	0.7539	0.001786
A_52_P458279	NM_011169	Prlr	prolactin receptor	10.0268	9.45729	10.0409	9.73568	10.9649	10.8454	10.4901	10.2977	-0.83435	0.003416
A_51_P117600	NM_025887	Rab5a	RAB5A, member RAS oncogene family	10.3773	9.88007	10.6176	10.2184	11.3792	11.6202	10.8273	11.1925	-0.98147	0.001464
A_51_P115666	NM_134087	AA409316	expressed sequence AA409316	10.182	10.2049	10.8538	11.1603	9.5317	9.56356	9.18473	9.2984	1.20567	0.000497
A_52_P939185	AK049439	-	-	8.90685	8.80603	8.25213	8.57954	7.63516	8.0418	7.85208	7.53418	0.870333	0.001857
A_51_P239699	AK021284	Mll5	myeloid/lymphoid or mixed-lineage leukemia 5	11.8262	11.5963	10.7463	11.2208	10.5208	10.2209	10.8094	10.2257	0.903224	0.004935
A_52_P516733	NM_145959	D15Ertd621e	DNA segment, Chr 15, ERATO Doi 621, expressed	6.54783	6.24965	6.79836	6.7006	8.64444	8.88175	7.17262	8.14636	-1.63718	0.000362
A_52_P1043917	AK044886	-	-	5.39311	5.48684	5.35513	5.42616	4.74326	4.64482	4.63934	4.67394	0.73997	0.001294
A_52_P81664	NAP025822-1	-	-	6.44858	6.14729	6.77721	6.44211	7.55884	7.72936	7.10542	7.52249	-1.02523	0.000542
A_51_P358171	NM_019488	Slc2a8	solute carrier family 2, (facilitated glucose transporter), member 8	5.87306	6.06733	6.50881	5.97077	7.8783	7.32677	6.56198	7.10328	-1.11259	0.001868
A_51_P238024	NM_011251	Rbm6	RNA binding motif protein 6	11.8157	11.2806	11.2131	11.4928	10.7478	10.5941	10.9853	10.4162	0.764697	0.004305
A_52_P266466	AK051176	Snap91	synaptosomal-associated protein 91	7.93439	8.31995	7.31363	8.71529	7.21165	7.16427	6.96266	6.98053	0.991039	0.00403
A_51_P132978	NM_010497	Idh1	isocitrate dehydrogenase 1 (NADP+), soluble	8.44396	8.00139	8.35209	8.19768	9.67306	9.96185	8.84523	8.97937	-1.1161	0.001359
A_52_P165403	NM_145511	BC003331	cDNA sequence BC003331	9.55795	9.06971	9.55162	9.20275	10.2581	10.6267	9.91417	10.2718	-0.92217	0.001346
A_52_P662098	NM_019671	Net1	neuroepithelial cell transforming gene 1	9.94094	9.0993	10.0531	10.044	11.1927	11.1701	10.5531	10.5887	-1.09183	0.00168
A_51_P400040	NM_145441	Ubxd4	UBX domain containing 4	11.1077	10.3051	10.9366	9.69871	11.6471	11.8739	11.4598	11.5831	-1.12896	0.002426
A_52_P355813	NM_028793	Acbd5	acyl-Coenzyme A binding domain containing 5	12.7613	11.8745	12.3149	11.8094	13.4988	13.6427	13.1126	13.1521	-1.16152	0.000635
A_52_P591166	NM_009955	Dpysl2	dihydropyrimidinase-like 2	11.4303	10.8644	10.5294	10.5735	9.80645	9.71369	10.4276	9.73943	0.927621	0.003811
A_51_P337133	AK028935	-	-	6.69587	6.84581	6.98514	6.33387	7.53414	7.32022	7.72225	7.81376	-0.88242	0.001535
A_51_P432354	NM_030057	Trappc6b	trafficking protein particle complex 6B	9.9674	8.87927	10.226	9.78501	10.6858	10.9605	10.5251	10.6164	-0.98254	0.004384
A_51_P246667	NM_146097	Cbwd1	COBW domain containing 1	6.81599	6.3514	7.00347	6.26818	7.84454	8.37164	7.09166	7.76002	-1.15721	0.001644
A_52_P71496	NM_025816	Tax1bp1	Tax1 (human T-cell leukemia virus type I) binding protein 1	10.8899	10.6695	11.0396	10.9391	11.8973	12.0966	11.5682	12.2163	-1.06007	0.000288
A_51_P174906	BC029621	Prpsap1	phosphoribosyl pyrophosphate synthetase-associated protein 1	13.781	13.5854	13.8976	14.313	13.4266	13.0815	12.6647	12.9344	0.867467	0.003156
A_51_P377210	NM_026368	5830433M19Rik	RIKEN cDNA 5830433M19 gene	9.26447	8.62209	9.37454	8.45207	9.77937	9.99001	10.0579	9.87432	-0.99711	0.001512
A_52_P1196187	AK034829	-	-	7.01469	6.63488	7.29887	6.83151	5.66305	6.05164	5.55682	5.70906	1.19984	0.000128
A_52_P229271	NM_027869	Pnpt1	polyribonucleotide nucleotidyltransferase 1	4.96209	4.65175	5.26722	5.16351	6.93054	7.25642	5.81349	6.84636	-1.70056	0.000105
A_52_P707683	AK087612	2900080J11Rik	RIKEN cDNA 2900080J11 gene	9.51043	9.89068	8.82638	9.81122	8.34681	8.05962	8.48129	8.25631	1.22367	0.000426
A_51_P188343	NM_009859	Sept7	septin 7	10.9578	10.2007	10.5745	9.50711	11.2852	11.3222	11.413	11.1351	-0.97884	0.004909
A_52_P70235	AK035426	4921511I16Rik	RIKEN cDNA 4921511I16 gene	6.82702	7.55775	6.04395	7.1921	5.87417	6.04371	5.62494	5.60235	1.11891	0.002847
A_52_P548680	AK172036	Pik3c2a	phosphatidylinositol 3-kinase, C2 domain containing, alpha polypeptide	7.14813	6.16835	7.21485	6.1271	8.01848	8.46375	7.49652	8.02319	-1.33588	0.001023
A_52_P458177	AB099518	Ubie	UbiE-YGHL1 fusion protein	6.00981	5.96677	6.52158	5.9289	7.54408	7.29035	6.52389	7.19449	-1.03144	0.001604
A_52_P283524	NM_022980	Dscr1l2	Down syndrome critical region gene 1-like 2	7.53074	7.02984	7.65829	7.18321	8.12654	8.20371	8.37933	7.92004	-0.80689	0.002772
A_51_P120220	AK172968	2610511M17Rik	RIKEN cDNA 2610511M17 gene	8.12452	7.67043	7.55644	7.76296	7.3022	6.96861	6.97748	6.34758	0.879618	0.003442
A_52_P426229	NM_199056	Ippk	inositol 1,3,4,5,6-pentakisphosphate 2-kinase	4.87772	4.9701	5.29712	5.74814	7.60701	7.26327	5.41117	7.22365	-1.65301	0.001955
A_52_P82722	NM_009988	Cxadr	coxsackievirus and adenovirus receptor	5.10372	4.70983	5.03881	4.92994	6.11937	6.24378	5.16404	5.91937	-0.91607	0.003569
A_52_P150651	ENSMUST00000036862	-	-	4.8249	4.21925	4.53858	4.75057	5.60746	5.91931	5.41117	5.58004	-1.04617	0.000378
A_51_P203321	NM_145627	Rbm10	RNA binding motif protein 10	10.7563	10.4924	10.4581	10.8819	10.1766	9.79219	10.0161	9.77435	0.70736	0.004367
A_52_P644674	NM_030057	Trappc6b	trafficking protein particle complex 6B	11.1931	10.2567	11.4311	11.0521	11.8896	12.0756	11.9428	11.9536	-0.98214	0.002243
A_51_P335303	NM_008910	Ppm1a	protein phosphatase 1A, magnesium dependent, alpha isoform	8.94683	8.71341	9.6363	9.23968	10.5955	10.606	9.46155	10.2779	-1.10117	0.00294
A_52_P394835	AK049588	Nipbl	Nipped-B homolog (Drosophila)	10.5301	10.2547	9.33708	9.51067	8.84256	9.14273	9.03966	8.81659	0.947743	0.004893
A_51_P159552	AK159076	Sin3b	transcriptional regulator, SIN3B (yeast)	10.0651	9.46866	9.6245	9.50889	8.73285	8.40455	8.64581	8.35189	1.13302	0.000172
A_52_P346037	NM_013778	Akr1c13	aldo-keto reductase family 1, member C13	10.255	9.8742	10.0585	9.97735	10.9357	11.0212	10.5562	10.5191	-0.71674	0.004557
A_52_P501733	NM_010240	Ftl1	ferritin light chain 1	13.9154	13.4536	14.281	14.2472	14.7539	14.7443	14.7088	14.9573	-0.81678	0.003568
A_51_P480153	NM_026176	Pdcl	phosducin-like	5.34177	5.69435	5.75092	6.1271	6.78324	6.87334	6.03488	6.83696	-0.90357	0.003887
A_52_P379531	NM_011589	Timeless	timeless homolog (Drosophila)	6.22376	6.71822	5.91453	7.29473	5.39418	5.3926	5.33301	5.64598	1.09637	0.002166
A_52_P442771	BC089469	2210408I21Rik	RIKEN cDNA 2210408I21 gene	5.01068	4.93795	5.26722	4.88711	5.91294	6.27121	5.75306	5.82754	-0.91545	0.00071
A_52_P589735	BC039744	Acp1	acid phosphatase 1, soluble	9.74169	8.83379	9.30787	8.84501	10.3041	10.6383	10.0183	9.91513	-1.03685	0.001849
A_51_P239884	NM_172865	Manea	mannosidase, endo-alpha	4.8427	4.85435	5.17367	4.88711	5.74264	6.12108	5.59125	5.98886	-0.9215	0.000678
A_52_P915194	AK030494	-	-	9.73378	9.0594	8.76323	9.83413	7.70322	8.04975	8.4183	8.0841	1.28379	0.000559
A_51_P194181	AK053909	Dock5	dedicator of cytokinesis 5	8.05272	8.1764	7.44014	8.41457	7.18016	7.18606	6.67134	6.85571	1.04764	0.001142
A_51_P239286	NM_029410	Bcl2l12	BCL2-like 12 (proline rich)	8.89746	8.79816	8.57071	8.73063	8.25304	8.08884	8.05434	8.04378	0.639241	0.004798
A_52_P649161	NM_019936	Cript	cysteine-rich PDZ-binding protein	10.5512	9.50227	10.1672	9.81122	10.9649	11.329	10.4869	11.0062	-0.93873	0.004422
A_51_P515026	NM_175088	Mdfic	MyoD family inhibitor domain containing	6.71938	6.80153	7.30627	6.74959	8.26209	8.30015	7.3119	7.69902	-0.9991	0.002546
A_51_P399034	AK050555	-	-	7.67271	8.09797	7.37123	8.55906	6.60029	7.11967	6.3409	6.63476	1.25134	0.000766
A_52_P567839	NM_172871	Klhl9	kelch-like 9 (Drosophila)	7.10161	6.81941	8.07711	7.31929	8.65822	8.80634	7.80681	8.6358	-1.14744	0.002794
A_51_P458384	NM_175121	Slc38a2	solute carrier family 38, member 2	9.5359	8.83159	9.18474	8.75484	10.2596	10.1017	10.0557	9.81326	-0.98081	0.000996
A_52_P811196	AK029051	-	-	7.90493	7.84864	7.39919	7.96325	6.93809	7.36549	6.80697	6.81797	0.796875	0.003389
A_51_P519385	NM_030692	Sacm1l	SAC1 (suppressor of actin mutations 1, homolog)-like (S. cerevisiae)	11.4125	10.7986	11.2653	11.508	12.0931	12.2356	11.8014	12.2691	-0.85372	0.002303
A_52_P471088	NM_146034	Mgea6	meningioma expressed antigen 6 (coiled-coil proline-rich)	9.32533	9.65327	8.78458	9.14208	10.8011	11.117	9.51939	10.4643	-1.24912	0.002547
A_52_P368134	NM_026149	Nudcd1	NudC domain containing 1	6.97971	6.38779	7.64083	7.21845	7.98788	8.20727	7.79761	7.95959	-0.93139	0.004058
A_51_P185941	NM_019658	Shoc2	soc-2 (suppressor of clear) homolog (C. elegans)	5.36764	5.37079	5.85532	5.48503	6.79991	6.70247	6.22982	6.44978	-1.0258	0.000447
A_51_P471940	AK156814	Mrpl44	mitochondrial ribosomal protein L44	9.94171	9.19575	9.53753	9.08593	10.7297	10.931	10.0601	10.1817	-1.0354	0.0023
A_51_P459350	NM_019771	Dstn	destrin	14.901	13.7743	15.172	14.4945	15.238	15.5248	15.7745	15.9868	-1.04559	0.004677
A_51_P409349	NM_023655	Trim29	tripartite motif protein 29	9.49908	9.50711	10.0152	10.5803	9.15035	8.88175	8.82038	8.71497	1.00856	0.002322
A_51_P224517	NM_172303	Phf17	PHD finger protein 17	11.6589	11.2901	11.3116	11.4494	10.8794	10.7963	10.4509	10.1854	0.849464	0.002123
A_52_P223814	NAP026710-1	-	-	12.0372	10.944	11.4256	10.9865	12.3909	12.5161	12.2851	12.4926	-1.07288	0.001222
A_52_P404895	NM_175285	Tmem62	transmembrane protein 62	6.83798	7.07891	6.93828	6.68809	7.80998	7.68157	7.76034	8.29118	-0.99995	0.000457
A_51_P291906	NM_126166	Tlr3	toll-like receptor 3	9.25345	8.52461	9.13156	8.75484	9.65082	9.93421	9.7705	9.72293	-0.8535	0.001975
A_51_P171533	NM_028377	2900006K08Rik	RIKEN cDNA 2900006K08 gene	8.65586	8.44907	8.10284	9.23753	7.65592	7.71694	7.582	7.62988	0.965138	0.001961
A_52_P1044027	AK038195	-	-	10.9434	10.9471	10.1662	10.7253	9.98752	10.1297	9.78106	9.39292	0.872704	0.00412
A_52_P262967	NM_016676	Rab10	RAB10, member RAS oncogene family	9.86499	9.1066	10.0004	9.22892	10.4456	10.4807	10.4141	10.4067	-0.88655	0.002862
A_52_P117352	NM_008120	Gja4	gap junction membrane channel protein alpha 4	7.0635	7.46138	7.45353	7.80994	6.83672	6.43172	6.74051	6.61289	0.791627	0.003195
A_52_P811124	AK047019	-	-	8.69956	9.04427	7.45353	7.96325	6.95307	7.36867	6.70627	7.34142	1.1978	0.003488
A_51_P412705	AK042960	-	-	6.92332	6.68448	6.49593	6.80858	5.73401	5.90189	5.69028	5.70906	0.969268	0.000268
A_52_P148703	NAP017634-001	-	-	7.51961	7.26004	7.65249	6.94103	8.19118	8.18939	7.81596	8.33193	-0.78882	0.004024
A_52_P487156	NM_027285	1700029I01Rik	RIKEN cDNA 1700029I01 gene	9.00483	8.37238	9.60362	9.47832	10.9316	11.2804	10.2431	11.3178	-1.82848	9.73e-05
A_52_P634213	NM_010709	Lgtn	ligatin	7.17547	7.64307	7.00347	7.20094	8.38324	8.44127	7.51828	8.26336	-0.8958	0.003976
A_51_P374869	NM_013850	Abca7	ATP-binding cassette, sub-family A (ABC1), member 7	8.86252	8.64359	9.18675	9.02253	8.05541	8.27155	8.19186	8.056	0.785143	0.001847
A_52_P108720	NAP042178-1	-	-	9.08565	8.84257	7.65829	8.61965	7.12499	7.08143	7.3119	7.14961	1.38456	0.000409
A_51_P393310	NM_198034	Sidt1	SID1 transmembrane family, member 1	11.2046	10.8045	11.2022	11.6226	10.4178	10.0931	10.5896	10.5035	0.807464	0.003793
A_52_P369581	NM_007499	Atm	ataxia telangiectasia mutated homolog (human)	6.15266	6.23642	5.83503	6.51474	7.18968	7.29704	6.56198	6.99751	-0.82684	0.003955
A_52_P891875	AK037353	-	-	5.31549	5.48684	5.29712	5.19905	4.56178	4.90999	4.50938	4.63152	0.671457	0.004298
A_52_P596635	AK077820	Dars	aspartyl-tRNA synthetase	5.98332	6.32037	5.79359	6.05104	5.25661	5.24877	4.63934	5.2815	0.930526	0.001244
A_52_P665723	AK032804	D5Ertd579e	DNA segment, Chr 5, ERATO Doi 579, expressed	9.83903	9.782	9.22045	10.0586	8.6082	8.67761	8.35284	8.4783	1.19579	0.000171
A_52_P320156	AK088706	E430024C06Rik	RIKEN cDNA E430024C06 gene	8.34979	8.83709	9.89876	9.79234	7.38188	8.24237	7.39508	8.13872	1.42998	0.001882
A_52_P875878	AK038199	-	-	7.25505	7.2988	7.03944	7.29473	6.471	6.75686	6.22982	6.10298	0.831842	0.001765
A_52_P1004175	AK037327	-	-	8.42687	8.01503	7.70944	7.97875	7.04683	7.39698	6.93263	6.94595	0.951923	0.000951
A_52_P275348	NM_029012	Sppl3	signal peptide peptidase 3	6.30689	6.15434	6.57155	6.36563	8.39014	8.14371	6.8232	7.65687	-1.40387	0.000675
A_52_P264161	ENSMUST00000091852	-	-	4.71379	4.54957	4.43583	4.37211	5.72533	5.53481	4.816	5.55737	-0.89055	0.002445
A_52_P336345	AK083002	C530030K21Rik	RIKEN cDNA C530030K21 gene	8.57618	8.64233	8.34132	9.22459	7.14797	7.33655	7.91354	7.84225	1.13603	0.000872
A_51_P433360	NM_177406	Cyp4a12	cytochrome P450, family 4, subfamily a, polypeptide 12	10.5965	9.99175	11.0048	10.4287	11.9957	11.6488	11.0899	11.138	-0.96267	0.004633
A_51_P471288	AK021184	-	-	7.93439	8.1607	8.11554	7.87765	9.52231	9.27829	9.29147	8.58049	-1.14607	0.000358
A_52_P204023	AK005009	Pabpc1	poly A binding protein, cytoplasmic 1	8.6815	8.58728	8.37691	8.87016	7.55394	7.78755	7.02118	7.12663	1.25664	0.000144
A_52_P254298	NM_008732	Slc11a2	solute carrier family 11 (proton-coupled divalent metal ion transporters), member 2	5.45513	6.44646	6.76652	6.4716	8.26209	7.91701	6.63566	8.056	-1.43276	0.002474
A_51_P406115	NM_007399	Adam10	a disintegrin and metallopeptidase domain 10	6.07007	6.02947	7.30627	7.22713	8.32681	8.5077	7.21172	8.28427	-1.42439	0.002372
A_52_P43282	NM_009420	Crisp2	cysteine-rich secretory protein 2	5.78541	5.80595	5.75092	5.6992	6.87655	6.77614	6.3409	6.52195	-0.86851	0.000835
A_52_P456123	NM_011958	Orc4l	origin recognition complex, subunit 4-like (S. cerevisiae)	4.73285	5.00155	6.11301	5.59606	7.64443	7.98075	5.37258	7.46258	-1.75421	0.004708
A_51_P504114	NM_015804	Atp11a	ATPase, class VI, type 11A	5.88253	5.55226	6.02615	5.45589	6.63786	6.51439	6.7906	6.20875	-0.80869	0.003026
A_52_P424197	AK029131	AI585793	expressed sequence AI585793	8.16814	9.03186	7.89271	8.60973	7.54655	7.75389	6.74051	7.08751	1.14349	0.002396
A_51_P108408	NM_007563	Bpgm	2,3-bisphosphoglycerate mutase	7.44355	7.54168	7.95996	7.45845	9.16732	9.06349	7.73185	8.69167	-1.06267	0.004455
A_52_P360650	XM_907304	Abcb7	ATP-binding cassette, sub-family B (MDR/TAP), member 7	8.90216	8.15719	8.88935	7.73889	9.43291	9.70805	9.2804	9.26721	-1.00025	0.003756
A_52_P490032	NM_027491	Rragd	Ras-related GTP binding D	6.50221	6.30777	6.25732	6.26818	7.94354	7.85487	6.91742	7.27331	-1.16341	0.000568
A_52_P939770	AK036777	-	-	9.25222	8.93878	8.27495	8.5625	7.93224	8.14371	7.93924	7.54577	0.866874	0.004516
A_52_P493493	NM_010727	Lnx1	ligand of numb-protein X 1	4.99465	5.21809	6.09605	5.84134	6.76213	6.91743	6.18321	6.44978	-1.0406	0.002943
A_51_P181691	NM_145857	Card15	caspase recruitment domain family, member 15	11.0484	10.1379	9.77483	9.81842	9.09061	8.7815	9.72746	8.78758	1.0981	0.00467
A_52_P1188205	AK048968	-	-	5.85397	6.62982	5.7291	6.45693	5.23236	5.35476	5.33301	5.463	0.821673	0.004824
A_52_P514336	NM_177240	D030016E14Rik	RIKEN cDNA D030016E14 gene	6.07851	6.66484	6.87001	7.23576	7.94729	7.87513	7.10542	7.9509	-1.0074	0.004246
A_52_P525107	NM_007742	Col1a1	procollagen, type I, alpha 1	10.7292	9.87152	10.0684	10.4813	9.64218	9.49463	9.24666	8.68382	1.02078	0.002587
A_52_P83688	AK044468	Vps29	vacuolar protein sorting 29 (S. pombe)	7.08265	7.02599	7.03944	7.48039	6.19687	6.40101	6.56198	6.11857	0.837511	0.001493
A_51_P217498	NM_009204	Slc2a4	solute carrier family 2 (facilitated glucose transporter), member 4	8.28527	8.21576	7.82732	8.16643	7.74257	7.33655	7.3119	7.27331	0.707612	0.004816
A_52_P433	AK129392	Saps3	SAPS domain family, member 3	10.384	10.1308	9.44498	9.65274	9.08976	9.2001	9.00001	8.84972	0.868231	0.003429
A_51_P133870	NM_027248	Zfp219	zinc finger protein 219	10.5025	10.4805	10.2626	10.5744	9.64507	9.73603	9.97294	9.62519	0.710185	0.00288
A_52_P692753	A_52_P692753	-	-	8.3965	8.24418	9.09569	8.07324	9.81006	9.61804	9.68311	9.77682	-1.2696	0.000191
A_51_P320860	NM_025948	Lsm14a	LSM14 homolog A (SCD6, S. cerevisiae)	9.37811	8.83928	10.1354	9.11428	10.4796	10.4111	10.4039	10.5102	-1.08444	0.001533
A_52_P679205	NM_175675	4930471M23Rik	RIKEN cDNA 4930471M23 gene	9.27781	8.86965	9.6407	9.69089	8.51911	8.21082	8.72221	7.98962	1.00932	0.001663
A_51_P329512	NM_001013392	Rreb1	ras responsive element binding protein 1	9.63635	9.07624	9.70232	8.8812	10.6207	10.3803	10.3763	10.3541	-1.1088	0.000456
A_52_P422481	TC1434594	-	-	8.6354	8.8172	8.09003	7.98388	7.53912	7.40629	7.39508	7.58563	0.900097	0.002076
A_52_P664823	NM_001035231	Zfp748	zinc finger protein 748	5.30219	5.32165	5.93374	6.26818	6.79576	6.84623	6.25264	6.84636	-0.97881	0.003068
A_51_P405606	NM_010884	Ndrg1	N-myc downstream regulated gene 1	9.14774	8.82828	8.40476	8.29995	8.00236	7.88405	7.64349	7.94215	0.802172	0.00462
A_52_P662036	NM_146112	Tnrc15	trinucleotide repeat containing 15	6.26204	6.35753	6.3461	6.25128	7.35111	7.3333	6.48492	7.74501	-0.92434	0.003844
A_52_P180335	NM_024227	Mrpl28	mitochondrial ribosomal protein L28	11.0256	10.4678	10.9289	10.226	11.6366	11.473	11.4516	11.4758	-0.84719	0.002578
A_52_P62270	NM_026045	Prpf18	PRP18 pre-mRNA processing factor 18 homolog (yeast)	5.59515	5.73251	6.3461	6.01146	7.3426	7.56996	6.44502	7.29408	-1.24161	0.000719
A_51_P214251	BC052355	6530404N21Rik	RIKEN cDNA 6530404N21 gene	5.56123	5.61486	6.42975	5.74814	6.98622	6.89114	6.18321	6.91053	-0.90428	0.004916
A_52_P79923	NM_183140	Zfp691	zinc finger protein 691	9.04226	8.85237	9.56865	9.66397	8.35248	7.94923	8.68447	8.16528	0.993949	0.001902
A_51_P217498	NM_009204	Slc2a4	solute carrier family 2 (facilitated glucose transporter), member 4	8.42901	8.3979	8.35566	8.74581	7.79758	7.63743	7.50743	7.62443	0.840382	0.000881
A_51_P237097	NM_027514	Pvr	poliovirus receptor	5.54977	5.66505	6.74491	6.52884	7.57831	7.20041	7.28739	7.60239	-1.29498	0.000713
A_52_P525107	NM_007742	Col1a1	procollagen, type I, alpha 1	10.8265	10.0157	9.96809	10.139	9.56379	9.5206	9.44838	8.84972	0.891709	0.004448
A_52_P67396	AK157824	Cnot10	CCR4-NOT transcription complex, subunit 10	8.80015	8.91714	8.11554	8.67145	7.87043	7.78279	7.51828	7.74501	0.896941	0.001685
A_52_P1004637	AK089161	-	-	9.78991	9.5297	9.38331	9.37471	8.57952	8.74769	8.96388	8.73283	0.763426	0.002187
A_52_P541826	NM_144958	Eif4a1	eukaryotic translation initiation factor 4A1	11.4441	10.645	12.434	11.7429	13.2557	13.1321	12.1768	12.8292	-1.28196	0.003981
A_51_P333309	AK085813	-	-	5.35476	5.83256	5.20553	5.62254	4.67332	4.90999	4.29162	4.83236	0.827024	0.003099
A_52_P579279	XM_907186	LOC632900	similar to 60S ribosomal protein L5	7.70979	7.726	8.1406	7.54429	8.57347	9.12873	8.58314	9.08846	-1.06328	0.000508
A_52_P995717	AK045222	-	-	10.6866	10.543	9.65672	10.5667	9.33333	9.5433	9.81486	8.99638	0.941309	0.004846
A_51_P213898	NM_027604	Usp15	ubiquitin specific peptidase 15	9.41811	8.64735	9.64508	9.41515	10.4637	10.4276	10.4141	10.5006	-1.17006	0.000323
A_52_P277592	NM_008503	Rps2	ribosomal protein S2	14.4445	13.7338	14.855	14.2515	15.0284	15.1139	15.5677	15.6452	-1.01759	0.002419
A_51_P343996	AK076545	-	-	6.35061	6.0822	5.9527	5.59606	5.06409	5.22103	4.97471	5.36207	0.839923	0.002212
A_52_P9795	BC068113	Cirh1a	cirrhosis, autosomal recessive 1A (human)	5.65019	6.22975	6.17893	6.07044	7.96773	7.71943	6.08583	7.63532	-1.31975	0.003506
A_51_P233982	NM_177089	Tacc1	transforming, acidic coiled-coil containing protein 1	8.55262	8.56493	9.61261	8.75184	7.78716	7.56164	8.30545	7.11111	1.17916	0.002361
A_51_P194070	NM_013626	Pam	peptidylglycine alpha-amidating monooxygenase	7.96047	8.83819	8.11132	7.5988	9.60352	9.44125	8.68447	9.48465	-1.17628	0.001843
A_52_P340136	X71478	Cyp4a10	cytochrome P450, family 4, subfamily a, polypeptide 10	13.1713	12.616	13.5839	12.9883	14.3034	14.0552	14.0738	14.0672	-1.03502	0.000745
A_52_P980627	AK080322	-	-	5.82493	6.48055	5.97142	6.21687	5.31552	5.405	4.57571	5.16663	1.00773	0.001356
A_51_P377789	NM_009582	Map3k12	mitogen activated protein kinase kinase kinase 12	7.83823	7.73781	7.22269	7.83286	7.01863	7.03415	6.59922	6.75944	0.805036	0.003045
A_52_P1156565	AK087421	-	-	6.00103	6.59392	5.59085	6.05104	5.07774	5.13446	5.37258	4.94089	0.927793	0.002095
A_52_P470373	NM_008702	Nlk	nemo like kinase	8.94228	9.25774	8.9962	9.03987	8.2636	8.39211	7.95615	8.27733	0.836725	0.00101
A_52_P631098	NM_146176	Cnot3	CCR4-NOT transcription complex, subunit 3	10.7467	11.2038	10.4664	11.6386	9.70052	9.86325	10.1667	10.0424	1.07066	0.001615
A_51_P222543	BI080417	Atp2b1	ATPase, Ca++ transporting, plasma membrane 1	10.0383	9.62812	11.1883	9.92896	9.06238	9.13994	8.20648	8.72775	1.41176	0.001248
A_52_P233294	BC022771	-	-	4.912	5.45298	5.35513	5.42616	6.60029	6.50286	5.41117	6.59069	-0.98969	0.004649
A_51_P279183	NM_145496	Dak	dihydroxyacetone kinase 2 homolog (yeast)	7.12967	6.84145	6.36038	6.83151	6.06531	5.81148	5.87173	5.51095	0.975885	0.000953
A_52_P67570	AK036108	Lass4	longevity assurance homolog 4 (S. cerevisiae)	12.1855	12.6856	11.2963	12.6896	10.4386	10.9895	11.2778	11.4131	1.18449	0.003761
A_52_P635776	NM_019693	Bat1a	HLA-B-associated transcript 1A	8.29932	7.64307	8.15707	7.55811	9.46595	9.25528	8.84523	8.72775	-1.15916	0.000607
A_52_P268895	AK036524	-	-	6.84887	7.36726	6.45658	6.96197	6.02338	6.12108	6.13524	5.98886	0.841533	0.002572
A_51_P516860	AK122234	Rapgef5	Rap guanine nucleotide exchange factor (GEF) 5	10.1697	9.83187	9.82852	9.57837	10.9411	10.6363	10.6742	10.2302	-0.76832	0.004674
A_51_P352303	NM_011983	Homer2	homer homolog 2 (Drosophila)	8.5327	7.9757	8.63973	8.06842	9.0051	8.93636	9.37027	8.9708	-0.7665	0.004947
A_52_P449947	NM_145490	BC011426	cDNA sequence BC011426	8.33391	7.91253	8.48524	8.27505	9.21862	9.60932	8.65695	9.38971	-0.96697	0.001866
A_52_P527944	AJ428208	Ptprz1	protein tyrosine phosphatase, receptor type Z, polypeptide 1	12.3323	12.0939	10.5669	14.0274	10.1893	10.2505	10.8094	9.93731	1.95847	0.003961
A_52_P9716	NM_146104	Aph1a	anterior pharynx defective 1a homolog (C. elegans)	6.07851	6.06733	6.6894	6.3014	8.39014	7.79938	6.8232	7.35466	-1.30768	0.001281
A_51_P360492	NM_008567	Mcm6	minichromosome maintenance deficient 6 (MIS5 homolog, S. pombe) (S. cerevisiae)	10.2127	10.5282	9.75197	10.452	9.55399	8.85365	9.50037	9.14864	0.972046	0.001864
A_51_P332140	NM_009900	Clcn2	chloride channel 2	7.7591	7.56836	6.83974	7.78664	6.80404	6.87781	6.3409	6.32086	0.902557	0.004464
A_51_P136848	AK050977	-	-	7.61026	7.84428	7.15871	7.63837	6.77061	6.95175	6.36225	6.48631	0.920175	0.00149
A_51_P491742	NM_010931	Uhrf1	ubiquitin-like, containing PHD and RING finger domains, 1	6.98475	7.40328	6.5959	7.02304	5.9875	5.91931	6.08583	6.11857	0.973938	0.000662
A_51_P119857	AK017680	Spred1	sprouty protein with EVH-1 domain 1, related sequence	8.34527	8.1642	8.22895	8.36431	7.8645	7.45198	7.15938	6.94595	0.920228	0.001661
A_52_P256569	NM_026797	Dbndd2	dysbindin (dystrobrevin binding protein 1) domain containing 2	8.84799	8.81609	8.88194	8.73368	9.8828	9.64518	9.18077	9.59899	-0.75701	0.003093
A_52_P810625	AK019973	5730564C23Rik	RIKEN cDNA 5730564C23 gene	6.216	6.45791	5.9527	6.51474	5.61687	5.81148	4.75931	4.97535	0.994588	0.002911
A_52_P311999	BC059060	4933409K07Rik	RIKEN cDNA 4933409K07 gene	6.1283	6.97506	7.30627	7.44363	6.22798	6.07515	5.78356	5.88333	0.970809	0.004978
A_52_P274486	AK051094	Mnab	membrane associated DNA binding protein	5.72435	6.56773	5.61482	7.11004	4.99383	5.45355	4.70047	4.63152	1.30939	0.002135
A_52_P553820	ENSMUST00000094393	-	-	6.07007	5.85869	6.49593	6.25128	7.59512	7.89292	6.48492	7.14199	-1.10974	0.002803
A_51_P217382	BC016221	-	-	12.3271	12.1092	11.8426	12.2849	11.5166	11.4497	11.3083	11.0683	0.805209	0.00199
A_52_P239381	AK034763	E330009E22Rik	RIKEN cDNA E330009E22 gene	6.43492	6.79702	6.36038	6.45693	5.82623	5.81148	5.90009	5.55737	0.738521	0.002674
A_51_P511766	AK039706	-	-	8.50641	8.02084	7.80659	8.66187	7.2875	7.62684	7.09166	7.03089	0.989704	0.00169
A_52_P657859	AK049586	Dhx8	DEAH (Asp-Glu-Ala-His) box polypeptide 8	5.6063	5.85869	5.77241	6.26818	4.96475	5.16389	4.75931	5.30885	0.827194	0.002666
A_51_P315849	NAP098046-001	-	-	9.7116	9.51879	9.4332	9.42461	9.12245	8.77072	8.85995	8.60009	0.683747	0.004705
A_51_P215438	NM_011172	Prodh	proline dehydrogenase	8.6013	8.69415	8.22505	8.05385	7.87437	7.62418	7.21172	7.52834	0.833931	0.003296
A_51_P166434	NM_007510	Atp6v1e1	VATPase, H+ transporting, lysosomal V1 subunit E1	10.2396	9.84339	11.2682	10.6138	12.4618	12.3442	11.2266	12.0351	-1.52568	0.000783
A_52_P265762	NM_153117	9530068E07Rik	RIKEN cDNA 9530068E07 gene	5.94735	6.61965	7.60527	7.66417	9.36869	9.23014	7.3119	9.10227	-1.79414	0.003117
A_52_P260676	AK053668	1110034C04Rik	RIKEN cDNA 1110034C04 gene	9.20982	9.04712	8.84429	8.87016	8.18801	8.53059	8.37275	8.15396	0.681518	0.004529
A_52_P174313	NM_010241	Fts	fused toes	8.85285	8.47186	8.85695	8.21087	10.2603	10.0397	9.01776	9.5652	-1.12262	0.002042
A_51_P277524	NM_017476	Akap8l	A kinase (PRKA) anchor protein 8-like	11.6677	11.6863	10.6131	11.1834	10.3077	10.1283	10.4981	10.1412	1.0188	0.002003
A_52_P558411	NM_010833	Msn	moesin	8.77819	8.68807	8.35566	8.39544	7.82227	7.58371	7.73185	7.13433	0.986303	0.000744
A_52_P527931	XM_889480	Tmem16h	transmembrane protein 16H	7.27226	6.97904	7.06584	7.51624	6.39078	6.71251	5.75306	6.20875	0.942069	0.002127
A_52_P230688	NM_025620	2210417D09Rik	RIKEN cDNA 2210417D09 gene	7.76234	8.0998	7.31363	7.94758	6.84879	6.93469	6.87095	6.80838	0.915137	0.001087
A_51_P102235	NM_011049	Pctk1	PCTAIRE-motif protein kinase 1	11.9238	11.8184	12.1023	12.8642	11.1712	10.8548	11.4164	10.9877	1.06965	0.001375
A_52_P296382	BC053914	Elf1	E74-like factor 1	6.64179	7.07519	6.24198	6.67547	5.74264	6.00342	5.81349	5.93706	0.784456	0.003586
A_51_P170823	NM_019867	Ngef	neuronal guanine nucleotide exchange factor	9.05358	8.96513	7.97861	8.85624	8.12323	7.6943	7.64349	7.68335	0.927298	0.004065
A_52_P369581	NM_007499	Atm	ataxia telangiectasia mutated homolog (human)	6.49559	6.60427	6.37453	6.42713	7.59751	7.56719	6.90207	7.49882	-0.91602	0.00107
A_51_P233396	NM_009358	Ppp2r5d	protein phosphatase 2, regulatory subunit B (B56), delta isoform	9.87541	9.67615	9.19674	9.30877	8.79968	8.74769	8.91279	8.56062	0.759074	0.004129
A_52_P16973	AK081934	D930017J03Rik	RIKEN cDNA D930017J03 gene	8.69596	8.48593	7.95526	8.74883	7.44154	7.72192	7.71259	7.1871	0.955706	0.001619
A_51_P113747	AK017529	Sf3b3	splicing factor 3b, subunit 3	10.1632	10.1618	10.3574	11.0829	9.39431	9.40453	9.97754	9.22996	0.939737	0.003749
A_51_P109258	NM_138686	Cys1	cystin 1	6.89709	6.27577	6.2108	6.44211	5.69897	5.72499	5.84287	5.07412	0.871205	0.003571
A_52_P402175	NM_011151	Ppm1b	protein phosphatase 1B, magnesium dependent, beta isoform	8.06356	7.74016	7.84776	7.63837	8.74259	8.77552	8.39893	8.40379	-0.75775	0.002674
A_52_P11140	NM_023764	Tollip	toll interacting protein	5.20596	5.37079	5.70696	6.1271	7.06074	7.14956	5.92796	6.77921	-1.12666	0.002887
A_52_P3835	NM_001003908	Cltc	clathrin, heavy polypeptide (Hc)	8.70314	8.77772	9.50412	8.78749	11.076	11.0835	9.89241	10.6895	-1.74223	7.99e-05
A_51_P487108	NM_011241	Rangap1	RAN GTPase activating protein 1	5.57261	6.05231	6.54678	6.16368	7.99151	7.57547	6.31927	7.20914	-1.19	0.004402
A_51_P170536	NM_170671	Mycbpap	Mycbp associated protein	9.05076	8.83269	8.28248	8.73368	7.95847	7.95559	7.88747	7.87479	0.805822	0.002402
A_51_P216313	NM_153794	4933403F05Rik	RIKEN cDNA 4933403F05 gene	6.01855	5.75122	6.16273	5.59606	6.76213	6.69742	6.77406	6.52195	-0.80675	0.001783
A_52_P114340	BC086318	LOC433801	similar to RIKEN cDNA 6330416L07 gene	8.95892	8.26717	9.70092	9.26097	10.7248	11.0672	9.99579	11.1461	-1.68647	0.000294
A_51_P491011	NM_001033537	Perld1	per1-like domain containing 1	7.9918	8.02084	8.07711	8.11592	7.37355	6.92609	7.04972	7.20183	0.913617	0.000422
A_52_P454404	AK077687	-	-	8.14262	7.93731	8.18545	8.61304	7.54655	7.68157	7.26253	7.22365	0.791031	0.003391
A_52_P617888	XM_922963	LOC638038	hypothetical protein LOC638038	6.99479	7.50623	6.8499	7.35139	6.45004	6.46179	5.92796	6.27983	0.895675	0.001807
A_51_P256919	NM_013672	Sp1	trans-acting transcription factor 1	9.92407	10.213	9.78679	10.6089	8.97053	9.17489	9.23906	9.22816	0.980013	0.000866
A_52_P560817	NM_019774	Akap8	A kinase (PRKA) anchor protein 8	10.0007	9.66939	9.45501	10.1675	9.17932	9.0477	8.72221	8.66001	0.920833	0.001636
A_51_P400096	NM_011541	Tcea1	transcription elongation factor A (SII) 1	8.32246	7.54974	8.95911	8.18437	9.88573	9.98897	8.85015	9.66694	-1.34403	0.001466
A_51_P344103	U89419	Rplp0	ribosomal protein, large, P0	11.0345	10.8568	11.3528	10.9986	12.3736	12.1847	11.5178	11.8364	-0.91741	0.002017
A_52_P35581	ENSMUST00000058978	-	-	6.26204	6.53023	6.37453	6.1271	7.60227	7.47872	6.72348	6.91053	-0.85527	0.003924
A_51_P355416	NM_022656	Nisch	nischarin	12.4329	12.109	12.7509	13.1501	11.7723	11.5055	11.6021	11.7665	0.949096	0.001977
A_51_P425373	NM_028047	1500002O20Rik	RIKEN cDNA 1500002O20 gene	11.2616	11.3108	11.0059	11.326	10.6315	10.3014	10.4242	10.2753	0.817995	0.00112
A_51_P274055	NM_029965	Rnf170	ring finger protein 170	9.70443	9.2651	9.36393	8.87293	10.4239	10.3764	9.73834	10.1345	-0.86669	0.003682
A_52_P352362	NM_001039251	LOC639396	similar to neural precursor cell expressed, developmentally down-regulated 4 isoform 2	9.76169	9.72857	9.04349	9.30468	8.79032	8.67889	8.33269	8.46919	0.891831	0.001993
A_52_P12481	NM_019710	Smc1a	structural maintenance of chromosomes 1A	7.22452	7.45853	7.97397	7.65776	8.937	8.88063	7.98123	8.79002	-1.06852	0.001576
A_51_P331841	NM_175369	4933415L06Rik	RIKEN cDNA 4933415L06 gene	6.42805	6.32663	6.4024	6.36563	7.16737	7.55328	6.83926	7.36778	-0.85125	0.001448
A_52_P771106	AK052335	-	-	7.42401	8.72175	7.19903	8.00926	6.29414	7.3623	6.40415	6.30731	1.24654	0.004027
A_52_P498702	NAP071060-1	-	-	5.11872	5.32165	5.32641	4.49045	6.33472	6.33106	5.81349	5.98886	-1.05272	0.000985
A_51_P367866	NM_007913	Egr1	early growth response 1	7.99743	7.9697	7.65829	7.55811	7.11504	7.11211	7.27501	6.91053	0.692713	0.004595
A_51_P488730	NM_175480	Zfp612	zinc finger protein 612	10.4096	10.0596	9.61111	10.2097	9.34687	9.35567	8.9175	8.80216	0.966965	0.001507
A_51_P193980	ENSMUST00000097792	-	-	10.7092	10.1091	10.6766	10.1765	11.131	11.2783	11.1461	11.1523	-0.75909	0.003596
A_51_P148122	NM_027910	Klhdc3	kelch domain containing 3	11.0031	10.8609	10.7042	11.1529	10.5208	9.85817	10.1787	9.74824	0.853815	0.002596
A_52_P236528	AK031634	4930431P19Rik	RIKEN cDNA 4930431P19 gene	7.58535	7.44419	7.37827	7.68951	6.60029	6.9728	6.27515	6.75944	0.872411	0.001355
A_51_P111796	AK038369	AW146020	expressed sequence AW146020	6.6048	6.76048	6.55922	7.17427	5.76823	6.01157	6.25264	5.9718	0.773633	0.003529
A_52_P640413	NM_145580	MGC30332	hypothetical protein MGC30332	9.65785	9.50849	8.95911	9.23753	8.71098	8.71433	8.27776	8.37482	0.821275	0.003055
A_52_P131458	NM_027238	1810054D07Rik	RIKEN cDNA 1810054D07 gene	9.34621	9.25446	9.58852	9.22892	10.6557	10.7212	9.66041	10.2995	-0.97967	0.002248
A_52_P503181	NM_021899	Foxj2	forkhead box J2	9.54897	9.54052	9.36571	9.35108	8.76081	8.61068	8.99106	8.58049	0.715809	0.002838
A_52_P668488	NM_007459	Ap2a2	adaptor protein complex AP-2, alpha 2 subunit	5.52661	5.13529	5.2367	5.77201	6.55192	6.69742	5.78356	6.2376	-0.89997	0.003581
A_51_P328817	NM_183152	6330514A18Rik	RIKEN cDNA 6330514A18 gene	8.26634	8.25078	7.41981	8.3365	7.06074	7.06192	7.14605	7.40645	0.899569	0.002866
A_52_P420734	BC051474	Rasgrp2	RAS, guanyl releasing protein 2	6.96959	7.1371	6.98514	7.45845	6.53709	6.44984	6.20668	6.4249	0.732943	0.003182
A_52_P144858	NM_008466	Kpna3	karyopherin (importin) alpha 3	4.99465	5.3091	5.43802	5.84134	6.77904	6.5428	5.87173	6.53363	-1.03603	0.001646
A_52_P240928	NM_001037997	Fert2	fer (fms/fps related) protein kinase, testis specific 2	5.46725	5.56288	5.29712	5.56909	7.10165	6.93898	5.9823	6.43739	-1.14099	0.000792
A_51_P310886	AK047015	-	-	8.99459	8.61571	8.28248	9.66397	7.04334	7.86616	8.16224	7.73491	1.18752	0.003143
A_51_P165704	NM_008568	Mcm7	minichromosome maintenance deficient 7 (S. cerevisiae)	10.6834	10.5383	10.1509	10.8996	9.89401	9.69291	9.55672	9.54512	0.895872	0.001367
A_52_P423276	AK050490	Osbpl10	oxysterol binding protein-like 10	6.73102	7.34582	6.78782	7.22713	6.23412	6.50864	5.81349	6.07128	0.86607	0.002838
A_51_P509760	NM_016860	Actr1a	ARP1 actin-related protein 1 homolog A (yeast)	12.0713	11.9058	12.0991	12.3709	11.6051	11.4963	11.3629	11.3153	0.666873	0.004916
A_52_P627256	NM_175323	E330037G11Rik	RIKEN cDNA E330037G11 gene	8.59938	8.1607	7.83758	8.35246	7.47826	7.51935	6.96266	6.93718	1.01317	0.001125
A_51_P400123	AK053110	-	-	6.44858	6.45791	6.19496	6.44211	5.69007	5.64352	5.55682	5.95453	0.674654	0.004144
A_52_P103513	BC083148	Rpl13	ribosomal protein L13	7.95182	7.59197	7.52506	7.50914	7.02218	7.05009	6.70627	6.98053	0.704729	0.003999
A_52_P610900	NM_009806	Cask	calcium/calmodulin-dependent serine protein kinase (MAGUK family)	5.61738	5.46436	5.56647	5.59606	6.32899	6.55401	6.31927	5.88333	-0.71033	0.004425
A_51_P488888	NM_013632	Pnp	purine-nucleoside phosphorylase	7.28506	7.53628	8.65431	8.51012	9.37774	9.46373	8.66249	9.34395	-1.21553	0.00306
A_52_P1020291	AK037633	Gyk	glycerol kinase	9.33697	9.17939	9.09569	8.82227	8.45079	8.51919	8.19919	8.33193	0.733304	0.003005
A_52_P181022	NM_028126	2610019A05Rik	RIKEN cDNA 2610019A05 gene	4.73285	4.69072	4.89022	4.30921	6.46056	6.21583	4.97471	5.68834	-1.17911	0.002293
A_52_P521163	NM_026856	Zfp644	zinc finger protein 644	9.86499	9.96237	8.73607	9.62016	8.54159	8.83537	8.55974	8.42278	0.956029	0.00433
A_52_P590416	NM_028601	D11Bwg0280e	DNA segment, Chr 11, Brigham & Women's Genetics 0280e expressed	11.0122	10.6794	10.8857	11.2219	9.92996	9.7311	9.9867	9.63608	1.12882	0.00012
A_51_P316553	NM_010612	Kdr	kinase insert domain protein receptor	10.0368	9.85319	9.36393	9.7938	9.17613	8.91694	8.93622	8.36176	0.914178	0.002287
A_52_P8766	NM_028922	Ppapdc2	phosphatidic acid phosphatase type 2 domain containing 2	7.06831	6.68935	7.02157	6.36563	8.0167	7.99111	7.15938	7.52834	-0.88767	0.004696
A_52_P135455	AK148928	Pdia6	protein disulfide isomerase associated 6	7.25505	7.57627	7.02157	7.27813	6.53211	6.55401	6.27515	6.49829	0.817863	0.001427
A_51_P516625	NM_008090	Gata2	GATA binding protein 2	6.81599	6.44646	6.42975	6.99283	5.67211	5.8392	6.31927	5.36207	0.873092	0.004097
A_52_P110541	NM_001033380	E030018N11Rik	RIKEN cDNA E030018N11 gene	6.20038	6.29505	6.07889	5.26764	6.99348	7.23218	6.72348	7.85628	-1.24087	0.001312
A_51_P271094	AK038190	-	-	8.88485	8.60415	8.25213	8.02925	7.02218	7.42474	8.05434	7.48081	0.947077	0.00413
A_52_P177661	AK031423	Cwf19l2	CWF19-like 2, cell cycle control (S. pombe)	8.87532	8.92852	7.98324	9.08354	7.55884	7.57547	8.04637	7.43167	1.06457	0.001829
A_51_P466829	NM_175474	A230106M15Rik	RIKEN cDNA A230106M15 gene	9.54396	9.7327	8.89181	9.37471	8.75868	8.70051	8.4751	8.45696	0.787984	0.004266
A_51_P172542	NM_009207	Slc4a2	solute carrier family 4 (anion exchanger), member 2	11.9477	11.6741	11.812	12.0553	11.1088	10.991	11.3743	11.0582	0.739192	0.002523
A_51_P192998	XM_283972	1700065A05Rik	RIKEN cDNA 1700065A05 gene	8.45455	8.0343	8.53335	8.36824	9.29927	9.423	8.67352	9.27942	-0.82119	0.003468
A_51_P394384	NM_024254	2410042D21Rik	RIKEN cDNA 2410042D21 gene	7.58535	7.22692	7.74255	7.07202	8.58193	8.7803	8.36614	8.35189	-1.11335	0.000279
A_52_P530291	NM_008842	Pim1	proviral integration site 1	8.06086	7.90835	8.09858	7.83286	8.6764	8.69672	8.46888	8.6249	-0.64156	0.004582
A_52_P90101	AK036209	Atxn2	ataxin 2	9.1451	9.10295	8.07711	8.51721	7.75972	7.69177	7.75089	7.67809	0.990476	0.00207
A_52_P1084127	AK054375	-	-	8.1062	8.15367	7.80659	8.05872	7.15446	7.29704	7.07779	6.79872	0.949292	0.00045
A_52_P671465	AK051363	-	-	8.46715	8.71818	8.03317	8.94835	7.57104	7.88627	7.80681	7.21641	0.92158	0.002995
A_51_P493543	NM_008049	Ftl2	ferritin light chain 2	14.2099	13.5182	14.558	14.0572	14.7826	14.7109	15.2367	15.1135	-0.87505	0.004437
A_51_P348764	NM_023229	Fastk	Fas-activated serine/threonine kinase	8.26872	8.35716	8.10708	8.04406	7.60938	7.55328	7.44089	7.34805	0.706354	0.002673
A_52_P669485	NAP045951-1	-	-	7.6693	7.66549	7.05709	7.35139	6.41802	6.33756	6.96266	6.77921	0.811456	0.004143
A_52_P819220	AK047230	-	-	6.39327	7.00271	6.42975	6.7253	5.93571	5.77368	5.81349	5.51095	0.8793	0.001381
A_52_P347770	NM_145484	BC021442	cDNA sequence BC021442	11.6461	10.7618	11.7104	11.5813	12.5264	12.6824	12.1803	12.9214	-1.15271	0.000853
A_51_P258409	NM_010423	Hey1	hairy/enhancer-of-split related with YRPW motif 1	7.97478	7.66549	7.5187	7.7267	6.62856	6.79988	6.67134	6.57945	1.05161	0.000137
A_51_P234833	NM_133789	Strn4	striatin, calmodulin binding protein 4	10.7225	10.4261	10.4581	10.9627	10.0672	9.82208	10.0003	9.85114	0.707165	0.004281
A_52_P883800	AK051623	-	-	8.91462	8.85563	8.49499	8.95359	7.77877	8.04975	7.44089	7.59124	1.08955	0.000253
A_51_P388310	NM_009873	Cdk6	cyclin-dependent kinase 6	5.19174	5.04751	5.43802	5.30075	6.6471	6.49125	5.81349	6.53363	-1.12686	0.000356
A_52_P136914	NM_024437	Nudt7	nudix (nucleoside diphosphate linked moiety X)-type motif 7	13.2681	12.936	13.881	13.3743	14.0841	14.1301	14.2302	14.4029	-0.84694	0.003112
A_51_P505974	AK038328	-	-	9.50218	9.40863	8.81345	9.54579	8.33828	8.5615	8.35284	8.23856	0.944718	0.001005
A_52_P513099	AK036998	Ppp3ca	protein phosphatase 3, catalytic subunit, alpha isoform	11.8789	11.1713	11.1538	11.6897	10.5094	10.6107	10.3374	10.4871	0.987279	0.000818
A_52_P1139491	AK019832	4930588G05Rik	RIKEN cDNA 4930588G05 gene	9.82588	9.77055	9.119	9.90075	8.49243	8.83767	8.72753	8.8118	0.936688	0.001303
A_52_P154741	NM_010707	Lgals6	lectin, galactose binding, soluble 6	8.62411	8.5054	7.98785	8.34051	7.64673	7.39074	7.67344	7.1871	0.889965	0.001489
A_52_P550932	NM_008197	H1f0	H1 histone family, member 0	6.94403	6.64493	7.25365	6.96197	8.54778	8.53201	7.45216	7.94215	-1.16738	0.001045
A_52_P132154	AK050763	Senp6	SUMO/sentrin specific peptidase 6	7.69976	7.61263	6.96658	7.31929	6.40718	6.55401	6.61754	5.72949	1.07251	0.001287
A_51_P443393	NM_134150	Otub1	OTU domain, ubiquitin aldehyde binding 1	9.10211	9.32267	8.75243	9.01503	8.40247	8.05173	8.02223	8.056	0.914953	0.000774
A_52_P515423	NM_019667	Stam2	signal transducing adaptor molecule (SH3 domain and ITAM motif) 2	7.40822	7.24688	7.82732	7.65133	8.75974	8.79929	7.86099	8.67593	-0.99055	0.002095
A_52_P436258	NM_007569	Btg1	B-cell translocation gene 1, anti-proliferative	8.12452	7.85949	8.37691	8.07324	9.55214	9.54681	8.44379	9.1295	-1.05952	0.001858
A_51_P248328	NM_144558	Bivm	basic, immunoglobulin-like variable motif containing	7.4858	7.21346	7.81699	6.99283	8.42952	8.60395	7.87869	8.17651	-0.8949	0.00322
A_51_P200867	NM_029624	2400010G15Rik	RIKEN cDNA 2400010G15 gene	12.5086	11.9874	13.5375	13.4861	11.9724	11.5014	11.8512	11.5088	1.1715	0.004332
A_52_P326245	ENSMUST00000065648	-	-	8.46715	8.40088	8.7084	8.63277	9.32615	9.04274	9.25422	9.38971	-0.7009	0.003131
A_52_P241582	AK014181	2410075D05Rik	RIKEN cDNA 2410075D05 gene	6.99479	7.26004	7.14226	7.11004	6.46579	6.67192	5.95535	6.27983	0.783562	0.002851
A_51_P358152	NM_029100	Sepn1	selenoprotein N, 1	7.09216	7.05269	7.00347	7.32738	6.67447	6.43172	6.3409	6.16436	0.716062	0.003504
A_52_P352187	NM_144823	Acsl6	acyl-CoA synthetase long-chain family member 6	8.80182	8.36174	9.4332	8.73063	10.8986	11.0951	10.3953	10.4358	-1.87435	1.43e-05
A_52_P273546	NM_016781	Prkag1	protein kinase, AMP-activated, gamma 1 non-catalytic subunit	8.17572	7.97968	8.63092	8.18437	10.3164	10.3581	8.91279	9.69716	-1.57845	0.000301
A_52_P1075882	AK043224	-	-	5.27527	5.79697	5.54167	5.86373	4.70871	5.07377	4.70047	4.83236	0.790582	0.002625
A_52_P629098	TC1419321	-	-	10.4605	10.1272	10.1693	10.6393	9.09061	9.46596	9.42505	9.01318	1.10035	0.000231
A_51_P304561	AK013640	2900042K05Rik	RIKEN cDNA 2900042K05 gene	7.88399	7.81338	8.73881	9.00244	7.20853	7.36867	6.63566	6.68802	1.38444	0.00071
A_52_P19329	AK147452	Snx27	sorting nexin family member 27	4.89495	4.57058	5.59085	5.42616	6.13914	6.06736	5.87173	6.26589	-0.9654	0.00227
A_51_P313855	NM_019798	Pde4a	phosphodiesterase 4A, cAMP specific	8.75935	8.59509	7.91225	8.49941	7.50647	7.49918	7.35991	7.08751	1.07826	0.000531
A_52_P637282	NM_153138	Waspip	Wiskott-Aldrich syndrome protein interacting protein	8.00864	8.1466	7.55022	7.989	7.35111	7.35591	6.83926	7.11111	0.759266	0.004325
A_52_P424484	AK028953	9430083G14Rik	RIKEN cDNA 9430083G14 gene	8.08235	7.93115	7.53139	7.95805	7.10836	7.23915	7.22456	7.06351	0.71684	0.003433
A_52_P57557	NAP026921-1	-	-	5.91987	5.7697	5.49077	5.94998	7.06419	7.13095	6.25264	6.48631	-0.95094	0.002195
A_51_P479618	NM_134006	Rdh5	retinol dehydrogenase 5	7.60672	7.5227	7.41981	7.47311	7.00071	7.05404	6.56198	6.69845	0.676792	0.004876
A_51_P212713	NM_023684	Lime1	Lck interacting transmembrane adaptor 1	9.76169	9.77399	9.00078	9.18058	8.72633	8.46375	8.48129	8.19872	0.961737	0.001658
A_51_P180613	NM_153783	Paox	polyamine oxidase (exo-N4-amino)	11.4601	11.4054	11.5324	11.5686	10.926	10.9109	10.8921	10.4319	0.701412	0.00388
A_52_P499523	ENSMUST00000085415	-	-	7.34771	7.29241	7.29887	7.70201	6.46056	6.55401	6.3409	6.2376	1.01198	0.00023
A_52_P156932	NM_153085	Wac	WW domain containing adaptor with coiled-coil	5.73468	5.92615	6.04395	6.23418	7.94354	7.84119	6.08583	7.2593	-1.29773	0.00355
A_51_P197863	NM_001037099	Cacnb4	calcium channel, voltage-dependent, beta 4 subunit	7.02947	6.95093	6.67804	6.84285	5.96553	5.78322	6.31927	6.34758	0.771422	0.003006
A_51_P186232	NM_181579	Pof1b	premature ovarian failure 1B	5.75515	5.88436	6.50881	6.412	7.19914	7.61618	6.68889	7.33475	-1.06966	0.001464
A_52_P630563	NM_027652	D5Wsu178e	DNA segment, Chr 5, Wayne State University 178, expressed	5.16292	4.88837	4.72487	4.49045	5.69007	5.8931	5.52164	5.51095	-0.83729	0.001943
A_52_P520742	BC040811	Rbm28	RNA binding motif protein 28	5.16292	5.42997	5.2367	4.75057	6.77904	6.8186	5.29243	6.22325	-1.13329	0.004474
A_52_P489131	AK078573	7030407O06Rik	RIKEN cDNA 7030407O06 gene	8.77478	8.60673	8.62204	8.78749	7.60701	7.63743	8.1697	7.69902	0.919471	0.000667
A_51_P476509	NM_175537	Zbtb38	zinc finger and BTB domain containing 38	6.84887	7.32093	6.14635	6.7253	5.44787	5.90189	5.87173	5.68834	1.03291	0.001704
A_52_P324934	AK045391	Itga6	integrin alpha 6	7.12967	7.44707	7.26888	8.81653	6.82047	6.5428	5.87173	6.44978	1.24434	0.004567
A_52_P316584	AK013364	2810458H16Rik	RIKEN cDNA 2810458H16 gene	7.14813	7.12995	6.4024	7.51624	6.20939	6.43778	5.87173	5.98886	0.922235	0.003786
A_52_P305995	NM_019496	Ammecr1	Alport syndrome, mental retardation, midface hypoplasia and elliptocytosis chromosomal region gene 1 homolog (human)	7.62083	8.41859	7.18304	8.9272	6.08582	6.5428	6.31927	6.61289	1.64722	0.000413
A_51_P249889	AK084210	-	-	7.96047	7.63299	6.87001	7.43617	6.15217	6.45583	6.8232	6.49829	0.99254	0.002378
A_52_P236097	AK017529	Sf3b3	splicing factor 3b, subunit 3	9.8101	9.48276	9.24377	9.45818	8.73394	8.97444	8.80021	8.4006	0.771405	0.003417
A_52_P771575	AK082584	-	-	8.46296	8.55428	7.58106	7.80994	7.08474	7.24262	7.33607	7.23085	0.878489	0.004039
A_52_P385020	TC1425352	-	-	6.68994	6.88454	6.04395	6.5428	5.57884	5.46544	5.62494	5.36207	1.03248	0.000549
A_52_P732508	A_52_P732508	-	-	9.84149	9.28776	10.9521	10.4078	11.8026	12.0239	11.4071	12.1521	-1.72415	0.000225
A_52_P883243	AK045633	Smug1	single-strand selective monofunctional uracil DNA glycosylase	6.71353	6.7651	6.09605	6.91978	5.74264	5.93653	5.87173	5.51095	0.858152	0.002698
A_52_P507649	AK045318	B130065D12Rik	RIKEN cDNA B130065D12 gene	6.02724	6.24965	6.04395	6.45693	5.4688	5.35476	5.69028	5.463	0.700232	0.003843
A_51_P493486	AK048179	Mllt4	myeloid/lymphoid or mixed lineage-leukemia translocation to 4 homolog (Drosophila)	7.893	8.28819	7.30627	8.36037	7.09828	7.22869	6.68889	6.67753	1.03861	0.002079
A_52_P428228	NM_026977	1810031K17Rik	RIKEN cDNA 1810031K17 gene	5.4182	5.45298	5.61482	5.56909	6.92295	6.7617	5.87173	6.63476	-1.03401	0.001153
A_52_P19519	AK035546	Plce1	phospholipase C, epsilon 1	7.81958	7.67289	7.62907	7.78664	6.86867	6.96442	7.18575	7.06351	0.706456	0.002423
A_51_P164270	NM_021336	Snrpa1	small nuclear ribonucleoprotein polypeptide A'	9.41042	8.85237	9.69951	9.32503	10.3954	10.4994	9.74914	10.202	-0.88964	0.003533
A_52_P472515	AK088377	Nisch	nischarin	9.34736	9.33049	8.46223	8.81077	8.08632	8.37797	7.82506	8.09203	0.892366	0.00351
A_52_P401423	NM_025279	Hnrpk	heterogeneous nuclear ribonucleoprotein K	8.05272	8.24583	9.11479	9.38444	10.8353	11.2225	9.43843	10.9319	-1.9076	0.000525
A_52_P323309	NAP049879-1	-	-	4.99465	4.4847	5.51644	5.23375	6.29414	6.6407	5.41117	6.22325	-1.08493	0.003481
A_52_P92072	AK051841	Chrm3	cholinergic receptor, muscarinic 3, cardiac	6.83798	7.39436	6.09605	6.34984	5.52986	5.93653	5.48567	5.51095	1.05381	0.002704
A_51_P296456	XM_902605	Ankrd11	ankyrin repeat domain 11	10.5301	10.9371	9.99811	11.7632	9.45546	9.5856	9.10354	8.96649	1.52936	0.00065
A_52_P236607	BC066170	Ercc8	excision repaiross-complementing rodent repair deficiency, complementation group 8	7.89898	7.81783	7.55644	8.01929	6.91914	7.34626	6.59922	6.61289	0.953758	0.001211
A_51_P145232	ENSMUST00000072181	-	-	8.3855	8.03047	8.47213	7.96844	8.84558	9.04274	8.76947	9.0006	-0.70046	0.004679
A_52_P421133	NM_007533	Bckdha	branched chain ketoacid dehydrogenase E1, alpha polypeptide	10.7701	10.1361	11.1599	10.5321	12.0706	11.6595	11.6184	11.7835	-1.13343	0.000568
A_51_P304163	NM_177311	Serac1	serine active site containing 1	7.25505	6.84581	6.64341	7.23576	6.46579	6.32453	5.84287	6.11857	0.807067	0.003966
A_51_P174743	AK031553	Sec24a	SEC24 related gene family, member A (S. cerevisiae)	8.10357	8.31207	8.21721	8.88395	7.25764	7.36867	6.72348	6.86499	1.32551	0.00014
A_52_P419089	NM_010243	Fut9	fucosyltransferase 9	7.20684	8.10892	7.30627	7.76892	8.58554	8.75135	8.46888	8.24213	-0.91424	0.002701
A_52_P1042412	NM_027285	1700029I01Rik	RIKEN cDNA 1700029I01 gene	12.4002	11.5364	12.2785	12.2252	13.1919	13.619	13.1261	13.4494	-1.23657	0.000228
A_51_P391367	NM_031182	Tcfap4	transcription factor AP4	7.28081	7.7141	7.15871	7.97361	6.74502	6.89996	5.92796	6.67753	0.969193	0.003715
A_51_P355472	NM_025385	Prr13	proline rich 13	11.3783	11.3569	11.5158	12.1734	11.0879	10.7704	10.4039	10.33	0.958032	0.00277
A_51_P199364	NM_016903	Esd	esterase D/formylglutathione hydrolase	10.5482	9.9231	10.9366	10.5435	11.5884	11.7541	11.0169	11.3187	-0.93165	0.003538
A_51_P505689	NM_010630	Kifc2	kinesin family member C2	8.23265	8.34641	7.76422	8.41457	7.67638	7.41555	6.40415	7.20183	1.01498	0.00373
A_52_P354837	AK053294	LOC77413	hypothetical LOC77413	8.17067	8.78228	7.49299	8.24118	7.18334	6.97697	7.24997	7.34142	0.983856	0.002846
A_52_P218002	NM_144863	Wdr36	WD repeat domain 36	6.37917	6.40564	7.01255	6.14551	8.95106	8.7659	8.05434	8.8821	-2.17764	2.94e-06
A_52_P503809	NM_011654	Tuba2	tubulin, alpha 2	8.59168	8.59119	9.77216	9.62674	10.9962	10.8087	10.22	10.7019	-1.53624	0.000354
A_51_P504237	NM_023220	2010106G01Rik	RIKEN cDNA 2010106G01 gene	8.67969	8.45337	8.74971	8.54525	9.94363	9.67503	9.47785	9.47407	-1.03564	0.000215
A_52_P558601	NM_009826	Rb1cc1	RB1-inducible coiled-coil 1	11.3701	10.6803	10.2502	11.6032	9.36309	10.0777	10.1007	9.6696	1.17317	0.002598
A_52_P540002	AK045133	D14Ertd581e	DNA segment, Chr 14, ERATO Doi 581, expressed	7.9918	8.00334	7.57494	8.06842	7.30804	7.42779	6.77406	6.85571	0.818222	0.003412
A_52_P272429	NM_007914	Ehf	ets homologous factor	5.56123	5.63515	5.29712	5.36481	6.28825	6.03574	6.40415	6.2376	-0.77686	0.001646
A_51_P318365	NM_010513	Igf1r	insulin-like growth factor I receptor	9.50425	9.14612	8.71953	8.7029	8.45606	8.09461	8.23535	8.02733	0.814858	0.00433
A_52_P924051	AK084429	-	-	8.30862	8.17813	7.34272	7.63185	6.93054	7.26668	6.90207	6.95468	0.851841	0.00476
A_51_P304397	BC100404	Cpm	carboxypeptidase M	6.87046	7.00271	7.30627	7.65133	6.61449	6.43778	6.27515	6.07128	0.858016	0.002879
A_52_P311148	AK012141	2410002O22Rik	RIKEN cDNA 2410002O22 gene	6.27712	5.83256	6.25732	6.1271	6.84478	7.13469	6.48492	7.08751	-0.76445	0.004267
A_52_P299746	NM_133781	Cab39	calcium binding protein 39	9.34966	8.91194	9.40761	8.98464	10.1121	10.2214	9.73834	10.0677	-0.87142	0.001373
A_51_P217369	NM_027880	1200003M09Rik	RIKEN cDNA 1200003M09 gene	8.36552	8.69172	8.32683	8.44092	7.91704	7.68668	7.49652	7.55153	0.793307	0.001654
A_52_P337899	NM_010220	Fkbp5	FK506 binding protein 5	5.94735	6.19596	6.63168	6.55663	7.57589	7.67388	6.77406	7.96392	-1.16403	0.001235
A_51_P302550	NAP057030-1	-	-	10.0022	9.6514	11.1201	10.6401	11.7954	11.9279	10.886	11.594	-1.19739	0.003876
A_52_P860257	AK085706	-	-	8.64473	8.28819	7.64083	8.56592	7.13488	7.766	6.77406	6.90153	1.1408	0.001812
A_52_P684857	NM_172592	Sfrs12	splicing factor, arginine/serine-rich 12	12.005	12.0643	11.2567	12.0279	10.5506	10.6837	11.0247	11.0517	1.01082	0.001233
A_52_P512767	BC021479	C330007P06Rik	RIKEN cDNA C330007P06 gene	9.19582	9.20513	9.32255	8.85063	10.1786	10.3842	9.47135	9.90841	-0.84211	0.003887
A_52_P106081	NM_031843	Dpp7	dipeptidylpeptidase 7	6.05307	6.5835	7.21485	6.55663	7.89973	8.50481	6.97748	8.01487	-1.24721	0.002834
A_52_P266312	AK033346	8030498J20Rik	RIKEN cDNA 8030498J20 gene	8.67057	8.77543	7.82732	8.95621	7.53912	7.78517	7.47448	7.28719	1.03589	0.001861
A_51_P520246	AK081163	-	-	4.65523	4.72869	4.48809	4.30921	5.47916	5.47724	5.33301	4.9056	-0.75344	0.003842
A_51_P202714	NM_018761	Ctnnal1	catenin (cadherin associated protein), alpha-like 1	7.68967	7.95157	8.29369	7.82144	9.05545	9.2766	8.51191	9.09044	-1.04451	0.000691
A_52_P184160	TC1531749	-	-	8.24718	8.44187	8.0509	7.83854	7.08814	7.66356	6.7906	7.38079	0.91385	0.002448
A_51_P165244	NM_018734	Gbp4	guanylate nucleotide binding protein 4	8.87851	8.8675	7.85282	8.46313	7.55148	7.1159	7.15938	7.10328	1.28298	0.00032
A_52_P875299	AK034190	-	-	6.99479	7.36117	6.42975	6.57033	5.75975	6.15826	5.81349	5.95453	0.917499	0.00242
A_52_P947954	AK081157	-	-	8.2032	8.27204	7.7316	7.3828	7.01863	7.32677	6.56198	6.98053	0.925433	0.003563
A_52_P477386	A_52_P477386	-	-	4.71379	4.87146	4.92881	4.92994	6.07217	5.7544	5.69028	5.53435	-0.9018	0.000624
A_51_P428578	NM_025459	1810015C04Rik	RIKEN cDNA 1810015C04 gene	9.37472	9.44149	10.8373	9.73416	11.0405	11.4038	10.8823	11.1608	-1.27492	0.001412
A_52_P520859	NM_010228	Flt1	FMS-like tyrosine kinase 1	9.07319	8.32934	8.28248	8.67145	7.74257	7.8796	7.64349	7.38079	0.927501	0.001732
A_51_P386304	NM_207678	Ccnl2	cyclin L2	13.8382	13.4655	12.9584	13.3889	12.5958	12.4368	12.8226	12.4445	0.837845	0.003075
A_52_P515572	NM_172523	Slc18a2	solute carrier family 18 (vesicular monoamine), member 2	4.46556	4.24542	4.63466	4.1749	5.91294	5.60101	5.20801	5.00902	-1.05261	0.000863
A_52_P948237	AK077237	-	-	9.10211	9.10478	8.50789	9.00244	8.14134	8.30348	7.86986	7.68859	0.928488	0.001413
A_52_P41660	NAP042606-1	-	-	5.4306	5.85003	5.75092	5.6992	4.9048	4.7451	5.1188	5.04193	0.730029	0.002863
A_51_P208083	NM_009115	S100b	S100 protein, beta polypeptide, neural	10.2908	10.2522	9.42302	10.0923	9.12494	8.96921	9.08255	8.97295	0.97715	0.001085
A_52_P121110	AK046580	Cox5a	cytochrome c oxidase, subunit Va	6.3578	6.69421	6.52158	7.23576	5.60746	5.87535	5.41117	5.58004	1.08383	0.000549
A_51_P377620	NM_172648	Ifi205	interferon activated gene 205	9.78906	9.74913	9.28182	10.0204	9.08041	8.65825	9.09518	8.88438	0.780556	0.003973
A_51_P161582	NM_007584	Ddr1	discoidin domain receptor family, member 1	13.0688	12.5886	12.8282	12.9666	12.1365	12.0605	11.8883	11.7932	0.893407	0.000728
A_52_P255458	AK048015	Air	antisense Igf2r RNA	7.10161	7.24026	6.46982	7.56497	6.27043	6.52012	5.81349	6.00572	0.941726	0.003872
A_52_P260126	NM_026476	2610101N10Rik	RIKEN cDNA 2610101N10 gene	11.5132	11.2731	10.6004	11.3984	10.2768	10.6066	10.1175	10.1488	0.908838	0.002722
A_51_P158400	XM_130233	Mnab	membrane associated DNA binding protein	8.24235	8.76162	8.30852	8.81365	7.14797	7.16793	7.93924	7.20183	1.16729	0.00049
A_52_P247513	NM_207659	Hook3	hook homolog 3 (Drosophila)	10.8632	11.0902	9.75197	10.9185	9.12659	9.27914	9.41831	9.34892	1.36274	0.000428
A_51_P422839	NM_133888	Smpdl3b	sphingomyelin phosphodiesterase, acid-like 3B	6.37917	6.15434	6.83974	6.87632	7.58072	7.48166	7.35991	7.46868	-0.91035	0.00131
A_52_P412109	NM_009051	Rex2	reduced expression 2	10.7083	9.87687	10.8582	10.6634	11.6845	12.215	11.3336	12.0248	-1.28778	0.00051
A_52_P630828	NM_016721	Iqgap1	IQ motif containing GTPase activating protein 1	8.27109	8.03239	8.79778	8.06842	9.74211	9.71056	9.06981	9.43094	-1.19594	0.000356
A_51_P216595	NM_175482	Usp28	ubiquitin specific peptidase 28	7.49714	7.85733	7.64083	7.95805	7.08474	7.1159	6.80697	6.67753	0.817052	0.001819
A_52_P16232	BC056990	Gabbr1	gamma-aminobutyric acid (GABA-B) receptor, 1	6.3434	6.54642	6.58378	6.3014	5.72533	5.48893	5.81349	5.80845	0.7347	0.002275
A_52_P544878	AK122283	Nedd4l	neural precursor cell expressed, developmentally down-regulated gene 4-like	7.91678	7.81115	7.4668	8.47776	6.65169	6.77614	6.27515	6.46206	1.37686	0.000109
A_51_P464394	NM_031180	Klb	klotho beta	5.14832	4.93795	5.56647	5.6992	6.21561	6.31797	5.81349	6.22325	-0.8046	0.004472
A_52_P40367	NM_026065	D10Ertd322e	DNA segment, Chr 10, ERATO Doi 322, expressed	9.92252	8.93058	10.5591	9.94483	11.1712	11.6776	10.7951	11.1842	-1.36776	0.001202
A_52_P149200	NM_198003	1300003B13Rik	RIKEN cDNA 1300003B13 gene	11.0035	10.2538	10.8063	10.7291	11.7686	12.3794	10.9529	11.8751	-1.04585	0.004185
A_51_P202498	NM_009120	Sar1a	SAR1 gene homolog A (S. cerevisiae)	10.2937	9.42989	9.90121	9.50533	10.6569	10.8431	10.4443	10.5696	-0.84594	0.003497
A_52_P682456	AK082305	Pex1	peroxisome biogenesis factor 1	11.0205	10.6095	10.6302	10.5003	9.95065	9.98016	10.2025	9.87662	0.687632	0.004835
A_52_P496566	NM_001039959	Ahnak	AHNAK nucleoprotein (desmoyokin)	9.73906	10.2032	8.60714	9.31489	8.33828	8.63334	7.98951	8.48132	1.10547	0.004254
A_52_P508355	NM_010561	Ilf3	interleukin enhancer binding factor 3	6.16871	6.36363	6.44323	6.23418	7.02573	6.95175	6.87095	7.25224	-0.72273	0.002517
A_52_P316824	BC035276	Ttll5	tubulin tyrosine ligase like family 5	9.44309	8.84584	9.30048	9.68775	8.52037	8.1118	8.71687	7.94215	0.996493	0.001859
A_52_P200465	NM_018862	Agpat1	1-acylglycerol-3-phosphate O-acyltransferase 1 (lysophosphatidic acid acyltransferase, alpha)	12.8623	12.8914	11.9443	12.6284	11.5428	11.7117	11.4883	11.8026	0.94525	0.002045
A_51_P309219	NM_011274	C80913	expressed sequence C80913	8.09565	8.0092	8.34132	8.29995	8.90267	9.02066	8.74864	8.77286	-0.67468	0.003949
A_52_P684402	NM_013782	Ptdss2	phosphatidylserine synthase 2	6.7598	7.06398	7.5688	7.5988	8.53289	8.30514	7.86986	8.37807	-1.02365	0.001462
A_51_P324592	NM_025927	Mrpl45	mitochondrial ribosomal protein L45	8.62788	8.0247	9.31889	8.64254	10.097	10.1103	9.2655	9.8558	-1.17865	0.001725
A_52_P26386	NM_001013808	LOC433801	similar to RIKEN cDNA 6330416L07 gene	8.23022	7.99353	8.93544	8.5863	9.46333	9.87169	9.00001	9.61834	-1.05197	0.001796
A_52_P5454	NM_054042	Cd248	CD248 antigen, endosialin	7.19346	7.26004	7.11724	7.12869	6.83268	6.33106	6.38333	6.38675	0.691399	0.004108
A_51_P339023	NM_175445	Rassf2	Ras association (RalGDS/AF-6) domain family 2	9.24977	8.59639	9.23604	8.97436	7.67186	7.85939	8.1321	7.88852	1.12617	0.000231
A_52_P509853	AK016443	4931408A02Rik	RIKEN cDNA 4931408A02 gene	7.3559	7.55241	7.38528	8.5313	6.471	6.63544	6.7906	6.81797	1.02747	0.002576
A_52_P273935	AK020313	9230104K21Rik	RIKEN cDNA 9230104K21 gene	10.4579	10.1357	9.78414	10.2988	9.30293	9.45178	9.36678	9.14673	0.85207	0.001508
A_52_P529980	BC034159	Cab39l	calcium binding protein 39-like	9.66895	9.83021	9.17264	9.85528	8.70435	8.72925	8.70075	8.54626	0.961617	0.000657
A_52_P501447	XM_919663	LOC631624	similar to reduced expression 2	9.76944	8.99495	9.84131	9.37666	10.2953	10.9038	10.3085	10.8944	-1.10492	0.000999
A_52_P811068	AK030462	-	-	8.00584	8.02855	7.88284	8.13449	7.19914	7.28699	7.49652	7.49284	0.644059	0.004834
A_51_P327751	NM_008331	Ifit1	interferon-induced protein with tetratricopeptide repeats 1	7.84132	7.50899	6.8499	7.16527	6.49166	6.50864	6.20668	6.69845	0.865015	0.003984
A_52_P980445	AK086324	D930021H04Rik	RIKEN cDNA D930021H04 gene	7.08265	7.52543	7.08318	7.31929	6.66994	6.42563	6.42471	6.47424	0.754006	0.002291
A_51_P108923	AK035046	-	-	12.0766	11.6845	10.7833	11.6131	10.3614	9.85817	10.8029	10.7154	1.10491	0.003346
A_52_P438170	AK084787	A230075M04Rik	RIKEN cDNA A230075M04 gene	6.26204	5.65515	6.2725	6.7253	7.36798	7.56719	6.87095	7.41912	-1.07756	0.001316
A_52_P668196	NM_021461	Mknk1	MAP kinase-interacting serine/threonine kinase 1	5.6063	6.06733	6.06152	5.81859	7.48344	7.21108	6.22982	7.0143	-1.09622	0.001667
A_51_P338392	AK037143	-	-	6.46889	6.69421	5.63841	7.14709	4.74326	5.08918	5.62494	5.66731	1.20597	0.003092
A_51_P430833	NM_008422	Kcnc3	potassium voltage gated channel, Shaw-related subfamily, member 3	7.42794	7.43262	7.06584	7.93704	6.38527	6.65118	6.59922	6.83696	0.847701	0.002837
A_52_P55666	NM_008636	Mtf1	metal response element binding transcription factor 1	5.01068	3.86374	4.63466	5.01201	5.79337	5.83002	5.16404	5.70906	-0.99385	0.004319
A_52_P23308	NM_027482	5730508B09Rik	RIKEN cDNA 5730508B09 gene	6.00981	5.94253	5.98989	5.30075	6.79576	7.00584	6.5807	6.71906	-0.9646	0.00098
A_51_P473252	NM_011777	Zyx	zyxin	10.4874	10.2984	10.0985	9.93028	9.62063	9.20189	9.42168	8.87752	0.923219	0.001518
A_51_P322933	AK084126	-	-	8.37221	7.69485	7.73709	8.30405	7.18651	6.95175	6.90207	7.0473	1.00514	0.000698
A_52_P851862	AK080781	-	-	7.6964	7.65806	7.11724	7.20094	6.77904	6.46179	6.18321	6.27983	0.992192	0.000885
A_51_P114826	NM_019707	Cdh13	cadherin 13	8.19326	8.09614	7.96932	8.21959	7.24247	7.31363	7.15938	7.80413	0.739671	0.003887
A_51_P103000	NM_008851	Pitpnm1	phosphatidylinositol membrane-associated 1	9.89049	10.0862	9.36571	9.7493	9.21084	9.09936	8.89378	8.78269	0.776258	0.003862
A_51_P427530	NM_025700	Pgm1	phosphoglucomutase 1	6.01855	5.85003	6.22647	5.54161	6.64248	6.65118	6.48492	6.75944	-0.72534	0.004399
A_51_P453010	NM_026758	Mphosph6	M phase phosphoprotein 6	12.3349	12.1279	12.417	11.4919	12.8978	12.7508	13.0963	12.8982	-0.81783	0.004643
A_52_P142520	NM_198292	Tex2	testis expressed gene 2	4.11728	4.63187	4.63466	5.30075	6.49166	6.50864	5.16404	6.13399	-1.40344	0.001228
A_51_P241861	NM_016921	Tcirg1	T-cell, immune regulator 1, ATPase, H+ transporting, lysosomal V0 protein A3	8.61275	8.90672	9.7149	9.53709	8.07609	7.93857	7.87869	8.12719	1.18773	0.000621
A_52_P95577	NM_177865	A430070M19	hypothetical protein A430070M19	4.75169	5.03235	5.20553	5.01201	5.8099	5.56829	5.55682	6.36076	-0.82355	0.003853
A_52_P552589	NM_008279	Map4k1	mitogen activated protein kinase kinase kinase kinase 1	6.93371	7.28277	7.69823	8.27086	6.50188	6.5428	6.74051	6.4249	0.99387	0.003481
A_52_P65351	AK078589	Sema3c	sema domain, immunoglobulin domain (Ig), short basic domain, secreted, (semaphorin) 3C	8.6013	8.76508	7.97861	8.55906	7.51154	7.47577	7.46335	7.39368	1.01493	0.000494
A_51_P257550	NM_010807	Marcksl1	MARCKS-like 1	10.4118	10.226	9.98086	10.0476	9.77464	9.49463	9.05696	9.14864	0.797872	0.003698
A_51_P389147	AK038166	-	-	7.51961	7.30832	6.50881	7.02304	6.25842	6.31797	5.55682	5.80845	1.10453	0.001442
A_52_P723727	AK086918	A430090L17Rik	RIKEN cDNA A430090L17 gene	7.86888	7.48398	7.10031	7.56497	6.58114	6.51439	6.52389	6.89248	0.876558	0.001704
A_52_P254470	XM_619639	Tns1	tensin 1	7.64177	7.44994	7.1088	7.78076	6.30585	6.81394	6.63566	6.61289	0.90323	0.001333
A_52_P590318	AK014327	Cwf19l2	CWF19-like 2, cell cycle control (S. pombe)	8.13489	8.20048	8.02422	8.51721	7.25764	7.53075	6.90207	7.06351	1.03071	0.000424
A_52_P170407	TC1542750	-	-	6.46214	6.38779	5.87533	6.05104	5.49965	5.54605	5.33301	5.463	0.733648	0.003669
A_51_P469550	NM_172523	Slc18a2	solute carrier family 18 (vesicular monoamine), member 2	4.78871	4.83704	5.17367	4.75057	5.60746	5.45355	5.69028	5.60235	-0.70091	0.00329
A_52_P143287	NM_001005608	Itgb4	integrin beta 4	8.84311	8.69657	8.25213	8.36824	8.02381	7.85939	7.38344	7.7042	0.797302	0.003858
A_52_P218976	NM_173369	Cyld	cylindromatosis (turban tumor syndrome)	7.98897	8.28336	7.79611	9.02502	6.91532	7.14956	6.90207	7.0143	1.27806	0.000404
A_52_P755486	AK051072	-	-	7.42794	7.61519	6.8499	7.32738	6.27043	6.31138	6.56198	6.34758	0.932259	0.000989
A_52_P555603	AK032770	Apbb2	amyloid beta (A4) precursor protein-binding, family B, member 2	5.58392	6.46928	6.12978	7.88863	5.4688	5.24877	4.87071	4.44858	1.50868	0.003918
A_51_P457759	NM_146809	Olfr1426	olfactory receptor 1426	4.25048	3.99169	3.77943	3.47497	4.5999	4.46871	4.75931	5.16663	-0.87449	0.00309
A_51_P116986	NM_001004721	Cdc91l1	CDC91 cell division cycle 91-like 1 (S. cerevisiae)	6.37207	6.50285	7.11724	6.78527	8.77774	8.42609	7.62323	8.10777	-1.53935	0.000116
A_52_P852457	AK133644	Stk38	serine/threonine kinase 38	8.87532	8.59249	8.1774	8.25821	7.52915	7.75146	7.582	7.56299	0.869457	0.001496
A_52_P374825	NM_181320	Dusp16	dual specificity phosphatase 16	8.32246	7.79316	7.88284	8.24545	7.32542	7.27008	6.74051	6.99751	0.977596	0.000829
A_52_P196105	NM_175274	Ttyh3	tweety homolog 3 (Drosophila)	7.17094	7.15481	6.74491	7.24433	6.46579	6.1509	6.36225	5.84638	0.872418	0.001659
A_52_P598732	AK040601	4930523C07Rik	RIKEN cDNA 4930523C07 gene	7.22012	7.44994	7.12563	7.35931	6.64248	6.53716	6.25264	6.34758	0.843783	0.000925
A_51_P422300	NM_027209	Ms4a6b	membrane-spanning 4-domains, subfamily A, member 6B	7.39628	8.07768	7.59321	8.39159	7.16737	7.16427	6.70627	6.70879	0.928015	0.003526
A_51_P267933	BC028327	E130013N09Rik	RIKEN cDNA E130013N09 gene	13.196	12.7517	12.4331	12.2499	11.4953	11.3696	11.8367	11.4583	1.11772	0.000572
A_52_P843466	CO796036	-	-	8.23751	7.76113	8.30852	8.56592	7.52163	7.33655	7.38344	6.52195	1.02738	0.002312
A_51_P222475	NM_053252	G430002G23Rik	RIKEN cDNA G430002G23 gene	7.00476	7.54974	7.29887	7.67689	6.60978	6.47365	6.74051	6.789	0.729334	0.004733
A_51_P150105	NM_012022	Ppnr	per-pentamer repeat gene	9.87221	9.35522	8.94732	9.44336	8.1397	8.07138	9.11186	8.26686	1.00708	0.003723
A_52_P408728	NM_011123	Plp1	proteolipid protein (myelin) 1	9.02079	8.79251	7.99703	8.58293	7.9036	7.64006	7.63339	7.35466	0.965385	0.002161
A_51_P327963	NM_172276	Sfrs8	splicing factor, arginine/serine-rich 8	10.9166	10.6531	10.5047	11.0012	10.167	10.1772	10.0003	10.0331	0.674483	0.004918
A_52_P254174	NM_008173	Nr3c1	nuclear receptor subfamily 3, group C, member 1	5.86354	5.69435	5.98989	5.64855	7.68089	7.86616	6.27515	7.61895	-1.56121	0.000376
A_51_P408382	NM_001005608	Itgb4	integrin beta 4	9.55496	8.99986	8.79778	8.84501	8.49755	8.24583	8.00594	8.0065	0.860446	0.002864
A_51_P455657	AK014551	4632404N19Rik	RIKEN cDNA 4632404N19 gene	9.28984	9.06971	8.41507	8.6904	8.08462	8.22141	8.1321	7.78958	0.809328	0.004653
A_51_P504314	NM_025845	Prpf38b	PRP38 pre-mRNA processing factor 38 (yeast) domain containing B	9.76772	10.2864	9.33527	9.99905	9.006	9.04969	8.00594	8.96865	1.08953	0.00266
A_52_P199614	AK155186	Wdfy4	WD repeat and FYVE domain containing 4	13.1382	12.3844	12.988	13.6785	12.2963	11.9097	11.9215	12.0576	1.00101	0.002726
A_51_P189361	NM_027950	1700012B18Rik	RIKEN cDNA 1700012B18 gene	12.782	12.7205	12.5404	12.5661	12.2349	12.0178	11.8354	11.3153	0.80139	0.004292
A_52_P676063	NM_026734	Tmem126b	transmembrane protein 126B	9.23988	8.69657	9.68964	8.95881	10.3652	10.6113	9.55979	10.0877	-1.00979	0.003794
A_52_P551903	NM_015728	Slc33a1	solute carrier family 33 (acetyl-CoA transporter), member 1	10.9251	9.9704	10.2825	9.80833	11.2949	11.4257	11.3147	11.3912	-1.11006	0.000797
A_52_P196057	AK012612	-	-	5.17739	4.87146	5.54167	5.30075	6.86867	7.11211	5.92796	6.20875	-1.30655	0.000586
A_52_P883283	AK034355	-	-	6.72521	6.90143	6.52158	6.78527	5.76823	6.07515	6.11072	5.80845	0.792733	0.00156
[truncated: 206 more rows]

## Sheet: HFD liver
ID	NAME	GENE_SYMBOL	GENE_NAME	Aox4-/-_REP1	Aox4-/-_REP2	Aox4-/-_REP3	Aox4-/-_REP4	WT_REP1	WT_REP2	WT_REP3	WT_REP4	log2(FoldChange) Aox4-/- vs WT	p-value
A_51_P172663	NM_016808	Usp2	ubiquitin specific peptidase 2	10.5251	10.3414	10.1556	10.1575	6.87974	5.58219	8.07441	7.52619	3.27924	2.12579e-05
A_52_P267651	NM_007489	Arntl	aryl hydrocarbon receptor nuclear translocator-like	5.26089	5.52266	5.55169	5.10977	7.2153	7.71413	6.72527	7.31904	-1.88218	3.94008e-06
A_52_P485573	NM_153484	Tef	thyrotroph embryonic factor	11.3551	11.2142	11.0322	11.4884	10.1372	8.46373	10.2299	9.69477	1.64108	0.000736796
A_51_P255765	NM_026424	1500041J02Rik	RIKEN cDNA 1500041J02 gene	9.42469	9.58441	9.27931	9.83407	8.16236	7.92879	8.52112	8.10696	1.35081	1.2566e-05
A_52_P63343	NM_001033302	Gm129	gene model 129, (NCBI)	7.94864	7.10522	7.14036	6.5098	4.22144	4.25353	5.26557	5.06839	2.47377	2.13521e-05
A_51_P205286	NM_008793	Pcsk4	proprotein convertase subtilisin/kexin type 4	8.77391	8.96149	8.95458	8.72232	7.21046	6.5148	7.75128	7.64059	1.57379	8.24165e-05
A_51_P180492	NM_016974	Dbp	D site albumin promoter binding protein	13.7221	13.7544	13.4381	13.7299	12.4735	10.7152	12.6615	12.3314	1.61575	0.00140835
A_51_P363947	NM_007669	Cdkn1a	cyclin-dependent kinase inhibitor 1A (P21)	5.04385	5.17207	5.88471	5.09624	6.80489	5.79633	6.30269	6.68375	-1.0977	0.00161572
A_52_P281659	AK002926	Klf13	Kruppel-like factor 13	7.61745	7.45297	6.98953	6.95432	5.12712	4.83569	6.41852	6.09819	1.63369	0.000714508
A_52_P413947	NM_010840	Mthfr	5,10-methylenetetrahydrofolate reductase	5.99101	6.39668	6.15903	5.92277	7.07851	6.46395	6.58257	6.80986	-0.61635	0.00452815
A_52_P311297	NM_028717	Als2	amyotrophic lateral sclerosis 2 (juvenile) homolog (human)	10.2154	10.1285	9.86161	10.9199	8.74374	8.41647	8.73985	8.71097	1.6286	1.84419e-05
A_51_P180061	NM_028717	Als2	amyotrophic lateral sclerosis 2 (juvenile) homolog (human)	8.54935	8.51871	8.22463	8.4127	6.34316	6.15555	6.3423	6.38244	2.12048	1.15055e-08
A_51_P282760	NM_011066	Per2	period homolog 2 (Drosophila)	8.85448	8.4722	8.19686	8.94397	7.04085	6.63195	7.51896	7.07751	1.54956	3.84042e-05
A_51_P258493	NM_011067	Per3	period homolog 3 (Drosophila)	7.69481	7.45297	6.76962	6.55161	5.18125	4.75801	5.3776	5.2423	1.97746	1.78237e-05
A_51_P267354	NM_175478	Lrfn3	leucine rich repeat and fibronectin type III domain containing 3	7.34406	7.41818	7.54069	7.03623	8.23125	8.12488	8.48998	8.2325	-0.93486	8.10177e-05
A_52_P130079	XM_146279	Lonrf1	LON peptidase N-terminal domain and ring finger 1	7.30877	6.635	6.53188	6.22024	5.67559	5.45029	5.78133	6.03435	0.938582	0.00205489
A_52_P288371	AK037828	BC008163	cDNA sequence BC008163	8.38681	8.03899	8.17861	8.12615	7.6474	7.14977	7.84082	7.69811	0.598615	0.0049252
A_51_P350453	NM_013743	Pdk4	pyruvate dehydrogenase kinase, isoenzyme 4	7.19746	7.2744	7.41625	6.76741	7.87329	8.23677	8.78332	9.10044	-1.33458	0.00046885
A_52_P366525	NM_026424	1500041J02Rik	RIKEN cDNA 1500041J02 gene	10.5095	10.8909	10.2986	11.3031	9.40119	9.31215	9.40017	9.14174	1.43671	4.08544e-05
A_51_P228295	NM_001001880	Mpzl1	myelin protein zero-like 1	6.92838	7.02552	6.80435	6.50374	8.14717	7.77453	7.16601	7.56275	-0.847117	0.00239312
A_52_P470017	NM_028802	Prei4	preimplantation protein 4	11.6938	11.4276	11.1869	11.4397	9.923	10.7043	10.5964	10.698	0.956582	0.000660826
A_51_P440047	NM_173752	1110067D22Rik	RIKEN cDNA 1110067D22 gene	8.38468	8.28041	8.41815	8.83709	9.06032	9.25263	9.08775	9.15724	-0.659405	0.00105653
A_52_P635078	NM_172668	Lrp4	low density lipoprotein receptor-related protein 4	8.51866	8.51136	8.6162	8.57554	7.69687	7.35734	8.16912	8.19463	0.700952	0.00407127
A_51_P493037	NM_018831	Dclre1a	DNA cross-link repair 1A, PSO2 homolog (S. cerevisiae)	9.79681	9.73079	9.68804	9.06506	7.90072	8.29139	8.85609	8.41829	1.20355	0.000360661
A_52_P259817	NM_029692	Upp2	uridine phosphorylase 2	12.8828	13.1759	12.6167	13.3854	11.4199	12.2429	11.479	11.4157	1.37582	0.000136166
A_52_P366666	NM_172442	Dtx4	deltex 4 homolog (Drosophila)	5.8072	6.03569	5.93905	5.87945	6.90984	6.30905	6.30269	6.7117	-0.642973	0.0025907
A_51_P142923	NM_013490	Chka	choline kinase alpha	7.11315	7.8658	7.38485	7.34875	9.28085	8.94439	8.10407	8.40681	-1.25589	0.000728158
A_51_P408631	NM_015747	Slc20a1	solute carrier family 20, member 1	9.77748	9.40375	9.5833	9.80466	8.39679	8.23172	8.89511	8.78491	1.06516	0.000127107
A_51_P363947	NM_007669	Cdkn1a	cyclin-dependent kinase inhibitor 1A (P21)	4.96533	5.20557	5.66456	5.33814	6.73948	5.81851	6.28248	6.73004	-1.09923	0.000753164
A_52_P1156957	A_52_P1156957	-	-	12.101	12.0844	11.7418	11.4268	10.1301	9.83594	11.2061	9.9997	1.54554	0.000352268
A_51_P439876	AK020498	9430080K19Rik	RIKEN cDNA 9430080K19 gene	7.93419	8.09404	7.8914	7.63345	8.81285	8.23677	8.44121	8.64041	-0.644538	0.00243763
A_51_P363947	NM_007669	Cdkn1a	cyclin-dependent kinase inhibitor 1A (P21)	5.3919	5.59002	6.15903	5.36187	7.02991	5.9456	6.41852	6.9419	-0.958279	0.00471806
A_51_P341169	NM_021366	Klf13	Kruppel-like factor 13	9.50816	9.34297	9.29251	9.72736	8.48813	8.00532	8.57015	8.5701	1.05933	8.4722e-05
A_52_P650553	NM_001039710	1500041J02Rik	RIKEN cDNA 1500041J02 gene	12.0042	12.2946	11.7854	12.0916	10.998	9.61669	10.7781	10.4537	1.5823	0.000167263
A_52_P327627	NM_018831	Dclre1a	DNA cross-link repair 1A, PSO2 homolog (S. cerevisiae)	9.66276	9.69069	9.68922	9.08454	7.90974	8.36326	8.67012	8.31769	1.2166	0.000110554
A_52_P403443	XM_109868	Tns3	tensin 3	9.62271	9.74182	9.3582	9.5187	9.06032	8.62925	9.05061	9.10933	0.597978	0.0025163
A_52_P663526	NM_145497	BC016495	cDNA sequence BC016495	10.0188	9.92164	9.37143	9.46057	8.65333	8.28894	8.7348	8.98256	1.02821	0.000413779
A_51_P450561	NM_153484	Tef	thyrotroph embryonic factor	5.73229	5.56341	6.15903	5.62453	4.83244	4.7777	5.03211	4.49757	0.984859	0.000182498
A_51_P296905	XM_896000	Ppat	phosphoribosyl pyrophosphate amidotransferase	8.80604	8.6415	8.70242	8.98203	8.44939	7.68657	8.25096	8.11403	0.657759	0.00349806
A_52_P276776	NM_028717	Als2	amyotrophic lateral sclerosis 2 (juvenile) homolog (human)	9.26617	9.1718	8.79582	9.20737	8.00831	7.60837	7.84785	7.63323	1.33585	5.32755e-06
A_51_P464791	NM_028802	Prei4	preimplantation protein 4	11.4487	11.1207	10.9228	11.1513	9.69517	10.2025	10.4525	10.4029	0.972634	0.000456695
A_52_P676589	AK034561	Fzd8	frizzled homolog 8 (Drosophila)	5.79496	6.29127	5.82019	5.45378	5.05254	4.7181	5.27839	4.87625	0.85873	0.00127818
A_52_P739793	AK077927	AK077927	-	5.02452	4.31759	4.16304	4.10555	5.18125	4.96495	5.34107	5.14501	-0.755391	0.00412359
A_51_P124388	NM_145977	Slc45a3	solute carrier family 45, member 3	7.26342	7.29583	6.99708	6.89746	7.73797	7.87374	7.85484	7.89552	-0.727069	0.000256711
A_51_P198179	NM_023141	Tor3a	torsin family 3, member A	6.9796	6.97342	7.30782	7.00935	7.5508	7.62286	7.71078	7.97338	-0.646905	0.000993729
A_52_P384069	NM_027096	Prei4	preimplantation protein 4	10.0257	10.0181	9.8823	9.77372	8.72679	9.2319	9.06175	9.24534	0.858507	0.000171549
A_52_P129756	NM_020559	Alas1	aminolevulinic acid synthase 1	12.8883	12.9193	12.9246	13.849	11.6443	11.9597	11.7971	11.7116	1.36716	9.11222e-05
A_51_P179987	NM_027985	Mad2l2	MAD2 mitotic arrest deficient-like 2 (yeast)	9.21561	9.86223	9.62009	9.93195	10.104	10.6186	10.2429	10.3777	-0.678341	0.00423503
A_52_P255489	AK047204	Usp2	ubiquitin specific peptidase 2	7.36998	6.26586	7.38196	6.63227	4.14368	3.87418	4.83128	4.0517	2.68731	3.42321e-06
A_52_P381484	NM_133903	Spon2	spondin 2, extracellular matrix protein	5.84335	6.15971	6.41387	5.7614	7.43905	7.09096	7.53354	7.86443	-1.43741	3.01392e-05
A_51_P363947	NM_007669	Cdkn1a	cyclin-dependent kinase inhibitor 1A (P21)	4.79796	5.49492	5.70049	5.48708	6.76599	5.85122	6.23426	6.64565	-1.00416	0.00224557
A_52_P137371	NM_008255	Hmgcr	3-hydroxy-3-methylglutaryl-Coenzyme A reductase	10.614	9.15304	9.45733	10.6014	8.36867	8.15155	8.86998	9.1581	1.31939	0.00454238
A_51_P517843	NM_027450	Glipr2	GLI pathogenesis-related 2	4.96533	4.91847	4.92224	4.77301	5.71533	5.337	5.26557	5.443	-0.545462	0.00214434
A_52_P55661	NM_177870	Slc5a6	solute carrier family 5 (sodium-dependent vitamin transporter), member 6	9.36011	9.36759	9.47921	9.20035	8.23605	6.8835	8.24919	8.39379	1.41118	0.00081626
A_51_P170823	NM_019867	Ngef	neuronal guanine nucleotide exchange factor	9.45846	9.71728	9.16159	9.20035	8.9565	7.71413	8.46428	8.03799	1.0912	0.00162042
A_52_P586391	NAP056404-1	-	-	6.62032	5.67984	5.32214	5.49804	4.74671	5.0352	4.30065	3.95117	1.27165	0.00218965
A_51_P160353	AK036142	-	-	4.46862	3.97203	4.3487	4.45021	5.05254	5.0352	5.0612	5.35672	-0.816526	0.000284758
A_51_P458384	NM_175121	Slc38a2	solute carrier family 38, member 2	10.7931	10.9841	10.6875	10.8712	10.5718	10.2178	10.2375	10.076	0.558194	0.0026563
A_52_P451834	NM_183262	Stk35	serine/threonine kinase 35	6.50151	6.70664	6.54215	6.6153	5.92363	5.68077	5.96711	5.99026	0.700957	0.000195597
A_51_P434017	NM_133903	Spon2	spondin 2, extracellular matrix protein	6.39748	6.89722	7.20706	6.19856	8.22161	7.76129	8.28762	8.57267	-1.53572	9.6346e-05
A_51_P272553	NM_011498	Bhlhb2	basic helix-loop-helix domain containing, class B2	11.2438	10.4462	10.2898	11.1152	10.2085	9.7606	10.073	9.73667	0.829067	0.00496734
A_52_P514352	NM_021542	Kcnk5	potassium channel, subfamily K, member 5	7.9967	8.21189	8.06216	7.76207	6.45255	6.3009	7.03736	7.01127	1.30768	5.40942e-05
A_52_P516034	AK078120	Ptp4a1	protein tyrosine phosphatase 4a1	10.1182	10.2327	10.367	10.5715	9.55036	9.16535	9.8155	9.93568	0.705633	0.00340368
A_51_P387235	NM_021524	Pbef1	pre-B-cell colony-enhancing factor 1	10.7632	10.9272	10.5934	11.3542	10.1034	9.91862	10.317	10.3887	0.727569	0.00271401
A_51_P304681	NM_011802	Clpx	caseinolytic peptidase X (E.coli)	7.0073	7.30854	7.24566	7.30736	8.3555	8.43236	8.23495	8.50429	-1.16456	3.36002e-06
A_51_P405606	NM_010884	Ndrg1	N-myc downstream regulated gene 1	7.59928	7.59825	7.67199	7.53902	8.60961	8.14624	7.85484	8.58927	-0.697856	0.00282166
A_51_P480169	NM_053190	Edg8	endothelial differentiation, sphingolipid G-protein-coupled receptor, 8	6.17457	6.26586	6.15903	6.29054	5.68894	5.72797	5.7433	5.57428	0.538878	0.000651791
A_52_P99082	NAP065150-1	-	-	5.96919	5.83429	5.66456	5.48708	5.2511	4.79721	5.35333	4.93316	0.655081	0.00282179
A_51_P245796	NM_029083	Ddit4	DNA-damage-inducible transcript 4	8.75592	8.60229	8.84825	8.49682	9.00794	9.08214	9.33737	9.41047	-0.533661	0.00374664
A_52_P544878	AK122283	Nedd4l	neural precursor cell expressed, developmentally down-regulated gene 4-like	5.51343	5.1889	4.94996	5.17603	6.1075	6.12848	5.81846	5.83351	-0.764907	0.000527271
A_51_P183373	NM_024282	5830417C01Rik	RIKEN cDNA 5830417C01 gene	6.72367	6.75048	6.92378	6.63788	7.27221	7.456	7.10115	7.45574	-0.562323	0.00162732
A_51_P518940	NM_173788	Npr2	natriuretic peptide receptor 2	9.89425	10.196	10.001	10.4881	9.20572	8.95981	9.81849	9.40759	0.796927	0.00283223
A_52_P496655	NM_026609	Leprotl1	leptin receptor overlapping transcript-like 1	7.54715	7.53827	7.75932	7.40006	8.38172	7.89843	7.97948	8.15746	-0.543071	0.00381356
A_52_P43135	AK168061	Zfp259	zinc finger protein 259	6.28568	6.3245	6.50587	6.43562	5.99105	6.04442	5.87256	5.57428	0.517341	0.00374445
A_52_P357745	AK089126	Ypel2	yippee-like 2 (Drosophila)	4.49377	3.85969	3.74313	4.3015	4.8113	4.7181	4.94202	4.78771	-0.715259	0.00237025
A_51_P375201	NM_013807	Plk3	polo-like kinase 3 (Drosophila)	8.37615	9.01701	9.25097	8.78401	8.21676	7.12063	7.19922	7.57815	1.32834	0.000528089
A_51_P220993	NM_011072	Pfn1	profilin 1	10.441	10.287	11.2549	11.267	9.91852	9.32642	10.2227	9.80391	0.994613	0.00428993
A_52_P134530	AK152971	BC013481	cDNA sequence BC013481	8.92496	8.70564	8.30639	8.64565	8.15984	7.60837	8.01529	7.77588	0.755813	0.00139761
A_51_P453398	AK122546	2310044G17Rik	RIKEN cDNA 2310044G17 gene	8.37615	8.39651	8.28172	8.46033	7.7107	7.44399	7.83612	7.70981	0.703524	0.000224587
A_51_P128929	NM_020559	Alas1	aminolevulinic acid synthase 1	14.2835	14.2483	14.47	15.3591	12.9373	13.5901	13.3915	13.2524	1.29739	0.000441789
A_51_P308590	NM_134084	Ppif	peptidylprolyl isomerase F (cyclophilin F)	9.75294	9.2632	9.75686	9.67543	8.50612	8.71842	9.17615	8.82753	0.805053	0.00103885
A_52_P336585	NM_028717	Als2	amyotrophic lateral sclerosis 2 (juvenile) homolog (human)	7.21661	7.32531	6.8129	7.0627	6.30783	6.11935	6.38723	6.38244	0.805165	0.000227873
A_52_P420045	NM_013490	Chka	choline kinase alpha	5.4689	5.91157	5.86882	6.02246	7.2907	7.34458	6.41232	6.94977	-1.18141	0.000298734
A_51_P247637	NM_080563	Rnf144	ring finger protein 144	6.02317	5.66731	5.9989	5.73297	6.76599	6.7779	6.50281	7.04476	-0.917276	0.000130284
A_52_P354752	NM_146042	Ibrdc2	IBR domain containing 2	6.32098	6.55269	6.62192	6.52185	7.08381	7.33601	7.16228	7.11655	-0.670306	0.000285826
A_51_P173445	NM_001033286	Slc30a10	solute carrier family 30, member 10	7.05056	7.5668	7.19724	7.74424	7.95986	8.64341	8.03595	7.99651	-0.769221	0.00388462
A_51_P293715	NM_054071	Fgfrl1	fibroblast growth factor receptor-like 1	9.98552	9.91748	9.6715	10.1466	8.81766	8.6872	9.53057	9.31075	0.843736	0.00192951
A_51_P427080	NM_001004364	Ddef2	development and differentiation enhancing factor 2	5.59902	5.69227	5.80363	5.92277	6.75279	7.31875	6.43086	7.04108	-1.13145	0.000138805
A_51_P200667	NM_053155	Clmn	calmin	10.316	10.0684	9.89049	10.3964	9.61816	8.89388	9.56231	9.44247	0.788623	0.00190111
A_52_P489373	NM_173788	Npr2	natriuretic peptide receptor 2	8.73437	9.23894	8.97782	9.38917	8.0055	7.83284	8.65949	8.43393	0.852136	0.00254
A_51_P314701	NM_011180	Pscd1	pleckstrin homology, Sec7 and coiled-coil domains 1	6.05467	6.02572	6.3857	6.21304	5.62106	5.64448	5.3896	5.7225	0.575376	0.00159463
A_52_P578922	AK159899	Hmgcr	3-hydroxy-3-methylglutaryl-Coenzyme A reductase	11.0631	9.90702	9.98197	11.4482	9.05897	8.66145	9.43798	9.55669	1.4213	0.00256907
A_52_P538927	NM_178723	Zfp533	zinc finger protein 533	5.69346	5.50885	6.03517	5.98163	5.3673	4.94699	5.25266	5.19433	0.61446	0.00297098
A_51_P196596	NM_030706	Trim2	tripartite motif protein 2	8.3172	8.56554	8.77718	8.66786	9.26801	9.34058	9.0798	9.30147	-0.665523	0.000647938
A_51_P368496	NM_029537	Tmem98	transmembrane protein 98	8.65014	8.59883	9.24938	8.73125	8.23125	7.7446	8.37134	7.97338	0.727258	0.00334411
A_52_P301821	NM_053078	D0H4S114	DNA segment, human D4S114	9.40593	9.50155	9.06993	9.53651	8.29471	8.58197	8.76113	8.64897	0.806785	0.000378349
A_52_P155849	NM_007487	Arl4a	ADP-ribosylation factor-like 4A	9.04967	9.00398	8.76052	8.46238	9.30619	9.57413	9.56302	9.72573	-0.72313	0.00123601
A_52_P627863	NM_023672	Ssbp3	single-stranded DNA binding protein 3	8.49323	8.05421	8.74819	8.20949	7.6899	7.07087	8.05024	7.43617	0.814484	0.0048182
A_52_P78938	AK030631	Lmbr1	limb region 1	6.13564	6.34084	6.5625	6.68216	6.0766	5.56945	5.82761	5.82525	0.605562	0.00381326
A_51_P435363	NM_010719	Lipe	lipase, hormone sensitive	6.78238	6.89722	6.57257	6.28364	5.75412	5.55661	6.14041	5.97528	0.777348	0.0014086
A_51_P438293	AK133701	AI851716	expressed sequence AI851716	4.98527	4.95688	4.80727	5.27745	4.49499	4.52924	4.45909	4.09127	0.613072	0.00232086
A_52_P541175	NM_183195	Marveld1	MARVEL (membrane-associating) domain containing 1	9.54196	9.56502	9.2398	9.46671	8.40321	7.98796	8.9397	8.56752	0.978774	0.000514328
A_52_P299915	NM_011943	Map2k6	mitogen activated protein kinase kinase 6	4.56769	4.71439	4.506	4.20485	3.71727	3.97848	4.13326	3.72346	0.610115	0.00278711
A_51_P408946	NM_007633	Ccne1	cyclin E1	6.26772	6.26586	6.05652	5.82597	5.75412	4.91056	5.20003	5.31187	0.809873	0.00166415
A_52_P181733	NM_153560	C230093N12Rik	RIKEN cDNA C230093N12 gene	10.1661	9.64945	10.1817	10.0928	8.1799	7.97336	9.38815	9.13043	1.35455	0.00131402
A_51_P277884	NM_010120	Eif1a	eukaryotic translation initiation factor 1A	10.3076	10.3741	10.2663	10.8306	11.2513	11.4924	10.9472	11.1909	-0.775783	0.00101984
A_52_P1196187	AK034829	-	-	3.91534	4.02728	3.47612	3.7096	4.49499	4.30135	4.43979	4.3563	-0.616022	0.00163624
A_51_P159803	NM_032002	Nrg4	neuregulin 4	9.13944	9.37772	9.38018	8.57554	8.45558	7.48762	8.44431	8.01551	1.01747	0.0024915
A_51_P479914	NM_029094	Pik3cb	phosphatidylinositol 3-kinase, catalytic, beta polypeptide	8.24641	8.36835	8.45999	8.4106	7.83274	7.41969	7.95583	7.98692	0.57254	0.00332685
A_51_P481958	NM_016674	Cldn1	claudin 1	7.20227	7.48695	7.41907	7.35617	8.44733	8.67338	8.05632	8.24222	-0.988694	7.78176e-05
A_51_P255329	NM_025934	Riok2	RIO kinase 2 (yeast)	9.76363	9.74103	9.30405	9.69941	9.25387	9.06281	9.13359	9.01696	0.51022	0.00441433
A_51_P137452	NM_013809	Cyp2g1	cytochrome P450, family 2, subfamily g, polypeptide 1	10.0195	9.99196	9.17087	8.98045	7.7107	8.33008	9.0708	8.15403	1.2243	0.00356092
A_52_P350111	NM_011180	Pscd1	pleckstrin homology, Sec7 and coiled-coil domains 1	8.8108	8.93154	9.14543	9.20456	8.3599	7.68657	8.0784	7.91791	1.01239	0.000126616
A_51_P482940	NM_026609	Leprotl1	leptin receptor overlapping transcript-like 1	7.3397	7.52742	7.65052	7.59821	8.30159	8.10325	8.06036	8.23087	-0.645055	0.000406299
A_52_P435042	NM_145143	Mpp4	membrane protein, palmitoylated 4 (MAGUK p55 subfamily member 4)	4.79796	5.31799	4.68542	5.25261	3.79774	4.08069	4.09011	3.91037	1.04377	0.000116277
A_51_P420489	NM_134246	Acot3	acyl-CoA thioesterase 3	11.7134	12.1915	11.7285	11.1206	10.5022	10.5911	11.2632	10.4561	0.985361	0.00267056
A_51_P189777	NM_009834	Ccrn4l	CCR4 carbon catabolite repression 4-like (S. cerevisiae)	10.7434	10.7916	11.1936	11.2288	9.24198	9.12025	9.02082	8.88557	1.92218	2.41115e-07
A_51_P382467	AK018447	8430428J23Rik	RIKEN cDNA 8430428J23 gene	8.55692	8.38652	8.84404	8.82862	8.09532	7.76461	8.19875	7.80891	0.687129	0.00147808
A_52_P14453	NM_009124	Atxn1	ataxin 1	6.04424	4.819	5.4199	5.27745	6.27166	6.14658	6.31601	6.2996	-0.868314	0.00316009
A_52_P373893	AK154578	Acvr1b	activin A receptor, type 1B	7.97428	7.82794	8.12416	7.7768	7.23452	6.99322	7.53643	7.48051	0.614623	0.00261675
A_52_P334670	NM_007715	Clock	circadian locomoter output cycles kaput	7.76174	8.07427	8.17861	7.85435	8.86647	8.488	8.71185	8.83932	-0.75917	0.000374916
A_51_P207921	NM_008898	Por	P450 (cytochrome) oxidoreductase	14.1083	14.1909	13.9148	14.3042	13.4441	13.6552	13.4196	13.1175	0.72048	0.000697253
A_52_P883557	NM_001033286	Slc30a10	solute carrier family 30, member 10	7.38277	7.76153	7.44975	7.91251	8.24321	8.93578	8.54872	8.28045	-0.875398	0.000960281
A_51_P158814	XM_994605	Marveld1	MARVEL (membrane-associating) domain containing 1	6.94566	5.60316	5.7869	6.00625	4.78996	5.35157	5.0612	5.00199	1.03431	0.00335038
A_51_P243667	NM_023631	Aox4	aldehyde oxidase 4	3.88551	4.18867	4.23863	4.41374	3.53146	3.82137	3.40372	3.618	0.587999	0.0029643
A_51_P362483	BC053747	Slc43a1	solute carrier family 43, member 1	8.41207	7.96575	7.5536	8.21414	7.2153	7.5032	7.33498	7.21477	0.719328	0.00306682
A_51_P432180	NM_134038	Slc16a6	solute carrier family 16 (monocarboxylic acid transporters), member 6	7.46928	7.15759	7.69316	7.26499	7.90974	8.13292	8.23137	8.37477	-0.765948	0.000684775
A_52_P419247	NM_030706	Trim2	tripartite motif protein 2	8.45929	8.5884	8.77938	8.82862	9.236	9.54614	9.37196	9.34877	-0.711794	0.000324535
A_52_P211185	NM_008140	Gnat1	guanine nucleotide binding protein, alpha transducing 1	7.86887	6.5242	7.74588	7.62072	6.37768	5.81851	6.40609	6.11889	1.25963	0.00126081
A_52_P462257	NM_177251	D830014E11Rik	RIKEN cDNA D830014E11 gene	4.56769	4.21488	4.00705	4.3015	4.83244	5.16837	5.20003	4.93316	-0.760722	0.000600187
A_51_P502150	NM_012030	Slc9a3r1	solute carrier family 9 (sodium/hydrogen exchanger), isoform 3 regulator 1	10.171	10.3356	10.6524	10.6265	9.3969	8.8017	9.12878	8.70278	1.43885	1.57257e-05
A_52_P376135	NM_021462	Mknk2	MAP kinase-interacting serine/threonine kinase 2	12.4025	12.1873	12.6463	13.2538	11.5853	11.5013	11.6586	11.8382	0.976635	0.00107364
A_52_P183138	NM_008668	Nab2	Ngfi-A binding protein 2	4.75384	4.67105	4.57287	4.39532	3.9586	4.15577	4.11174	4.13043	0.509137	0.00218761
A_52_P161692	AK052902	-	-	5.73229	5.84557	5.29962	5.9398	5.28506	4.98275	4.97253	4.97476	0.650545	0.00253731
A_52_P259268	XM_982175	LOC666185	hypothetical protein LOC666185	6.66253	6.69387	7.17409	6.64348	7.34922	7.67612	7.47132	8.29919	-0.905472	0.00200501
A_52_P257502	NM_010517	Igfbp4	insulin-like growth factor binding protein 4	12.1251	12.4454	12.7546	13.191	11.7315	12.0169	11.9531	11.5085	0.826508	0.00420394
A_52_P232580	NM_145508	Dyrk3	dual-specificity tyrosine-(Y)-phosphorylation regulated kinase 3	4.90423	5.04963	5.13329	4.82014	5.4459	5.2775	5.78133	5.93718	-0.633657	0.00341641
A_51_P263100	NM_146107	Actr1b	ARP1 actin-related protein 1 homolog B (yeast)	7.26802	6.8747	7.47167	7.08876	6.40305	6.15555	6.88732	6.49336	0.690967	0.00402243
A_52_P545608	XM_619777	Tnks1bp1	tankyrase 1 binding protein 1	8.5942	7.93594	8.4531	7.97945	7.22494	6.42661	7.77112	6.62133	1.22967	0.00173406
A_52_P342940	NM_016694	Park2	parkin	5.13751	5.15508	5.05694	5.10977	4.61228	4.46287	4.66181	4.54857	0.543442	0.000588547
A_52_P518014	NM_015782	Snrpa	small nuclear ribonucleoprotein polypeptide A	8.31942	8.62968	8.84404	8.75956	8.11107	7.95863	8.26328	7.97338	0.561586	0.00347907
A_52_P114620	NM_172760	Elmo3	engulfment and cell motility 3, ced-12 homolog (C. elegans)	9.23109	9.0196	9.35228	9.39299	8.79018	8.48141	8.91423	8.74215	0.516999	0.00442879
A_52_P436258	NM_007569	Btg1	B-cell translocation gene 1, anti-proliferative	9.04967	9.78283	9.46214	9.44204	9.91103	10.4028	10.0069	10.1172	-0.675316	0.0033985
A_52_P343298	NM_177029	9330120H11Rik	RIKEN cDNA 9330120H11 gene	5.85522	5.97487	5.81193	5.62453	4.93529	5.23153	5.52727	5.04212	0.632589	0.00225881
A_51_P142175	NM_021295	Lancl1	LanC (bacterial lantibiotic synthetase component C)-like 1	5.87869	6.00558	6.28577	6.10897	5.30181	4.67744	5.62342	5.37871	0.824406	0.00206096
A_52_P326354	NM_010155	Erf	Ets2 repressor factor	9.8417	10.1623	9.76078	9.84711	9.4883	9.27023	9.26384	9.53442	0.513778	0.00365348
A_51_P435366	NM_010719	Lipe	lipase, hormone sensitive	7.28627	7.15291	7.23291	6.85849	6.428	6.0154	6.67921	6.52509	0.720716	0.00164771
A_52_P199928	TC1414823	-	-	9.8777	9.8404	10.1488	10.2611	9.47415	9.1437	9.71961	9.42975	0.590184	0.00418924
A_51_P262766	NM_007631	Ccnd1	cyclin D1	11.3716	10.816	10.9273	11.3356	9.95394	10.4213	10.7596	10.2573	0.764607	0.00336346
A_52_P60374	NM_134150	Otub1	OTU domain, ubiquitin aldehyde binding 1	7.66366	7.5165	8.04395	7.68352	7.40123	6.92276	7.08151	7.2213	0.570205	0.00459613
A_51_P281700	NM_010613	Khsrp	KH-type splicing regulatory protein	10.4333	10.3857	10.4139	10.6939	9.97061	9.59926	10.2553	9.76563	0.584035	0.00465117
A_52_P393781	NM_009737	Bcat2	branched chain aminotransferase 2, mitochondrial	5.99101	5.74104	6.15241	5.64476	5.31841	5.20022	5.36551	5.06839	0.64417	0.00136736
A_51_P256093	NM_011943	Map2k6	mitogen activated protein kinase kinase 6	7.05588	7.22165	6.53702	6.28364	5.5211	4.92886	5.76243	5.49474	1.34777	0.000248037
A_52_P175304	NM_013771	Yme1l1	YME1-like 1 (S. cerevisiae)	8.09611	7.67565	8.07477	7.92609	7.11522	6.9338	7.61804	7.18833	0.729307	0.00165078
A_52_P67637	AK080673	Sc5d	sterol-C5-desaturase (fungal ERG3, delta-5-desaturase) homolog (S. cerevisae)	11.612	10.6267	11.3066	11.9467	10.1384	10.1186	10.8016	9.73265	1.17516	0.00276934
A_51_P267861	NM_021542	Kcnk5	potassium channel, subfamily K, member 5	5.43852	5.42346	5.55169	5.08262	4.44677	4.67744	4.67938	4.71088	0.745456	0.000314693
A_52_P481182	NM_023377	Stard5	StAR-related lipid transfer (START) domain containing 5	10.3154	10.3136	10.2932	10.7493	9.73134	9.20192	9.85505	9.43754	0.861431	0.000660215
A_51_P156434	NM_027460	5730438N18Rik	RIKEN cDNA 5730438N18 gene	7.24488	7.49067	6.85495	7.22954	8.27386	7.64793	7.89156	8.34651	-0.834954	0.00156009
A_52_P113250	NM_178082	Insig2	insulin induced gene 2	9.56563	9.37368	9.66912	9.83709	10.4244	12.6926	10.6002	11.1291	-1.60018	0.00357383
A_51_P293489	NM_139065	BC013481	cDNA sequence BC013481	9.93189	9.25333	9.12302	9.8401	8.99949	8.29627	8.9397	8.38358	0.882322	0.00402895
A_51_P287635	NM_008773	P2ry2	purinergic receptor P2Y, G-protein coupled 2	6.57687	6.14127	6.41387	6.14688	5.72836	5.50428	5.96711	5.73132	0.586957	0.00313898
A_51_P328725	NM_010831	Snf1lk	SNF1-like kinase	6.18414	5.66731	5.85278	5.18901	4.47097	4.22935	4.42034	4.46297	1.3274	5.32868e-05
A_51_P332141	NM_009900	Clcn2	chloride channel 2	9.54768	9.5071	9.54035	9.87387	9.05761	8.19338	8.95499	8.84359	0.854857	0.00140851
A_52_P618852	AK139584	Eif1a	eukaryotic translation initiation factor 1A	5.15567	5.13793	5.5614	5.38529	6.17725	6.47131	6.06406	6.63597	-1.02707	0.000103466
A_51_P390996	NM_029389	3110001K24Rik	RIKEN cDNA 3110001K24 gene	7.60293	7.87154	7.75037	7.6461	8.51009	8.51411	8.5744	8.52036	-0.812003	3.30562e-05
A_51_P474078	NM_009156	Sepw1	selenoprotein W, muscle 1	10.2474	10.4337	10.9136	10.8435	9.91628	9.82017	10.1958	9.80992	0.673991	0.00344456
A_51_P140901	NM_016881	Pmm2	phosphomannomutase 2	9.48253	9.72285	9.4518	9.50794	9.19713	8.64341	9.21205	8.77936	0.583295	0.0046126
A_51_P148122	NM_027910	Klhdc3	kelch domain containing 3	10.5575	10.3624	10.7263	10.7888	9.97923	9.41271	10.3426	9.86554	0.708764	0.00480071
A_52_P2540	NM_001013824	LOC435337	similar to Eukaryotic translation initiation factor 1A (eIF-1A) (eIF-4C)	7.48914	7.83677	7.7924	7.49845	8.58724	8.68523	8.27027	8.89073	-0.95418	0.0001535
A_51_P253094	NM_146177	Suv420h2	suppressor of variegation 4-20 homolog 2 (Drosophila)	5.90182	6.06521	5.94666	6.02246	5.56467	5.2775	5.45986	5.48452	0.5374	0.00101022
A_51_P432851	NM_177564	BC022224	cDNA sequence BC022224	8.68684	8.79454	8.99786	8.66417	8.15225	7.8104	8.43966	8.08553	0.663894	0.00169299
A_51_P331003	NM_011976	Sema4g	sema domain, immunoglobulin domain (Ig), transmembrane domain (TM) and short cytoplasmic domain, (semaphorin) 4G	9.77667	9.90981	10.3238	10.7175	9.3883	8.78683	9.72536	9.23968	0.8969	0.00471275
A_51_P390334	8430408O14	-	-	10.3265	10.4969	10.1526	11.1152	9.91178	9.31787	9.93602	9.70595	0.804911	0.00482914
A_51_P262766	NM_007631	Ccnd1	cyclin D1	11.316	10.8912	10.9321	11.4553	9.96266	10.6122	10.7034	10.2716	0.761147	0.00348795
A_52_P383378	NM_001004185	Whdc1	WAS protein homology region 2 domain containing 1	7.82571	7.6425	8.20344	8.09177	7.27221	6.86638	7.4469	7.03368	0.786061	0.00115375
A_51_P432958	NM_172874	Podn	podocan	5.3919	5.2707	5.18244	4.99883	4.65787	4.75801	4.62624	4.49757	0.576045	0.0012037
A_51_P299805	NM_027872	1200006F02Rik	RIKEN cDNA 1200006F02 gene	10.5828	10.4534	9.96704	10.4703	9.37094	9.32215	9.64209	9.66011	0.869585	0.000349827
A_51_P212491	NM_133232	Pfkfb3	6-phosphofructo-2-kinase/fructose-2,6-biphosphatase 3	8.27192	7.98441	8.16181	8.43769	7.56608	6.97723	7.63436	7.81542	0.715685	0.00374177
A_51_P304683	NM_011802	Clpx	caseinolytic peptidase X (E.coli)	9.86631	10.2843	10.1729	10.8093	11.3727	13.037	11.076	11.5607	-1.47837	0.00342657
A_52_P264026	NM_178116	Camta2	calmodulin binding transcription activator 2	5.005	4.89897	5.26529	4.95558	4.61228	4.32498	4.53483	4.07153	0.645305	0.00183721
A_52_P477720	NM_007687	Cfl1	cofilin 1, non-muscle	8.37829	7.7921	9.68275	8.5168	7.52757	6.92829	7.6153	7.09893	1.29996	0.00406565
A_52_P884435	AK079271	9130404I01Rik	RIKEN cDNA 9130404I01 gene	5.11916	5.04963	4.86559	5.16296	4.22144	4.41766	4.6968	4.54857	0.578216	0.00201545
A_51_P103209	NM_028639	Ttc7	tetratricopeptide repeat domain 7	10.5884	11.076	10.4639	11.2013	10.016	9.71366	10.076	9.90078	0.905771	0.000645435
A_52_P142912	NM_008825	Pfkfb2	6-phosphofructo-2-kinase/fructose-2,6-biphosphatase 2	5.22652	5.66731	5.43042	5.31411	4.83244	5.01787	4.60825	4.98842	0.54784	0.00392675
A_51_P267622	NM_008125	Gjb2	gap junction membrane channel protein beta 2	9.96644	9.798	10.4018	9.76538	8.71652	8.88149	9.8137	8.87623	0.910923	0.00438286
A_51_P354706	NM_010094	Lefty1	left right determination factor 1	6.21252	6.04559	5.49217	5.50893	4.51882	4.55098	5.22655	4.98842	0.99361	0.00121972
A_52_P183524	NM_023440	Tmem86b	transmembrane protein 86B	9.39011	8.94523	9.74166	9.48743	7.96565	7.76129	8.83971	7.69104	1.32669	0.000539762
A_52_P359502	AK009645	Pdxk	pyridoxal (pyridoxine, vitamin B6) kinase	10.6003	10.652	10.5713	10.5527	10.1001	9.69819	9.9595	9.8566	0.690468	0.000239192
A_51_P210560	NM_177242	Pptc7	PTC7 protein phosphatase homolog (S. cerevisiae)	9.81667	9.82122	9.68922	10.1365	9.55709	9.15301	9.33487	9.26057	0.53952	0.00376389
A_51_P453963	NM_175417	9530008L14Rik	RIKEN cDNA 9530008L14 gene	8.8894	9.40276	9.2715	9.22966	8.29241	8.40274	8.69113	8.27256	0.783616	0.000472008
A_52_P168567	NM_007678	Cebpa	CCAAT/enhancer binding protein (C/EBP), alpha	12.8379	12.4956	12.8042	13.2942	11.9352	11.8523	12.5364	11.6755	0.858125	0.00297797
A_51_P355472	NM_025385	Prr13	proline rich 13	10.1099	9.99064	10.4358	10.6904	9.73219	9.5487	9.83925	9.47653	0.657498	0.00360523
A_52_P568028	NM_011986	Ncdn	neurochondrin	5.75765	5.87892	6.13236	5.90558	5.41488	4.7181	5.32872	5.37871	0.708525	0.00242596
A_52_P614517	XM_920622	Rhobtb1	Rho-related BTB domain containing 1	11.3817	11.2108	10.7053	10.7441	10.06	9.64868	10.3632	10.3666	0.900863	0.00178252
A_52_P206925	NM_177460	Parp16	poly (ADP-ribose) polymerase family, member 16	8.40998	8.56199	8.4139	8.4928	7.8516	7.45999	7.78825	8.01928	0.689886	0.000632139
A_51_P396284	BC030435	Chd3	chromodomain helicase DNA binding protein 3	9.0019	8.78696	8.83134	9.38406	8.52585	7.82005	8.43966	7.95971	0.814746	0.00232913
A_52_P55190	NM_024473	BC005537	cDNA sequence BC005537	10.1821	10.5195	10.2967	10.4895	9.7905	9.7101	9.92219	9.89617	0.542202	0.00162342
A_52_P644045	BU938682	Ak3	adenylate kinase 3	5.73229	5.394	5.70934	5.57292	4.97511	4.91056	5.10399	4.93316	0.621434	0.000549823
A_51_P117865	NM_030565	BC004044	cDNA sequence BC004044	10.1568	10.0291	10.1539	10.7367	9.7905	9.40998	9.67281	9.42691	0.694046	0.0028774
A_51_P521010	NM_016854	Ppp1r3c	protein phosphatase 1, regulatory (inhibitor) subunit 3C	6.32098	6.34084	6.08454	6.14688	6.9276	7.42377	6.67401	6.89784	-0.757495	0.00115677
A_51_P404236	NM_033617	Atp6v0b	ATPase, H+ transporting, lysosomal V0 subunit B	10.8004	10.7621	11.0465	11.0412	10.2171	9.8077	10.626	10.029	0.742556	0.00210303
A_51_P486660	NM_172275	Trafd1	TRAF type zinc finger domain containing 1	6.87531	7.04586	7.21356	6.59242	6.36052	6.22559	6.4247	6.34159	0.593686	0.0026753
A_51_P282930	NM_011281	Rorc	RAR-related orphan receptor gamma	9.33389	9.27518	8.87326	8.9615	8.20213	8.03387	8.58004	8.25667	0.84278	0.000421911
A_52_P675857	NAP062699-1	-	-	5.15567	4.93777	5.35536	5.36187	6.13778	6.50764	5.68448	6.21194	-0.932795	0.000525533
A_52_P659448	AK078975	91304300000	hypothetical protein 9130430E04	7.01824	7.03573	6.75194	6.85849	7.95114	7.1972	7.60152	7.74663	-0.708027	0.00195224
A_52_P140881	NM_177615	C78409	expressed sequence C78409	6.54718	6.7193	6.64121	6.27671	6.03442	5.68077	6.04832	6.01246	0.602109	0.00199336
A_52_P485007	NM_007379	Abca2	ATP-binding cassette, sub-family A (ABC1), member 2	7.94576	8.19137	8.03844	8.46238	7.7107	7.05052	7.76618	7.18499	0.73139	0.00394883
A_51_P391276	NM_010273	Gdi1	guanosine diphosphate (GDP) dissociation inhibitor 1	8.75098	8.57085	9.03895	9.0209	7.83905	7.83602	8.65147	7.98499	0.767536	0.00366538
A_51_P482639	NM_011886	Scamp3	secretory carrier membrane protein 3	9.6966	9.9827	9.85325	10.2611	9.58371	9.08375	9.39698	9.21107	0.629534	0.00318584
A_51_P168459	NM_030694	Ifitm2	interferon induced transmembrane protein 2	12.1954	12.7263	12.6222	12.5353	11.6625	11.2403	12.2817	11.6898	0.801228	0.00405236
A_52_P145482	NM_146061	Arhgap8	Rho GTPase activating protein 8	5.96919	5.77666	6.19818	5.56242	5.14533	5.01787	5.11803	5.09429	0.78273	0.000385621
A_52_P114243	NM_009679	Ap2m1	adaptor protein complex AP-2, mu1	10.5066	10.8275	10.9861	10.9215	10.228	9.21847	10.2384	9.88275	0.918523	0.00248358
A_52_P382926	NM_145973	Ell3	elongation factor RNA polymerase II-like 3	6.35546	6.00558	5.83657	5.7801	4.87415	5.15223	5.11803	4.96099	0.968075	8.98338e-05
A_52_P528312	NAP113912-1	-	-	6.19366	5.62913	5.57106	6.03852	5.14533	5.42265	5.00256	5.14501	0.679205	0.00274965
A_52_P466887	NM_007516	Hnrpd	heterogeneous nuclear ribonucleoprotein D	10.6892	10.7851	10.5858	10.9402	10.1086	9.93049	10.0879	9.91808	0.738808	0.000154001
A_51_P226373	NM_007516	Hnrpd	heterogeneous nuclear ribonucleoprotein D	8.4016	8.41039	8.36335	8.60616	7.59245	7.83284	7.88929	7.70514	0.690445	0.0002301
A_51_P133582	NM_007625	Cbx4	chromobox homolog 4 (Drosophila Pc class)	9.80319	9.42345	9.78734	9.27348	8.88799	8.18302	8.89737	8.69336	0.906434	0.00095906
A_51_P280597	NM_013469	Anxa11	annexin A11	6.47027	6.2313	6.66968	5.85292	5.62106	5.01787	5.94189	5.20645	0.859224	0.00454706
A_52_P218271	AK080508	A730063M14Rik	RIKEN cDNA A730063M14 gene	7.92253	7.66908	7.79458	7.52223	7.11003	6.74728	7.41579	7.17155	0.615938	0.00370019
A_51_P502964	NM_144794	Tmem63a	transmembrane protein 63a	8.4016	8.67145	8.43782	8.5503	7.98001	7.2881	8.13313	7.75343	0.726626	0.00267982
A_52_P173368	XM_920133	LOC631981	similar to small nuclear ribonucleoprotein polypeptide A	8.68166	8.76551	8.96043	9.03165	8.27852	8.23677	8.57863	8.12106	0.556063	0.00306705
A_52_P544560	XM_991082	2610034P21Rik	RIKEN cDNA 2610034P21 gene	7.72195	7.87725	7.94928	7.72925	8.17491	8.36091	8.17658	8.62067	-0.513834	0.00415256
A_52_P52200	ENSMUST00000085121	-	-	9.76444	10.1517	10.2369	10.223	9.45882	9.35324	9.78709	9.44317	0.583447	0.00357207
A_51_P385773	NM_013557	Eif2ak1	eukaryotic translation initiation factor 2 alpha kinase 1	8.74602	8.68457	8.97012	8.62506	8.07137	7.33601	8.25272	7.81542	0.887558	0.00108809
A_51_P348764	NM_023229	Fastk	Fas-activated serine/threonine kinase	6.75657	6.77497	6.99708	6.66569	6.44441	5.86198	6.32921	6.15947	0.599811	0.00289075
A_52_P417654	NM_011541	Tcea1	transcription elongation factor A (SII) 1	9.74881	9.35122	9.85325	9.9937	9.0549	8.55259	9.30022	8.78713	0.813039	0.00197347
A_51_P311611	NM_010045	Darc	Duffy blood group, chemokine receptor	5.15567	4.91847	5.17028	5.21471	5.82899	5.46395	5.43677	5.84992	-0.530127	0.00446648
A_51_P504863	NM_008795	Pctk3	PCTAIRE-motif protein kinase 3	8.80604	8.86826	9.0976	8.89864	8.25034	7.67262	8.60101	8.10873	0.759459	0.00242339
A_52_P354306	NM_028730	Pex26	peroxisome biogenesis factor 26	8.51088	8.30608	8.2471	7.99517	7.73797	7.1304	7.6901	7.58578	0.728745	0.00167931
A_51_P397367	NM_009196	Slc16a1	solute carrier family 16 (monocarboxylic acid transporters), member 1	11.0654	11.0432	11.2384	11.2436	11.904	11.7345	11.9014	12.0398	-0.747303	0.000112759
A_51_P231184	NM_008486	Anpep	alanyl (membrane) aminopeptidase	10.248	10.0425	10.3997	10.4627	9.75747	9.36723	9.94316	9.64979	0.608816	0.00315039
A_51_P180463	NM_007804	Cutl2	cut-like 2 (Drosophila)	7.38701	7.66908	7.86469	7.13136	5.4459	5.45029	7.2065	5.0553	1.72354	0.00180997
A_52_P322421	NM_007962	Eva1	epithelial V-like antigen 1	11.0178	11.0201	11.0022	11.1334	10.3582	10.0735	10.85	10.3967	0.623784	0.00349086
A_52_P488092	AB125594	BC026657	cDNA sequence BC026657	7.20707	7.11969	7.01205	7.47436	6.72604	6.52194	6.58257	6.7616	0.555256	0.0022556
A_51_P483280	NM_011170	Prnp	prion protein	10.7915	10.5831	10.5371	10.6874	10.1171	9.92078	10.0148	10.3674	0.544769	0.00240834
A_52_P337427	NM_027829	9030607L17Rik	RIKEN cDNA 9030607L17 gene	9.01571	8.53147	8.36188	8.44389	8.05247	8.0367	7.99434	8.01551	0.563482	0.00448927
A_51_P220739	NM_010223	Fkbp8	FK506 binding protein 8	9.8935	9.27951	10.5764	10.2517	9.15337	8.65945	9.17615	8.52036	1.12292	0.00215254
A_51_P247114	NM_008199	H2-Bl	histocompatibility 2, blastocyst	5.51343	5.49492	5.27681	4.88142	4.87415	4.46287	4.47824	4.42789	0.730858	0.00189146
A_51_P337918	NM_175438	Aldh4a1	aldehyde dehydrogenase 4 family, member A1	12.7058	12.6328	13.0493	13.326	12.1995	12.4972	12.3544	11.8566	0.701557	0.00483598
A_51_P361563	NM_145385	Mlf2	myeloid leukemia factor 2	10.2249	10.4659	10.818	11.1422	9.64549	9.54358	10.2299	9.71413	0.879484	0.00273183
A_51_P139030	NM_023805	Slc38a3	solute carrier family 38, member 3	14.7626	14.5158	14.7268	15.1799	13.8279	14.0451	14.2001	13.7835	0.832158	0.00058103
A_51_P243609	NM_175934	Ppp1r10	protein phosphatase 1, regulatory subunit 10	9.32171	9.08043	9.6293	10.1382	8.62798	8.72422	8.41619	8.28828	1.02824	0.000882278
A_51_P226453	NM_025590	Acot11	acyl-CoA thioesterase 11	6.92838	7.0906	7.07047	6.89264	5.72836	6.46395	6.57144	6.15947	0.764719	0.00198194
A_51_P305936	NM_031881	Nedd4l	neural precursor cell expressed, developmentally down-regulated gene 4-like	6.95706	7.14821	7.28636	6.7726	7.63657	7.57157	7.75875	8.11579	-0.729613	0.00131345
A_51_P294288	NM_146002	Rhbdd2	rhomboid domain containing 2	7.78123	8.26085	7.97834	7.84872	7.41394	6.80197	7.32497	7.45018	0.719515	0.00229551
A_52_P33014	NM_146154	Ppp1r8	protein phosphatase 1, regulatory (inhibitor) subunit 8	7.53955	7.48695	7.93355	7.56227	7.24877	6.87781	7.25645	6.98468	0.538648	0.00497221
A_52_P245853	NM_001001493	BC056474	cDNA sequence BC056474	8.62334	8.12321	8.74819	8.25552	7.58497	7.09594	8.10993	7.27884	0.920147	0.00269764
A_52_P627749	NM_009679	Ap2m1	adaptor protein complex AP-2, mu1	10.4669	10.4032	10.8895	11.1009	9.63644	9.3434	10.0919	9.53903	1.06244	0.000461127
A_51_P343429	NM_026331	Slc25a37	solute carrier family 25, member 37	10.2792	10.1231	9.88691	10.258	9.86138	9.30499	9.51665	9.41478	0.612343	0.00289376
A_51_P414412	NM_172275	Trafd1	TRAF type zinc finger domain containing 1	10.0236	10.1971	9.97669	10.2302	9.55901	9.10129	9.54002	9.25418	0.743282	0.000426463
A_51_P277199	NM_153528	Gramd1c	GRAM domain containing 1C	9.03482	9.09525	8.921	9.25989	8.3882	8.64341	8.63123	8.45637	0.54794	0.00155199
A_52_P424650	AK052336	Sorbs2	sorbin and SH3 domain containing 2	4.73143	4.13565	4.3487	4.28239	5.30181	5.05237	5.18663	4.66342	-0.676516	0.00369015
A_51_P142450	NM_027865	Tmem25	transmembrane protein 25	8.01878	8.22091	8.37214	9.01319	7.63657	7.69004	7.22812	7.52619	0.886026	0.00194908
A_52_P184435	NM_007615	Ctnnd1	catenin (cadherin associated protein), delta 1	7.68105	7.36236	8.40678	7.7768	7.05171	6.44912	7.25645	6.59161	0.969526	0.00297217
A_52_P78373	NM_011366	Sorbs3	sorbin and SH3 domain containing 3	5.57099	5.66731	6.33362	5.7801	4.95529	4.39477	5.3896	5.11983	0.87313	0.00403153
A_52_P7147	AK034509	1110038D17Rik	RIKEN cDNA 1110038D17 gene	6.974	6.98399	7.47439	6.67669	7.95114	7.612	7.52773	7.63323	-0.653761	0.00467154
A_52_P576100	NM_011363	Sh2b1	SH2B adaptor protein 1	9.39541	9.28706	9.46352	9.57627	9.02469	8.57989	9.11231	8.60443	0.600232	0.00336268
A_52_P103981	NM_145589	Prr14	proline rich 14	9.35033	9.29991	9.25573	9.56699	8.97385	8.56314	9.04245	8.69099	0.550631	0.00374828
A_51_P164835	NM_008909	Ppl	periplakin	6.92838	7.18079	6.77838	7.3413	6.76599	6.11935	6.12544	6.43338	0.696172	0.0038767
A_52_P84027	NM_007824	Cyp7a1	cytochrome P450, family 7, subfamily a, polypeptide 1	12.6398	13.2353	13.8931	13.1359	12.0865	12.2016	12.1406	11.6968	1.19463	0.000615791
A_52_P245119	NM_009196	Slc16a1	solute carrier family 16 (monocarboxylic acid transporters), member 1	6.99628	7.01009	7.57401	7.42517	8.16236	8.79056	7.7261	8.18122	-0.963673	0.00187022
A_52_P69558	XM_001003829	LOC193676	hypothetical protein LOC193676	9.99949	10.4725	9.9037	10.117	9.22638	9.50215	9.58003	9.37111	0.703242	0.00104715
A_51_P269792	NM_009014	Rad51l1	RAD51-like 1 (S. cerevisiae)	9.54578	9.73631	10.3765	9.44947	11.1451	10.5812	10.7157	11.298	-1.158	0.000592473
A_51_P200083	NM_023168	Grina	glutamate receptor, ionotropic, N-methyl D-asparate-associated protein 1 (glutamate binding)	11.4428	11.3052	11.7681	12.0539	10.8386	10.4116	11.1919	11.0608	0.766787	0.0049585
A_52_P530291	NM_008842	Pim1	proviral integration site 1	6.05467	5.97487	5.86882	5.72338	6.67103	6.22559	6.84613	6.44446	-0.641365	0.00228046
A_51_P215097	NM_078477	Klf16	Kruppel-like factor 16	5.96919	5.9223	5.94666	5.70406	5.31841	4.85466	5.18663	5.16984	0.753165	0.000271554
A_52_P634329	XM_987710	LOC640530	similar to murinoglobulin 1	6.13564	6.18695	6.02076	6.58086	7.12554	6.60515	6.66878	6.97314	-0.612099	0.0049079
A_52_P559618	NM_030694	Ifitm2	interferon induced transmembrane protein 2	10.2642	11.0304	10.8564	11.341	10.1086	10.0399	10.2031	9.71413	0.856584	0.00307191
A_52_P623058	NM_177994	C030046I01Rik	RIKEN cDNA C030046I01 gene	7.19263	7.43375	8.1635	7.13556	6.71248	5.75107	6.59363	6.19248	1.16895	0.00155031
A_51_P243342	NM_010347	Aes	amino-terminal enhancer of split	10.539	10.6385	11.4527	11.773	9.9481	9.78714	10.2728	9.6589	1.18409	0.00169184
A_51_P496074	NM_178162	Hrbl	HIV-1 Rev binding protein-like	9.87315	9.87803	9.74109	9.85309	9.58183	8.68326	9.16304	9.15295	0.69107	0.00310354
A_52_P1101427	BX525087	-	-	5.62657	5.13793	4.71655	4.99883	4.32318	4.20499	4.73124	3.99165	0.807206	0.00407984
A_52_P262250	NM_007682	Cenpb	centromere protein B	9.12423	9.62412	9.65897	9.6118	8.99242	8.85105	8.91758	9.08701	0.542766	0.00446131
A_52_P587642	NM_007916	Ddx19a	DEAD (Asp-Glu-Ala-Asp) box polypeptide 19a	5.19145	4.64905	5.34436	4.69219	4.01189	4.22935	4.53483	4.16919	0.732949	0.00336194
A_51_P412809	NM_033606	Dqx1	DEAQ RNA-dependent ATPase	6.35546	5.9223	6.19818	5.71375	5.56467	5.21594	5.47129	5.20645	0.682833	0.00224645
A_52_P334677	NM_007715	Clock	circadian locomoter output cycles kaput	6.73031	6.85184	6.83827	6.76741	7.5431	7.5032	7.68488	7.64059	-0.795984	3.05992e-05
A_51_P268145	NM_019750	Nat6	N-acetyltransferase 6	8.17197	7.84554	8.78488	8.34006	7.43905	6.90605	7.92737	7.21804	0.912987	0.00436839
A_51_P166762	NM_011192	Psme3	proteaseome (prosome, macropain) 28 subunit, 3	7.39124	7.79813	8.00305	7.3413	6.89787	6.27619	6.76993	7.06667	0.880765	0.00183145
A_52_P283258	NM_021531	Carm1	coactivator-associated arginine methyltransferase 1	5.3919	4.89897	5.5902	4.88142	4.4224	4.22935	4.74825	4.42789	0.73365	0.00343099
A_52_P101142	NM_018880	Trim3	tripartite motif protein 3	6.21252	6.06521	6.39703	6.02246	5.47638	5.08625	5.52727	5.19433	0.853253	0.000189354
A_51_P378622	NM_028747	0610012H03Rik	RIKEN cDNA 0610012H03 gene	9.06701	9.54357	9.46694	9.08454	8.68702	8.78309	8.74111	8.56494	0.596474	0.00228702
A_52_P853177	AK155464	Angptl2	angiopoietin-like 2	6.0018	5.95406	6.08454	5.64476	5.28506	5.00039	5.11803	5.19433	0.771835	0.000209334
A_51_P137991	NM_009525	Wnt5b	wingless-related MMTV integration site 5B	7.25881	7.54546	7.2956	6.83367	6.33441	6.55016	6.85538	6.6311	0.640619	0.0045621
A_51_P433778	NM_009354	Tert	telomerase reverse transcriptase	6.93416	7.0408	7.07047	6.53977	6.04507	5.77386	6.54322	6.11889	0.77604	0.00204635
A_51_P129720	NM_175244	Hectd3	HECT domain containing 3	9.50914	9.60871	9.45457	9.6118	8.82883	8.48141	9.32229	9.02262	0.632268	0.00470146
A_51_P414548	NM_007611	Casp7	caspase 7	10.2838	10.3403	10.2232	10.5396	9.68555	9.72077	10.0053	9.93318	0.510515	0.00305793
A_51_P168392	NM_030188	4930506L13Rik	RIKEN cDNA 4930506L13 gene	5.15567	4.89897	5.09551	4.88142	5.49141	5.35157	5.57071	5.64081	-0.505733	0.0024982
A_51_P164987	NM_001039723	BC022593	cDNA sequence BC022593	6.53211	6.29127	6.55236	6.29741	5.60714	5.59483	5.92485	6.12573	0.605154	0.00292959
A_52_P120022	NM_197945	Prosapip1	ProSAPiP1 protein	9.11399	9.11234	9.16835	9.34528	8.51207	8.13559	8.82908	8.36145	0.725442	0.00106489
A_51_P483280	NM_011170	Prnp	prion protein	10.6631	10.5025	10.4994	10.5817	9.97133	9.90777	10.0308	10.3045	0.508078	0.00257794
A_52_P273935	AK020313	9230104K21Rik	RIKEN cDNA 9230104K21 gene	8.82027	8.44933	8.10496	8.51282	7.62567	7.94378	7.53933	7.31292	0.866419	0.000867717
A_51_P365019	NM_010295	Gclc	glutamate-cysteine ligase, catalytic subunit	12.5626	12.2171	12.4761	12.7858	13.3065	13.7595	13.052	13.0896	-0.791494	0.0017833
A_52_P448266	NM_009737	Bcat2	branched chain aminotransferase 2, mitochondrial	7.2261	6.53137	6.94343	6.27671	5.82899	5.2775	6.37453	5.41117	1.02136	0.00392656
A_51_P173107	AK007796	1810046K07Rik	RIKEN cDNA 1810046K07 gene	7.78123	7.45679	7.62383	6.9912	7.17609	6.57789	6.63704	6.34159	0.780109	0.00498094
A_51_P124276	U05247	Csk	c-src tyrosine kinase	8.44304	8.55129	8.65756	8.37244	8.15984	7.43996	7.958	8.01173	0.6137	0.00434878
A_51_P483280	NM_011170	Prnp	prion protein	10.5953	10.4224	10.3347	10.5766	9.94297	9.88481	9.88045	10.118	0.525696	0.00157042
A_52_P655206	AK050258	-	-	7.82883	8.00283	7.79458	7.50868	7.18599	6.88917	7.4252	7.08468	0.637472	0.00229213
A_52_P618904	NM_011750	Sf1	splicing factor 1	5.32766	5.394	6.43603	5.51976	5.03346	4.79721	4.67938	4.78771	0.844925	0.00478782
A_52_P662098	NM_019671	Net1	neuroepithelial cell transforming gene 1	7.18293	7.16226	7.3498	7.03623	7.67587	7.73112	7.67176	7.8811	-0.557156	0.000985322
A_51_P203800	NM_172691	B230312A22Rik	RIKEN cDNA B230312A22 gene	5.45378	5.45242	5.84469	5.16296	4.74671	4.59389	4.86356	4.72647	0.745805	0.000766485
A_51_P358906	NM_133671	U2af2	U2 small nuclear ribonucleoprotein auxiliary factor (U2AF) 2	7.87493	7.42209	8.24231	7.60144	7.06785	6.49321	7.23169	6.59161	0.939107	0.00181083
A_51_P510949	NM_009679	Ap2m1	adaptor protein complex AP-2, mu1	10.5481	10.6018	11.2565	11.6287	9.93486	9.62905	10.3292	9.80883	1.08327	0.00178551
A_52_P322389	NM_133789	Strn4	striatin, calmodulin binding protein 4	7.46528	7.57736	7.81618	7.72019	7.14597	6.85486	7.36133	6.89377	0.580773	0.00325853
A_52_P430179	NM_182930	Plekha6	pleckstrin homology domain containing, family A member 6	7.2908	7.23501	7.24248	7.20147	6.86138	6.14658	6.71007	6.65527	0.649118	0.00229226
A_52_P643812	XM_891890	LOC627232	similar to nuclear receptor binding factor 2	6.79511	6.78102	6.82141	6.46071	7.27221	7.20187	7.34161	7.25992	-0.55434	0.00126005
A_51_P473252	NM_011777	Zyx	zyxin	10.3793	10.3152	10.633	10.7844	10.0139	9.2541	9.72981	9.55148	0.890649	0.000659782
A_51_P483280	NM_011170	Prnp	prion protein	10.7017	10.4002	10.378	10.5618	9.82119	9.87821	9.96004	10.103	0.569806	0.00125763
A_51_P488890	NM_013632	Pnp	purine-nucleoside phosphorylase	10.9124	11.1524	10.9844	11.1027	11.4894	11.8708	11.3974	11.6809	-0.57167	0.0020809
A_51_P341285	NM_018888	2410003P15Rik	RIKEN cDNA 2410003P15 gene	9.47455	9.55612	9.52662	9.69833	9.08315	8.85466	9.20932	9.01507	0.523354	0.00178528
A_51_P483280	NM_011170	Prnp	prion protein	10.8233	10.6347	10.4686	10.6014	10.0306	9.90668	10.1838	10.3629	0.511037	0.00463932
A_52_P48681	NM_016674	Cldn1	claudin 1	7.02909	7.43375	7.38196	7.72019	8.62616	8.6109	7.99011	8.40393	-1.01652	0.000335573
A_52_P571290	NM_026988	2610009E16Rik	RIKEN cDNA 2610009E16 gene	9.52468	9.38879	10.3246	9.97243	9.05081	8.45259	9.0229	8.60819	1.01899	0.00122981
A_52_P630563	NM_027652	D5Wsu178e	DNA segment, Chr 5, Wayne State University 178, expressed	6.26772	6.19593	6.34535	5.69431	6.75941	6.97187	6.82274	6.61149	-0.665546	0.00240105
A_51_P483280	NM_011170	Prnp	prion protein	10.6631	10.439	10.4469	10.6694	9.96049	9.84491	9.98314	10.1683	0.565411	0.00118869
A_52_P599264	NM_175088	Mdfic	MyoD family inhibitor domain containing	5.99101	6.17793	6.3857	5.8882	6.72604	6.69705	6.43086	6.81847	-0.557394	0.00384766
A_51_P130994	BC005537	BC005537	cDNA sequence BC005537	11.8743	12.223	11.8556	12.2927	11.5372	11.2265	11.4371	11.446	0.649688	0.00123599
A_52_P237232	NM_009379	Thpo	thrombopoietin	5.75765	5.12061	6.44152	5.68451	5.03346	4.7181	4.60825	4.49757	1.03673	0.00209905
A_51_P483280	NM_011170	Prnp	prion protein	10.7632	10.5381	10.5456	10.6609	10.1359	9.83145	10.0153	10.2665	0.564667	0.00168754
A_51_P426276	NM_133667	Pdk2	pyruvate dehydrogenase kinase, isoenzyme 2	9.59629	9.10504	10.1316	9.22133	8.3599	7.57899	8.89737	7.89757	1.3301	0.00144875
A_52_P313246	NM_198934	Pou2f1	POU domain, class 2, transcription factor 1	5.83139	5.6162	6.04943	5.53052	5.4459	4.48518	5.14578	4.72647	0.806052	0.00395768
A_52_P219904	NM_027827	Afmid	arylformamidase	10.5641	10.6611	10.5384	10.5117	10.1938	9.36723	10.1213	9.69063	0.725614	0.00285169
A_51_P129199	BC024074	Plec1	plectin 1	9.54578	9.42639	9.3685	9.46916	8.79507	8.37729	8.86998	8.78047	0.746752	0.000302066
A_52_P461151	NAP070462-1	-	-	5.83139	5.95406	5.85278	5.71375	5.10874	5.16837	4.87951	4.86176	0.8334	6.16277e-05
A_51_P477419	NM_026756	Nfic	nuclear factor I/C	9.78072	9.71808	10.1041	10.258	9.39476	8.92365	9.42706	9.09866	0.754182	0.00140339
A_52_P198239	NM_001033773	Ube2u	ubiquitin-conjugating enzyme E2U (putative)	6.04424	5.42346	5.88471	5.56242	6.87974	6.45655	6.44917	6.70244	-0.893268	0.000417308

## Sheet: HFD-WADT-pathway analysis
Enrichment analysis report
Enrichment by Pathway Maps					WADT_Aox4-/- vs WADT_WT
Maps	Total	enrichment p-value	adjusted p-value (FDR)	In Data	Differentially expressed Network Objects
Development_BMP7 in brown adipocyte differentiation	39	1.32268e-09	5.68752e-08	5	UCP1, PPARGC1 (PGC1-alpha), CIDE-A, ELOVL3, OTOP1
Development_Beta adrenergic receptors in brown adipocyte differentiation	37	1.66973e-05	0.000358992	3	UCP1, PPARGC1 (PGC1-alpha), Beta-1 adrenergic receptor
Development_Beta-adrenergic receptors signaling via cAMP	52	4.69129e-05	0.000534135	3	UCP1, PPARGC1 (PGC1-alpha), Beta-1 adrenergic receptor
Development_Insulin, IGF-1 and TNF-alpha in brown adipocyte differentiation	53	4.9687e-05	0.000534135	3	UCP1, PPARGC1 (PGC1-alpha), Beta-1 adrenergic receptor
Adiponectin in pathogenesis of type 2 diabetes	29	0.000733544	0.00630848	2	PPARGC1 (PGC1-alpha), CPT-1B
Putative pathways for stimulation of fat cell differentiation by Bisphenol A	32	0.00089401	0.00640707	2	PPARGC1 (PGC1-alpha), GPD1
Regulation of lipid metabolism_PPAR regulation of lipid metabolism	42	0.00153957	0.00867194	2	UCP1, CPT-1B
Regulation of metabolism_Role of Adiponectin in regulation of metabolism	43	0.00161338	0.00867194	2	PPARGC1 (PGC1-alpha), CPT-1B
Development_Differentiation of white adipocytes	53	0.00244251	0.0116697	2	UCP1, PPARGC1 (PGC1-alpha)
G-protein signaling_Rap2B regulation pathway	7	0.00986015	0.0423986	1	Beta-1 adrenergic receptor

## Sheet: HFD-HG-pathway analysis
Enrichment analysis report
Enrichment by Pathway Maps					HG_Aox4-/- vs HG_WT
Maps	Total	enrichment p-value	adjusted p-value (FDR)	In Data	Differentially expressed Network Objects
LRRK2 in neurons in Parkinson's disease	33	5.27104e-12	4.17467e-09	16	MEK1/2, NSF, Actin cytoskeletal, Tau (MAPT), Actin cytoplasmic 2, AP2A2, HSP90, AP-2 alpha subunits, MSN (moesin), Clathrin heavy chain, PKA-cat (cAMP-dependent), Rac1, ERK1/2, eEF1A, Tubulin (in microtubules), 14-3-3
Transport_Clathrin-coated vesicle cycle	71	1.542e-09	6.10631e-07	20	BIN1 (Amphiphysin II), Syntaxin 8, TIP47, GDI2, YKT6, NSF, Actin cytoskeletal, Rab-5A, SAR1A, VTI1A, AP180, Rab-7, SAR1, SNX9, ARF1, Myosin I, Syntaxin 5, Actin, Rab11-FIP1, Clathrin heavy chain
Transport_The role of AVP in regulation of Aquaporin 2 and renal water reabsorption	50	8.91323e-09	2.35309e-06	16	MYH9, RAP-1A, PRKAR2A, VAMP3, Actin cytoskeletal, PKA-reg type II (cAMP-dependent), Tropomyosin-1, PKA-reg (cAMP-dependent), Actin cytoplasmic 2, G-protein alpha-s, Calmodulin, Syntaxin 3, MyHC, SNAP-23, PKA-cat (cAMP-dependent), ERK1/2
G-protein signaling_G-Protein alpha-12 signaling pathway	37	6.36397e-08	1.26007e-05	13	MEK1(MAP2K1), RAP-1A, 14-3-3 beta/alpha, ROCK, CDC42, M-Ras, JNK(MAPK8-10), MR-GEF, c-Raf-1, PLC-epsilon, PKA-cat (cAMP-dependent), Rac1, ERK1/2
Signal transduction_Erk Interactions: Inhibition of Erk	34	1.94955e-07	3.08809e-05	12	MEK1(MAP2K1), MKP-7, PKA-reg (cAMP-dependent), JNK(MAPK8-10), PP2A catalytic, Calmodulin, PKC, ERK2 (MAPK1), PEA15, MKP-X, PKA-cat (cAMP-dependent), ERK1/2
Main pathways of Schwann cells transformation in neurofibromatosis type 1	62	2.59808e-07	3.42947e-05	16	MEK1(MAP2K1), Neurofibromin, Bcl-XL, IGF-1 receptor, Beta-catenin, MEK1/2, CDC42, Cyclin D1, c-Raf-1, Calmodulin, PDGF receptor, K-RAS, PDK (PDPK1), SDF-1, ERK1/2, PDGF-R-beta
Apoptosis and survival_BAD phosphorylation	42	3.49386e-07	3.95305e-05	13	MEK1(MAP2K1), Bcl-XL, IGF-1 receptor, PKA-reg (cAMP-dependent), c-Raf-1, p70 S6 kinase1, PP2C, PP2A catalytic, G-protein alpha-s, PDK (PDPK1), PKA-cat (cAMP-dependent), ERK1/2, 14-3-3
Cytoskeleton remodeling_Hyaluronic acid/ CD44 signaling pathways	43	4.74857e-07	4.70109e-05	13	Cortactin, MEK1/2, CDC42, Actin cytoskeletal, c-Raf-1, PRK2, Calmodulin, GAB1, MSN (moesin), Actin, ROCK1, Rac1, ERK1/2
Cell cycle_Regulation of G1/S transition (part 1)	38	7.78856e-07	6.74965e-05	12	Cyclin D2, Chk2, PP2A regulatory, Skp2/TrCP/FBXW, Cyclin D1, p70 S6 kinase1, PP2A catalytic, SP1, JunB, CDK4, Cyclin D, CDK6
Neurophysiological process_Receptor-mediated axon growth repulsion	45	8.52228e-07	6.74965e-05	13	RAP-1A, Cortactin, ROCK, CDC42, Actin cytoskeletal, c-Raf-1, CRMP2, Tau (MAPT), Ephexin, Destrin, Fer, Rac1, Tubulin (in microtubules)
Translation_Regulation of EIF4F activity	53	1.07635e-06	7.74973e-05	14	MEK1(MAP2K1), eIF4B, CDC42, c-Raf-1, p70 S6 kinase1, PP2A catalytic, MNK1, PDK (PDPK1), Hamartin, IGBP1, eIF4G2, eIF4A, Rac1, ERK1/2
Regulation of CFTR activity (normal and CF)	62	1.51036e-06	9.96835e-05	15	RACK1, PRKAR2A, PP2A regulatory, AMPK gamma1, PKA-reg type II (cAMP-dependent), PKA-reg (cAMP-dependent), PP2C, PP2A catalytic, G-protein alpha-s, COMMD1 (MURR1), SNAP-23, Filamin B (TABP), PP2A structural, PKA-cat (cAMP-dependent), Tubulin (in microtubules)
Proteolysis_Role of Parkin in the Ubiquitin-Proteasomal Pathway	24	3.81986e-06	0.000232718	9	Cullin 1, Tubulin beta, UBC7, Tubulin alpha, HSP70, CASK, FBXW7, UBCH7, UBC6
Ligand-independent activation of Androgen receptor in Prostate Cancer	67	4.297e-06	0.000243087	15	MEK1(MAP2K1), Bcl-XL, IGF-1 receptor, Beta-catenin, PP2A regulatory, Cyclin D1, c-Raf-1, PP2A catalytic, ERK2 (MAPK1), GAB1, K-RAS, PDK (PDPK1), NCOA2 (GRIP1/TIF2), Frizzled, Prolactin receptor
Development_Ligand-independent activation of ESR1 and ESR2	45	5.71457e-06	0.000301729	12	MEK1(MAP2K1), IGF-1 receptor, Cyclin D1, PKA-reg (cAMP-dependent), c-Raf-1, G-protein alpha-s, ERK2 (MAPK1), Caveolin-1, PDK (PDPK1), NCOA2 (GRIP1/TIF2), PKA-cat (cAMP-dependent), ERK1/2
Neurophysiological process_Dynein-dynactin motor complex in axonal transport in neurons	54	8.02382e-06	0.000383418	13	Importin (karyopherin)-alpha, Rab-5A, Centractins, ORP1, Rab-7, Alpha-centractin, APP, Snapin, Vimentin, NUDEL, DYNLT, ERK1/2, Tubulin (in microtubules)
G-protein signaling_Ras family GTPases in kinase cascades (schema)	26	8.22994e-06	0.000383418	9	MEK1(MAP2K1), RAP-1A, CDC42, JNK(MAPK8-10), c-Raf-1, K-RAS, ATF-2, Rac1, ERK1/2
Regulation of lipid metabolism_Stimulation of Arachidonic acid production by ACM receptors	72	1.09964e-05	0.000483841	15	MEK1(MAP2K1), ARF6, CDC42, c-Raf-1, Calmodulin, betaAPPs, PKC, APP, ARF1, LPP2, alphaAPPs, ADAM10, Rac1, ERK1/2, ACM3
Transcription_CREB pathway	49	1.48443e-05	0.000618771	12	MEK1(MAP2K1), IGF-1 receptor, Cyclin D1, PKA-reg (cAMP-dependent), c-Raf-1, PP2A catalytic, G-protein alpha-s, Calmodulin, PDK (PDPK1), PKA-cat (cAMP-dependent), Rac1, ERK1/2
Cytoskeleton remodeling_TGF, WNT and cytoskeletal remodeling	111	1.58209e-05	0.000626508	19	LRP5, MEK1(MAP2K1), NLK, Beta-catenin, ROCK, CDC42, Actin cytoskeletal, Cyclin D1, c-Raf-1, VEGFR-2, ERK2 (MAPK1), SP1, Caveolin-1, MNK1, Actin, Destrin, Frizzled, Rac1, ERK1/2
Cytoskeleton remodeling_Cytoskeleton remodeling	102	1.71555e-05	0.000647008	18	MEK1(MAP2K1), Beta-catenin, ROCK, CDC42, Actin cytoskeletal, c-Raf-1, VEGFR-2, alpha-6/beta-4 integrin, ERK2 (MAPK1), Caveolin-1, MNK1, MyHC, eIF4G2, Zyxin, Destrin, eIF4A, Rac1, ERK1/2
Development_VEGF signaling via VEGFR2 - generic cascades	84	1.8694e-05	0.000672982	16	MEK1(MAP2K1), Neurofibromin, Beta-catenin, CDC42, Actin cytoskeletal, c-Raf-1, VEGFR-2, PKC, NCK1, ERK2 (MAPK1), HSP90, PDK (PDPK1), PAK2, ROCK1, Rac1, ERK1/2
Development_A2A receptor signaling	43	2.16271e-05	0.000744723	11	MEK1(MAP2K1), RAP-1A, CDC42, PKA-reg (cAMP-dependent), JNK(MAPK8-10), G-protein alpha-s, PDK (PDPK1), ATF-2, PARD6, PKA-cat (cAMP-dependent), ERK1/2
IL-6 signaling in multiple myeloma	51	2.2986e-05	0.000758537	12	Cyclin D2, MEK1(MAP2K1), Bcl-XL, Cyclin D1, c-Raf-1, VEGFR-2, JNK2(MAPK9), K-RAS, CDK4, PDK (PDPK1), ERK1/2, CDK6
G-protein signaling_Cross-talk between Ras-family GTPases	23	2.55349e-05	0.000808944	8	RAP-1A, CDC42, M-Ras, MR-GEF, c-Raf-1, RhoGAP5, PDK (PDPK1), Rac1
Development_IGF-1 receptor signaling	52	2.83481e-05	0.000863526	12	MEK1(MAP2K1), Bcl-XL, IGF-1 receptor, 14-3-3 beta/alpha, c-Raf-1, p70 S6 kinase1, PDK (PDPK1), Hamartin, 14-3-3 zeta/delta, IBP, ERK1/2, Cyclin D
DNA damage_Brca1 as a transcription regulator	30	3.06421e-05	0.000898834	9	PCNA, IGF-1 receptor, Chk2, Cyclin D1, SP1, 14-3-3 sigma, ATM, ATF-1, SP3
Cytoskeleton remodeling_Reverse signaling by ephrin B	31	4.10041e-05	0.00115983	9	Beta-catenin, Actin cytoskeletal, c-Raf-1, Tau (MAPT), Tubulin alpha, PINCH, SDF-1, WaspIP, Tubulin (in microtubules)
Development_Beta-adrenergic receptors regulation of ERK	47	5.31065e-05	0.00140201	11	MEK1(MAP2K1), RAP-1A, PKA-reg (cAMP-dependent), c-Raf-1, PP2A catalytic, G-protein alpha-s, PDK (PDPK1), PKA-cat alpha, PLC-epsilon, PKA-cat (cAMP-dependent), ERK1/2
Development_HGF signaling pathway	47	5.31065e-05	0.00140201	11	MEK1(MAP2K1), CrkL, RAP-1A, Beta-catenin, EGR1, JNK(MAPK8-10), c-Raf-1, GAB1, PDK (PDPK1), Rac1, ERK1/2
Cytoskeleton remodeling_Role of PKA in cytoskeleton reorganisation	40	6.35274e-05	0.00162302	10	14-3-3 beta/alpha, ROCK, CDC42, Actin cytoskeletal, PKA-reg (cAMP-dependent), LASP1, G-protein alpha-s, Calmodulin, PKA-cat (cAMP-dependent), Rac1
Cell adhesion_Cadherin-mediated cell adhesion	26	6.97941e-05	0.0017274	8	VE-cadherin, Beta-catenin, Cortactin, CDC42, Actin cytoskeletal, AF-6, Actin, Fer
wtCFTR and deltaF508-CFTR traffic / Clathrin coated vesicles formation (normal and CF)	20	7.96651e-05	0.00181054	7	BIN1 (Amphiphysin II), Actin cytoskeletal, AP180, SNX9, Myosin I, Actin, Clathrin heavy chain
Development_Melanocyte development and pigmentation	49	8.00114e-05	0.00181054	11	MEK1(MAP2K1), RACK1, Beta-catenin, PKA-reg (cAMP-dependent), G-protein alpha-s, Galpha(s)-specific peptide GPCRs, MGF, PDK (PDPK1), PKA-cat (cAMP-dependent), Frizzled, ERK1/2
Development_Thromboxane A2 signaling pathway	49	8.00114e-05	0.00181054	11	Beta-catenin, MEK1/2, Cyclin D1, PKA-reg (cAMP-dependent), c-Raf-1, p70 S6 kinase1, G-protein alpha-s, PKC, RAP-1B, PKA-cat (cAMP-dependent), ERK1/2
Translation_Regulation of translation initiation	27	9.42454e-05	0.0020734	8	RACK1, p70 S6 kinase1, eIF6 (ITGB4BP), eIF5B (IF-2), PABPC4, PDK (PDPK1), PABPC1, eIF4A
Signal transduction_PKA signaling	51	0.000117803	0.00249693	11	PP2A regulatory, PKA-reg type II (cAMP-dependent), PKA-reg (cAMP-dependent), PHK beta, PCTK1, PDE4A, G-protein alpha-s, PDK (PDPK1), PKA-cat alpha, PKA-cat (cAMP-dependent), AKAP8
Signal transduction_AKT signaling	43	0.000122955	0.00249693	10	PCNA, Bcl-XL, IGF-1 receptor, p70 S6 kinase1, PP2A catalytic, GAB1, HSP90, PDK (PDPK1), Hamartin, Cyclin D
Regulation of Tissue factor signaling in cancer	43	0.000122955	0.00249693	10	MEK1(MAP2K1), EPAS1, EGR1, c-Raf-1, VEGFR-2, p70 S6 kinase1, ERK2 (MAPK1), K-RAS, PDK (PDPK1), ERK1/2
IGF family signaling in colorectal cancer	60	0.000126189	0.00249854	12	Bcl-XL, IGF-1 receptor, Beta-catenin, MEK1/2, Cyclin D1, c-Raf-1, p70 S6 kinase1, ERK2 (MAPK1), MNK1, IBP, ERK1/2, C/EBPalpha
Development_Flt3 signaling	44	0.00015107	0.00284875	10	MEK1(MAP2K1), CrkL, Bcl-XL, CDC42, c-Raf-1, GAB1, PDK (PDPK1), ATF-2, Rac1, ERK1/2
Influence of smoking on activation of EGFR signaling in lung cancer cells	44	0.00015107	0.00284875	10	MEK1(MAP2K1), RAP-1A, PKA-reg (cAMP-dependent), JNK(MAPK8-10), c-Raf-1, G-protein alpha-s, ERK2 (MAPK1), PKA-cat (cAMP-dependent), ATF-1, ERK1/2
Cell cycle_Sister chromatid cohesion	22	0.000158474	0.00285254	7	PCNA, TOP1, SMC3, Histone H3, SMC1, Rad21, Histone H1
Cytoskeleton remodeling_CDC42 in cellular processes	22	0.000158474	0.00285254	7	CDC42, Actin cytoskeletal, c-Raf-1, COPG2, PARD6, Destrin, PAK2
Cell adhesion_Chemokines and adhesion	100	0.000167773	0.00286194	16	MEK1(MAP2K1), RAP-1A, Beta-catenin, ROCK, CDC42, Actin cytoskeletal, c-Raf-1, VEGFR-2, alpha-6/beta-4 integrin, Caveolin-1, MSN (moesin), Actin, LAMA4, Zyxin, Rac1, ERK1/2
Development_Insulin, IGF-1 and TNF-alpha in brown adipocyte differentiation	53	0.000169838	0.00286194	11	MEK1(MAP2K1), IGF-1 receptor, PKA-reg (cAMP-dependent), p70 S6 kinase1, UCP2, GLUT4, INSIG1, GATA-2, PKA-cat (cAMP-dependent), ERK1/2, C/EBPalpha
Cell cycle_Influence of Ras and Rho proteins on G1/S Transition	53	0.000169838	0.00286194	11	MEK1(MAP2K1), CDC42, Cyclin D1, c-Raf-1, p70 S6 kinase1, CDK4, PDK (PDPK1), ATF-2, Rac1, ERK1/2, CDK6
Immune response_PGE2 signaling in immune response	45	0.000184414	0.00298072	10	MEK1(MAP2K1), PKA-reg (cAMP-dependent), c-Raf-1, G-protein alpha-s, CREM (activators), CREM (repressors), ERK2 (MAPK1), PKA-cat alpha, PKA-cat (cAMP-dependent), SLC21A2
Development_Thrombopoietin-regulated cell processes	45	0.000184414	0.00298072	10	MEK1(MAP2K1), CrkL, RAP-1A, Cyclin D1, c-Raf-1, p70 S6 kinase1, PDK (PDPK1), ATF-1, Rac1, ERK1/2
Cell adhesion_Gap junctions	30	0.000213233	0.00326924	8	Tubulin beta, Connexin 37, Tubulin alpha, PKC, Caveolin-1, Connexin 26, Actin, Tubulin (in microtubules)
Development_Slit-Robo signaling	30	0.000213233	0.00326924	8	Cortactin, ROCK, CDC42, Actin cytoskeletal, CRMP2, Tau (MAPT), Actin, Tubulin (in microtubules)
Cytoskeleton remodeling_Regulation of actin cytoskeleton by Rho GTPases	23	0.000216635	0.00326924	7	ROCK, CDC42, Actin cytoskeletal, Profilin, MyHC, Actin, Rac1
Development_G-Proteins mediated regulation MAPK-ERK signaling	46	0.000223733	0.00326924	10	MEK1(MAP2K1), RAP-1A, M-Ras, PKA-reg (cAMP-dependent), MR-GEF, c-Raf-1, G-protein alpha-s, Calmodulin, ERK2 (MAPK1), PKA-cat (cAMP-dependent)
Regulation of GSK3 beta in bipolar disorder	46	0.000223733	0.00326924	10	LRP5, MEK1/2, PP2A regulatory, c-Raf-1, PP2A catalytic, IPP-2, GAB1, APC protein, Frizzled, ERK1/2
Development_SDF-1 signaling in hematopoietic stem cell homing	38	0.000231158	0.00326924	9	CrkL, RAP-1A, MEK1/2, CDC42, c-Raf-1, PDK (PDPK1), SDF-1, Rac1, ERK1/2
Role of tumor microenvironment in plexiform neurofibroma formation in neurofibromatosis type 1	38	0.000231158	0.00326924	9	MEK1(MAP2K1), Neurofibromin, MEK1/2, c-Raf-1, K-RAS, MGF, PDK (PDPK1), ERK1/2, PDGF-R-beta
DeltaF508-CFTR traffic / ER-to-Golgi in CF	17	0.000250424	0.00341959	6	SEC13L, Sec24, SAR1A, PIST (CAL), Sec23, SAR1
wtCFTR traffic / ER-to-Golgi (normal)	17	0.000250424	0.00341959	6	SEC13L, Sec24, SAR1A, PIST (CAL), Sec23, SAR1
Regulation of lipid metabolism_Insulin signaling:generic cascades	47	0.000269848	0.0035036	10	MEK1(MAP2K1), eIF4B, eEF2, PKA-reg (cAMP-dependent), c-Raf-1, p70 S6 kinase1, GLUT4, PDK (PDPK1), PKA-cat (cAMP-dependent), ERK1/2
Development_PIP3 signaling in cardiac myocytes	47	0.000269848	0.0035036	10	Bcl-XL, IGF-1 receptor, CDC42, p70 S6 kinase1, GAB1, PDK (PDPK1), Hamartin, PARD6, Cyclin D, 14-3-3
Development_PDGF signaling via MAPK cascades	47	0.000269848	0.0035036	10	MEK1(MAP2K1), PKA-reg (cAMP-dependent), JNK(MAPK8-10), c-Raf-1, G-protein alpha-s, PDGF receptor, PKA-cat alpha, Rac1, ERK1/2, PDGF-R-beta
Transcription_P53 signaling pathway	39	0.000285449	0.00364638	9	Beta-catenin, MKP-7, VEGFR-1, JNK(MAPK8-10), VEGFR-2, PIAS1, PIAS2, PCAF, ATM
Signal transduction_ERK1/2 signaling pathway	32	0.000346125	0.00435129	8	MEK1(MAP2K1), RAP-1A, MEK1/2, M-Ras, c-Raf-1, ERK2 (MAPK1), K-RAS, ERK1/2
Transcription_Assembly of RNA Polymerase II preinitiation complex on TATA-less promoters	18	0.000357549	0.00442467	6	TFIID, PCNA, VEGFR-2, APP, TFII-I, TBP
G-protein signaling_R-RAS regulation pathway	25	0.000384187	0.00468117	7	MEK1(MAP2K1), RAP-1A, Neurofibromin, c-Raf-1, RhoGAP5, CALDAG-GEFI, ERK1/2
Effect of H. pylori infection on gastric epithelial cell proliferation	58	0.000390879	0.00469055	11	MEK1(MAP2K1), CrkL, RAP-1A, EGR1, Skp2/TrCP/FBXW, Cyclin D1, c-Raf-1, Csk, Histone H4, Rac1, ERK1/2
Development_EGFR signaling via small GTPases	33	0.000434245	0.00513317	8	MEK1/2, Rab-5A, JNK(MAPK8-10), c-Raf-1, EPS8, K-RAS, Rac1, ERK1/2
Apoptosis and survival_HTR1A signaling	50	0.000458322	0.0053381	10	MEK1(MAP2K1), PP2A regulatory, PKA-reg (cAMP-dependent), c-Raf-1, PP2A catalytic, Calmodulin, ERK2 (MAPK1), PDK (PDPK1), PP2A structural, PKA-cat (cAMP-dependent)
Neurophysiological process_Dopamine D2 receptor transactivation of PDGFR in CNS	26	0.000500016	0.00565732	7	PP2A regulatory, PP2A catalytic, Calmodulin, PKC, PDGF receptor, PP2A structural, PDGF-R-beta
Cell cycle_Regulation of G1/S transition (part 2)	26	0.000500016	0.00565732	7	Cyclin D2, Cyclin D1, SP1, CDK4, ERK1/2, Cyclin D, CDK6
Translation_Insulin regulation of translation	42	0.000514881	0.00574346	9	MEK1(MAP2K1), eIF4B, eEF2, c-Raf-1, p70 S6 kinase1, PDK (PDPK1), Hamartin, eIF4A, ERK1/2
Development_c-Kit ligand signaling pathway during hemopoiesis	61	0.000613965	0.00675361	11	CrkL, MEK1/2, VEGFR-1, c-Raf-1, p70 S6 kinase1, MGF, PDK (PDPK1), TEC, SDF-1, Rac1, ERK1/2
Development_Beta-adrenergic receptors signaling via cAMP	52	0.000636511	0.00687151	10	PRKAR2A, CDC42, PKA-reg type II (cAMP-dependent), PKA-reg (cAMP-dependent), PP2A catalytic, G-protein alpha-s, Calmodulin, Ca-ATPase1, PKA-cat (cAMP-dependent), Ca-ATPase2
G-protein signaling_G-Protein alpha-i signaling cascades	27	0.000642035	0.00687151	7	MEK1(MAP2K1), RAP-1A, PKA-reg (cAMP-dependent), c-Raf-1, Caveolin-1, PKA-cat (cAMP-dependent), ERK1/2
Role of Tissue factor in cancer independent of coagulation protease signaling	35	0.000665044	0.00693046	8	MEK1(MAP2K1), CDC42, Actin cytoskeletal, c-Raf-1, ERK2 (MAPK1), ATF-2, Rac1, ERK1/2
G-protein signaling_RAC1 in cellular process	35	0.000665044	0.00693046	8	NckAP1, CDC42, Actin cytoskeletal, NCK1, BAIAP2, PARD6, PAK2, Rac1
Reproduction_GnRH signaling	72	0.0007387	0.00746925	12	MEK1(MAP2K1), EGR1, CDC42, PKA-reg (cAMP-dependent), JNK(MAPK8-10), c-Raf-1, G-protein alpha-s, Calmodulin, JunB, ATF-2, PKA-cat (cAMP-dependent), ERK1/2
Development_Endothelin-1/EDNRA signaling	53	0.000745039	0.00746925	10	MEK1(MAP2K1), Beta-catenin, CDC42, Cyclin D1, JNK(MAPK8-10), c-Raf-1, G-protein alpha-s, Calmodulin, Rac1, ERK1/2
Development_WNT signaling pathway. Part 2	53	0.000745039	0.00746925	10	PP2C alpha, LRP5, NLK, Beta-catenin, Cyclin D1, Vimentin, APC protein, Frizzled, BRG1, RUVBL1
HBV signaling via protein kinases leading to HCC	36	0.00081278	0.00777654	8	MEK1(MAP2K1), JNK(MAPK8-10), c-Raf-1, JNK2(MAPK9), PKC, ERK2 (MAPK1), SP1, ERK1/2
G-protein signaling_G-Protein alpha-s signaling cascades	36	0.00081278	0.00777654	8	MEK1(MAP2K1), RAP-1A, PKA-reg (cAMP-dependent), c-Raf-1, PDE4A, G-protein alpha-s, PKA-cat (cAMP-dependent), ERK1/2
Development_Regulation of CDK5 in CNS	28	0.000814253	0.00777654	7	MEK1(MAP2K1), EGR1, PKA-reg (cAMP-dependent), c-Raf-1, G-protein alpha-s, PKA-cat (cAMP-dependent), ERK1/2
Transport_Macropinocytosis regulation by growth factors	63	0.000814966	0.00777654	11	AMPK gamma subunit, CDC42, Actin cytoskeletal, Profilin, PDGF receptor, K-RAS, BAIAP2, Destrin, Rac1, WaspIP, PDGF-R-beta
Transcription_Androgen Receptor nuclear signaling	45	0.000877465	0.00817591	9	MEK1(MAP2K1), IGF-1 receptor, Beta-catenin, Cyclin D1, c-Raf-1, ERK2 (MAPK1), NCOA2 (GRIP1/TIF2), PKA-cat (cAMP-dependent), Frizzled
Development_EPO-induced MAPK pathway	45	0.000877465	0.00817591	9	MEK1(MAP2K1), CrkL, RAP-1A, JNK(MAPK8-10), c-Raf-1, K-RAS, MGF, Rac1, ERK1/2
Transcription_ChREBP regulation pathway	21	0.000901622	0.00830331	6	AMPK gamma subunit, PKA-reg (cAMP-dependent), PP2A catalytic, G-protein alpha-s, PKA-cat (cAMP-dependent), Acyl-CoA synthetase
Development_Regulation of epithelial-to-mesenchymal transition (EMT)	64	0.000934284	0.0085052	11	HEY1, VE-cadherin, ACTA2, Arkadia, Tropomyosin-1, TGIF, SP1, ATF-2, Vimentin, Frizzled, PDGF-R-beta
Immune response_Oncostatin M signaling via MAPK in human cells	37	0.000985761	0.0088268	8	MEK1(MAP2K1), EGR1, JNK(MAPK8-10), c-Raf-1, ERK2 (MAPK1), Rac1, ERK1/2, LIFR
PGE2 pathways in cancer	55	0.00100795	0.0088268	10	Beta-catenin, EGR1, ABCC4, Cyclin D1, PKA-reg (cAMP-dependent), G-protein alpha-s, ERK2 (MAPK1), PDK (PDPK1), PKA-cat (cAMP-dependent), SLC21A2
Aberrant B-Raf signaling in melanoma progression	55	0.00100795	0.0088268	10	MEK1(MAP2K1), MEK1/2, ROCK, JNK(MAPK8-10), ITGA6, RKIP, ERK2 (MAPK1), HES1, ROCK1, ERK1/2
Immune response_Delta-type opioid receptor signaling in T-cells	29	0.00102098	0.0088268	7	MEK1(MAP2K1), JNK(MAPK8-10), c-Raf-1, ERK2 (MAPK1), PDK (PDPK1), ATF-2, Rac1
Immune response_MIF - the neuroendocrine-macrophage connector	46	0.00103648	0.0088268	9	PHAP1 (pp32), MEK1(MAP2K1), PKA-reg (cAMP-dependent), PP2A catalytic, G-protein alpha-s, PKC, PLA2, PKA-cat (cAMP-dependent), ERK1/2
wtCFTR and deltaF508 traffic / Membrane expression (normal and CF)	46	0.00103648	0.0088268	9	RACK1, PKA-reg type II (cAMP-dependent), PKA-reg (cAMP-dependent), SNAP-23, Filamin B (TABP), PKA-cat (cAMP-dependent), Rac1, NEDD4L, Tubulin (in microtubules)
Cell cycle_Role of 14-3-3 proteins in cell cycle regulation	22	0.0011803	0.00979266	6	14-3-3 beta/alpha, Chk2, Wee1, 14-3-3 sigma, ATM, 14-3-3 zeta/delta
wtCFTR and deltaF508-CFTR traffic / Generic schema (normal and CF)	38	0.00118699	0.00979266	8	Syntaxin 8, Rab-27A, Rab-5A, PIST (CAL), Rab-7, TSG101, STAM2, Clathrin heavy chain
Development_Gastrin in differentiation of the gastric mucosa	38	0.00118699	0.00979266	8	MEK1(MAP2K1), EGR1, VMAT2, c-Raf-1, PKC, SP1, ERK1/2, SP3
Blood coagulation_GPIb-IX-V-dependent platelet activation	76	0.00121037	0.00984385	12	MEK1(MAP2K1), RAP-1A, VAMP3, c-Raf-1, Calmodulin, CALDAG-GEFI, ERK2 (MAPK1), SNAP-23, Filamin B (TABP), Actin, RAP-1B, 14-3-3 zeta/delta
Immune response_PGE2 common pathways	47	0.00121805	0.00984385	9	MEK1(MAP2K1), ABCC4, PKA-reg (cAMP-dependent), c-Raf-1, G-protein alpha-s, ERK2 (MAPK1), PGE2R3, PKA-cat (cAMP-dependent), SLC21A2
Transport_Aldosterone-mediated regulation of ENaC sodium transport	30	0.00126681	0.0100332	7	MEK1/2, c-Raf-1, ERK2 (MAPK1), K-RAS, GCR-alpha, PDK (PDPK1), NEDD4L
Cytoskeleton remodeling_RalA regulation pathway	30	0.00126681	0.0100332	7	RAP-1A, CDC42, Sec5, Calmodulin, ARF1, Actin, Rac1
Regulation of degradation of deltaF508-CFTR in CF	39	0.00141964	0.0111323	8	UBE2J1, UBE2D1, Hdj-2, HSC70, HSP90, HSP70, SAE1, SUMO-3
Proteolysis_Putative ubiquitin pathway	23	0.00152042	0.0117321	6	Cullin 1, UBE2D1, UEV1A, HSP70, FBXW7, UBCH7
Development_Regulation of cytoskeleton proteins in oligodendrocyte differentiation and myelination	58	0.00154058	0.0117321	10	chTOG, Tubulin beta, Cortactin, CDC42, Actin cytoskeletal, Tau (MAPT), Tubulin alpha, Gelsolin, Rac1, Tubulin (in microtubules)
Development_Prolactin receptor signaling	58	0.00154058	0.0117321	10	MEK1(MAP2K1), Bcl-XL, Cyclin D1, c-Raf-1, SP1, GCR-alpha, TEC, Rac1, ERK1/2, Prolactin receptor
Immune response_IL-3 activation and signaling pathway	31	0.00155664	0.0117415	7	MEK1(MAP2K1), ID1, EGR1, c-Raf-1, Pim-1, ERK1/2, ELF1
G-protein signaling_Rap1A regulation pathway	40	0.00168709	0.0126054	8	CrkL, RAP-1A, M-Ras, MR-GEF, c-Raf-1, G-protein alpha-s, CALDAG-GEFI, PKA-cat (cAMP-dependent)
Immune response_CD16 signaling in NK cells	69	0.00176793	0.013086	11	MEK1(MAP2K1), ARF6, CDC42, Actin cytoskeletal, c-Raf-1, Calmodulin, ERK2 (MAPK1), PLA2, Rac1, ERK1/2, WaspIP
Cell cycle_Role of Nek in cell cycle regulation	32	0.00189558	0.0137728	7	Tubulin beta, p70 S6 kinase1, Tubulin alpha, Histone H3, PDK (PDPK1), Histone H1, Tubulin (in microtubules)
Neurophysiological process_Corticoliberin signaling via CRHR1	50	0.00192143	0.0137728	9	MEK1(MAP2K1), RAP-1A, EGR1, PKA-reg (cAMP-dependent), G-protein alpha-s, Calmodulin, ERK2 (MAPK1), NCOA2 (GRIP1/TIF2), PKA-cat (cAMP-dependent)
Development_GM-CSF signaling	50	0.00192143	0.0137728	9	MEK1(MAP2K1), RACK1, Bcl-XL, EGR1, Cyclin D1, c-Raf-1, Pim-1, 14-3-3 zeta/delta, ERK1/2
G-protein signaling_M-RAS regulation pathway	24	0.00193028	0.0137728	6	MEK1(MAP2K1), RAP-1A, Neurofibromin, M-Ras, c-Raf-1, ERK1/2
Main growth factor signaling cascades in multiple myeloma cells	41	0.00199284	0.0139522	8	MEK1(MAP2K1), IGF-1 receptor, VEGFR-1, c-Raf-1, VEGFR-2, ERK2 (MAPK1), K-RAS, PDK (PDPK1)
Development_Neurotrophin family signaling	41	0.00199284	0.0139522	8	MEK1(MAP2K1), CrkL, RAP-1A, JNK(MAPK8-10), c-Raf-1, GAB1, Rac1, ERK1/2
Development_Thyroliberin signaling	60	0.00200827	0.0139522	10	MEK1(MAP2K1), PKA-reg (cAMP-dependent), c-Raf-1, G-protein alpha-s, Calmodulin, SP1, JunB, PKA-cat (cAMP-dependent), ERK1/2, SP3
G-protein signaling_Rap2A regulation pathway	17	0.00212991	0.0146686	5	M-Ras, PKA-reg (cAMP-dependent), MR-GEF, G-protein alpha-s, PKA-cat (cAMP-dependent)
Autophagy_Autophagy	33	0.00228902	0.0153636	7	Bcl-XL, MAP1LC3B, GABARAP, Autophagin-1, APG12, FIP200, AMBRA1
Chemotaxis_CCL19- and CCl21-mediated chemotaxis	33	0.00228902	0.0153636	7	ROCK, PKA-reg (cAMP-dependent), JNK(MAPK8-10), CCL19, G-protein alpha-s, PKA-cat (cAMP-dependent), ERK1/2
Cell cycle_ESR1 regulation of G1/S transition	33	0.00228902	0.0153636	7	Cullin 1, Skp2/TrCP/FBXW, Cyclin D1, ERK2 (MAPK1), SP1, CDK4, CDK6
Signal transduction_JNK pathway	42	0.0023406	0.0155777	8	HPK1(MAP4K1), CDC42, JNK(MAPK8-10), c-Raf-1, MAP3K2 (MEKK2), ZPK(MAP3K12), ATF-2, Rac1
Apoptosis and survival_Apoptotic Activin A signaling	25	0.00241851	0.0158303	6	ActRIIA, MEK1(MAP2K1), Bcl-XL, c-Raf-1, ERK2 (MAPK1), PDK (PDPK1)
G-protein signaling_TC21 regulation pathway	25	0.00241851	0.0158303	6	MEK1(MAP2K1), RAP-1A, Neurofibromin, c-Raf-1, CALDAG-GEFI, ERK1/2
Neurophysiological process_Activity-dependent synaptic AMPA receptor removal	62	0.00258418	0.016776	10	ARF6, eEF2, NSF, Actin cytoskeletal, PP2A catalytic, Calmodulin, PKC, AP-2 alpha subunits, PICK1, ATAD1
Chemotaxis_C5a-induced chemotaxis	43	0.00273419	0.0169694	8	RAP-1A, MEK1/2, CDC42, Actin cytoskeletal, c-Raf-1, CALDAG-GEFI, Rac1, ERK1/2
Development_VEGF signaling and activation	43	0.00273419	0.0169694	8	MEK1(MAP2K1), Neurofibromin, c-Raf-1, VEGFR-2, PKC, SP1, ERK1/2, SP3
Apoptosis and survival_Anti-apoptotic action of Gastrin	43	0.00273419	0.0169694	8	MEK1(MAP2K1), Bcl-XL, ROCK, CDC42, c-Raf-1, PDK (PDPK1), Rac1, ERK1/2
Development_S1P1 receptor signaling via beta-arrestin	34	0.00274253	0.0169694	7	MEK1(MAP2K1), p70 S6 kinases, c-Raf-1, ERK2 (MAPK1), GAB1, ERK1/2, PDGF-R-beta
Chemotaxis_CXCR4 signaling pathway	34	0.00274253	0.0169694	7	MEK1(MAP2K1), CrkL, CDC42, c-Raf-1, ERK2 (MAPK1), SDF-1, Rac1
G-protein signaling_G-Protein beta/gamma signaling cascades	34	0.00274253	0.0169694	7	MEK1(MAP2K1), PKA-reg (cAMP-dependent), c-Raf-1, Caveolin-1, PDK (PDPK1), PKA-cat (cAMP-dependent), ERK1/2
Signal transduction_Additional pathways of NF-kB activation (in the cytoplasm)	53	0.00291678	0.0179077	9	PKA-reg (cAMP-dependent), c-Raf-1, MAP3K2 (MEKK2), PDK (PDPK1), PKA-cat alpha, Pim-1, ERK1/2, TBK1, CDK6
Cell adhesion_Endothelial cell contacts by junctional mechanisms	26	0.00299406	0.0182408	6	Connexin 37, VE-cadherin, Beta-catenin, Actin cytoskeletal, Vimentin, AF-6
Development_Activation of Erk by ACM1, ACM3 and ACM5	44	0.0031776	0.0190656	8	MEK1(MAP2K1), RAP-1A, EGR1, c-Raf-1, Calmodulin, CALDAG-GEFI, ERK1/2, ACM3
Transcription_Sin3 and NuRD in transcription regulation	44	0.0031776	0.0190656	8	MBD2, MBD3, Histone H3, PSF, PCAF, RBBP4 (RbAp48), Sin3B, Histone H4
Development_EPO-induced Jak-STAT pathway	35	0.0032619	0.0191365	7	MEK1(MAP2K1), CrkL, Bcl-XL, c-Raf-1, Calmodulin, ERK2 (MAPK1), Pim-1
Immune response_Oncostatin M signaling via MAPK in mouse cells	35	0.0032619	0.0191365	7	MEK1(MAP2K1), EGR1, JNK(MAPK8-10), c-Raf-1, ERK2 (MAPK1), Rac1, ERK1/2
Development_Regulation of telomere length and cellular immortalization	35	0.0032619	0.0191365	7	Dyskerin (NAP57), hRap1, POT1, SP1, HSP90, PDK (PDPK1), hnRNP C
Development_FGFR signaling pathway	54	0.00332647	0.0192304	9	MEK1(MAP2K1), JNK(MAPK8-10), c-Raf-1, EPS8, GAB1, PDK (PDPK1), ATF-2, Rac1, ERK1/2
Development_Role of HDAC and calcium/calmodulin-dependent kinase (CaMK) in control of skeletal myogenesis	54	0.00332647	0.0192304	9	IGF-1 receptor, p70 S6 kinase1, Calmodulin, MAP3K2 (MEKK2), PDK (PDPK1), NCOA2 (GRIP1/TIF2), PCAF, MAP2K5 (MEK5), 14-3-3
Cell adhesion_Ephrin signaling	45	0.00367492	0.0209537	8	RAP-1A, CDC42, c-Raf-1, Ephexin, NCK1, Kalirin, ADAM10, Rac1
Transport_Macropinocytosis	12	0.00367748	0.0209537	4	Actin cytoskeletal, Rab-5A, Rab-7, Tubulin (in microtubules)
Immune response_Fc epsilon RI pathway	55	0.00378009	0.0213845	9	MEK1(MAP2K1), JNK(MAPK8-10), c-Raf-1, Calmodulin, ATF-2, PAK2, Fer, Rac1, ERK1/2
Nicotine signaling in chromaffin cells	46	0.00423038	0.0233819	8	Beta-catenin, MEK1/2, PKA-reg (cAMP-dependent), c-Raf-1, Calmodulin, APC protein, PKA-cat (cAMP-dependent), ERK1/2
Development_TGF-beta-dependent induction of EMT via RhoA, PI3K and ILK.	46	0.00423038	0.0233819	8	Beta-catenin, ACTA2, Tropomyosin-1, PDK (PDPK1), PINCH, Vimentin, Actin, ROCK1
Immune response_IL-5 signalling	46	0.00423038	0.0233819	8	MEK1(MAP2K1), CrkL, RAP-1A, c-Raf-1, JunB, PDK (PDPK1), Pim-1, ERK1/2
Development_Non-genomic action of Retinoic acid in cell differentiation	56	0.00428077	0.0233819	9	MEK1/2, PKA-reg type II (cAMP-dependent), PKA-reg (cAMP-dependent), c-Raf-1, PDK (PDPK1), PKA-cat alpha, PKA-cat (cAMP-dependent), Rac1, ERK1/2
Regulation of lipid metabolism_Insulin regulation of glycogen metabolism	56	0.00428077	0.0233819	9	MEK1(MAP2K1), PKA-reg (cAMP-dependent), c-Raf-1, PHK beta, Calmodulin, GLUT4, PDK (PDPK1), PKA-cat (cAMP-dependent), ERK1/2
DeltaF508-CFTR traffic / Sorting endosome formation in CF	28	0.00444384	0.0241063	6	NSF, Rab-5A, Rab-7, TSG101, COMMD1 (MURR1), STAM2
Development_Growth factors in regulation of oligodendrocyte precursor cell survival	37	0.00452211	0.0241994	7	Bcl-XL, IGF-1 receptor, 14-3-3 beta/alpha, c-Raf-1, p70 S6 kinase1, PDK (PDPK1), 14-3-3 zeta/delta
Development_Beta-adrenergic receptors transactivation of EGFR	37	0.00452211	0.0241994	7	MEK1(MAP2K1), c-Raf-1, p70 S6 kinase1, PP2A catalytic, ERK2 (MAPK1), GAB1, ERK1/2
Proteolysis_Putative SUMO-1 pathway	29	0.00533676	0.0283672	6	RanGAP1, PIAS1, PIAS2, GCR-alpha, SAE1, SP3
Hyaluronic acid/ CD44 signaling in cancer	58	0.00543622	0.0287032	9	CDC42, Actin cytoskeletal, IQGAP1, Calmodulin, ERK2 (MAPK1), GAB1, PLC-epsilon, ROCK1, Rac1
G-protein signaling_Rap2B regulation pathway	7	0.00554035	0.0290593	3	M-Ras, MR-GEF, PLC-epsilon
Neurophysiological process_NMDA-dependent postsynaptic long-term potentiation in CA1 hippocampal neurons	80	0.00575376	0.0299801	11	RAP-1A, MEK1/2, PKA-reg (cAMP-dependent), c-Raf-1, p70 S6 kinase1, Calmodulin, ERK2 (MAPK1), MNK1, PDK (PDPK1), PKA-cat (cAMP-dependent), ERK1/2
Neurophysiological process_Constitutive and activity-dependent synaptic AMPA receptor delivery	59	0.0060976	0.0312641	9	NSF, Actin cytoskeletal, Calmodulin, PKC, PICK1, SNAP-23, PKA-cat (cAMP-dependent), Homer 1, SAP97 (DLG1)
Transcription_Receptor-mediated HIF regulation	39	0.00611861	0.0312641	7	MEK1(MAP2K1), IGF-1 receptor, c-Raf-1, p70 S6 kinase1, MNK1, PDK (PDPK1), ERK1/2
Development_PACAP signaling in neural cells	39	0.00611861	0.0312641	7	MEK1(MAP2K1), RAP-1A, PKA-reg (cAMP-dependent), G-protein alpha-s, PKA-cat (cAMP-dependent), ATF-1, ERK1/2
Cytoskeleton remodeling_Integrin outside-in signaling	49	0.00628916	0.0316513	8	MEK1(MAP2K1), Beta-catenin, Actin cytoskeletal, Cyclin D1, c-Raf-1, PINCH, Rac1, ERK1/2
Transcription_Ligand-dependent activation of the ESR1/SP pathway	30	0.00635425	0.0316513	6	Cyclin D1, SP1, PCAF, SP1/SP3 complex, SP3, Prolactin receptor
Apoptosis and survival_Granzyme A signaling	30	0.00635425	0.0316513	6	PHAP1 (pp32), Rab-27A, XRCC4, Histone H3, DNA ligase IV, Histone H1
Signal transduction_Additional pathways of NF-kB activation (in the nucleus)	30	0.00635425	0.0316513	6	PKA-reg (cAMP-dependent), Histone H3, PKA-cat alpha, ERK1/2, TBK1, CDK6
Cell cycle_Nucleocytoplasmic transport of CDK/Cyclins	14	0.00678456	0.0335456	4	Importin (karyopherin)-alpha, Cyclin D1, CDK4, Cyclin D
Immune response_LTBR1 signaling	60	0.00681924	0.0335456	9	RAP-1A, MEK1/2, JNK(MAPK8-10), c-Raf-1, Calmodulin, PKC, PDK (PDPK1), Rac1, ERK1/2
Blood coagulation_GPCRs in platelet aggregation	71	0.00699864	0.0336807	10	RAP-1A, ROCK, VAMP3, Actin cytoskeletal, PKA-reg (cAMP-dependent), G-protein alpha-s, CALDAG-GEFI, SNAP-23, RAP-1B, PKA-cat (cAMP-dependent)
Translation_Non-genomic (rapid) action of Androgen Receptor	40	0.00705863	0.0336807	7	MEK1(MAP2K1), Beta-catenin, c-Raf-1, p70 S6 kinase1, ERK2 (MAPK1), Caveolin-1, Frizzled
Development_Astrocyte differentiation from adult stem cells	40	0.00705863	0.0336807	7	ID1, MEK1/2, c-Raf-1, BMP receptor 2, HES1, Vimentin, ERK1/2
Immune response_Histamine signaling in dendritic cells	50	0.00712111	0.0336807	8	MEK1(MAP2K1), PKA-reg (cAMP-dependent), c-Raf-1, G-protein alpha-s, CREM (repressors), ERK2 (MAPK1), PKA-cat alpha, PKA-cat (cAMP-dependent)
Development_A2B receptor: action via G-protein alpha s	50	0.00712111	0.0336807	8	MEK1(MAP2K1), RAP-1A, Beta-catenin, CDC42, PKA-reg (cAMP-dependent), G-protein alpha-s, PKA-cat (cAMP-dependent), ERK1/2
PDE4 regulation of cyto/chemokine expression in inflammatory skin diseases	50	0.00712111	0.0336807	8	MEK1/2, PKA-reg (cAMP-dependent), c-Raf-1, PKA-cat alpha, PDE4, PKA-cat (cAMP-dependent), ERK1/2, 14-3-3
Transcription_CREM signaling in testis	22	0.00714439	0.0336807	5	PKA-reg (cAMP-dependent), G-protein alpha-s, CREM (activators), CREM (repressors), PKA-cat (cAMP-dependent)
Cytoskeleton remodeling_Fibronectin-binding integrins in cell motility	31	0.00750567	0.0351745	6	ROCK, CDC42, Actin cytoskeletal, IRAS, Caveolin-1, Rac1
Signal transduction_PTMs in BAFF-induced signaling	51	0.00803347	0.0374265	8	MEK1/2, c-Raf-1, JNK2(MAPK9), p70 S6 kinase1, ERK2 (MAPK1), NARF, PDK (PDPK1), ERK1/2
Development_Gastrin in cell growth and proliferation	62	0.00845712	0.0391698	9	MEK1(MAP2K1), Beta-catenin, Cyclin D1, JNK(MAPK8-10), c-Raf-1, p70 S6 kinase1, ERK2 (MAPK1), PDK (PDPK1), ERK1/2
Putative pathways for stimulation of fat cell differentiation by Bisphenol A	32	0.00880031	0.0402881	6	Beta-catenin, GLUT4, GCR-alpha, PDK (PDPK1), GATA-2, C/EBPalpha
DNA damage_ATM/ATR regulation of G1/S checkpoint	32	0.00880031	0.0402881	6	PCNA, Chk2, CDK4, SMC1, ATM, Cyclin D
Neurophysiological process_Synaptic vesicle fusion and recycling in nerve terminals	52	0.00903083	0.0411059	8	SNAPalpha, NSF, Actin cytoskeletal, AP180, Calmodulin, HSC70, BZRAP1, Snapin
Development_Growth hormone signaling via PI3K/AKT and MAPK cascades	42	0.00925378	0.04188	7	MEK1(MAP2K1), EGR1, c-Raf-1, p70 S6 kinase1, ERK2 (MAPK1), JunB, ATF-2
Neurophysiological process_Constitutive and regulated NMDA receptor trafficking	63	0.0093803	0.0422114	9	RACK1, PKA-reg (cAMP-dependent), G-protein alpha-s, Calmodulin, PKC, CASK, PKA-cat (cAMP-dependent), MALS, SAP97 (DLG1)
Immune response_HMGB1/RAGE signaling pathway	53	0.0101178	0.0445616	8	MEK1/2, CDC42, JNK(MAPK8-10), c-Raf-1, SP1, K-RAS, Rac1, ERK1/2
Chemotaxis_Leukocyte chemotaxis	75	0.0102455	0.0445616	10	RAP-1A, ARF6, CDC42, Actin cytoskeletal, CCL19, CALDAG-GEFI, PDK (PDPK1), Actin, SDF-1, Rac1
Normal and pathological TGF-beta-mediated regulation of cell proliferation	33	0.0102473	0.0445616	6	Beta-catenin, Cyclin D1, JNK(MAPK8-10), PDGF receptor, Rac1, PDGF-R-beta
Ovarian cancer (main signaling cascades)	64	0.0103777	0.0445616	9	Beta-catenin, MEK1/2, Cyclin D1, PKA-reg (cAMP-dependent), NCOA4 (ARA70), SP1, K-RAS, PKA-cat (cAMP-dependent), ERK1/2
Development_Glucocorticoid receptor signaling	24	0.0104899	0.0445616	5	HSP90, GCR-alpha, HSP70, NCOA2 (GRIP1/TIF2), GCR-beta
Immune response_MIF-JAB1 signaling	24	0.0104899	0.0445616	5	Cyclin D2, Cyclin D1, JNK(MAPK8-10), CDK4, GCR-alpha
Cytoskeleton remodeling_Role of PDGFs in cell migration	24	0.0104899	0.0445616	5	CDC42, PDGF receptor, NET1, Rac1, PDGF-R-beta
CFTR folding and maturation (normal and CF)	24	0.0104899	0.0445616	5	HSP40, DNAJB6 (Hdj-1), Hdj-2, HSP70, HSP90 beta
Huntingtin-depended transcription deregulation in Huntington's Disease	24	0.0104899	0.0445616	5	TFIIF, beta subunit, Ephexin, SP1, TBP, C/EBPalpha
Immune response_IL-7 signaling in B lymphocytes	43	0.0105215	0.0445616	7	Cyclin D2, MEK1(MAP2K1), Bcl-XL, c-Raf-1, PDK (PDPK1), Pim-1, ERK1/2
Development_Angiotensin signaling via PYK2	43	0.0105215	0.0445616	7	MEK1(MAP2K1), JNK(MAPK8-10), c-Raf-1, Calmodulin, ERK2 (MAPK1), ATF-2, Rac1
Membrane-bound ESR1: interaction with G-proteins signaling	54	0.0112989	0.0473477	8	Cyclin D2, MEK1(MAP2K1), PKA-reg (cAMP-dependent), c-Raf-1, G-protein alpha-s, Caveolin-1, PKA-cat (cAMP-dependent), ERK1/2
Immune response_Role of DAP12 receptors in NK cells	54	0.0112989	0.0473477	8	MEK1(MAP2K1), CrkL, Actin cytoskeletal, c-Raf-1, HLA-G, Rac1, ERK1/2, WaspIP
Muscle contraction_Regulation of eNOS activity in endothelial cells	65	0.0114527	0.0477397	9	EPAS1, VEGFR-2, NMT1, Calmodulin, SP1, Caveolin-1, HSP90, GATA-2, SP3
Development_HGF-dependent inhibition of TGF-beta-induced EMT	34	0.0118554	0.0486258	6	MEK1(MAP2K1), Arkadia, TGIF, c-Raf-1, SP1, ERK1/2
Transcription_Role of the non-genomic action of Retinoic acid and phosphorylation of Retinoic acid receptors in the initiation of transcription	34	0.0118554	0.0486258	6	Cyclin H, Histone H3, PSMC5, PDK (PDPK1), PKA-cat (cAMP-dependent), CDK7
Development_Epigenetic and transcriptional regulation of oligodendrocyte precursor cell differentiation and myelination	34	0.0118554	0.0486258	6	PLP1, Beta-catenin, SP1, HES1, YY1, Frizzled
K-RAS signaling in pancreatic cancer	44	0.0119109	0.0486258	7	MEK1(MAP2K1), c-Raf-1, Sec5, K-RAS, PDK (PDPK1), Rac1, ERK1/2
Immune response _CCR3 signaling in eosinophils	77	0.0122464	0.049739	10	MEK1(MAP2K1), ROCK, Actin cytoskeletal, c-Raf-1, Profilin, Calmodulin, ERK2 (MAPK1), PDK (PDPK1), MyHC, Rac1

## Sheet: HFD-liver-pathway analysis
Enrichment analysis report
Enrichment by Pathway Maps					liver_Aox4-/- vs liver_WT
Maps	Total	enrichment p-value	adjusted p-value (FDR)	In Data	Differentially expressed Network Objects
Mitogenic action of Estradiol / ESR1 (nuclear) in breast cancer	28	4.97377e-07	0.000204422	6	p21, TERT, CARM1, Cyclin E, Cyclin D1, Oct-1
Cell cycle_Regulation of G1/S transition (part 1)	38	5.71896e-05	0.0117525	5	p21, PLK3 (CNK), Cyclin D, Cyclin E, Cyclin D1
Neurophysiological process_Circadian rhythm	47	0.000161492	0.0221244	5	PER3, CLOCK, PER2, DEC1 (Stra13), BMAL1
DNA damage_Brca1 as a transcription regulator	30	0.000313633	0.0312708	4	p21, TERT, Cyclin D1, Oct-1
Cell cycle_Nucleocytoplasmic transport of CDK/Cyclins	14	0.000441701	0.0312708	3	Cyclin D, Cyclin E, Cyclin D1
Cell cycle_ESR1 regulation of G1/S transition	33	0.000456507	0.0312708	4	p21, CARM1, Cyclin E, Cyclin D1
