# Supplementary material for: Mouse aldehyde-oxidase-4 controls diurnal rhythms, fat deposition and locomotor activity
Source: Sci Rep. 2016 Jul 26;6:30343. doi: 10.1038/srep30343 (PMC4960552; doi:10.1038/srep30343)
Supplement: Supplementary Table S3 [file srep30343-s4.xls]

## Sheet: CHIP ON CHIP gene list
Nearest Gene
A1CF
A2BP1
AAA1
AANAT
ABCA2
ABCA3
ABCC5
ABCC8
ABCF2
ABHD2
ABHD4
ABLIM1
ABR
ABTB1
ABTB1
ACADL
ACADS
ACADVL
ACAP1
ACAT1
ACAT2
ACOT11
ACPT
ACRV1
ACSL1
ACSL4
ACSM3
ACSM4
ACTL6A
ACTL6B
ACTL9
ACTN1
ACTR10
ACVR1B
ADAD1
ADAM21P
ADAMTS12
ADAMTS13
ADAMTS13
ADAMTSL4
ADAMTSL4
ADARB1
ADCY5
ADCYAP1R1
ADH5
ADO
ADORA2A
ADORA3
ADPGK
ADRA1B
ADRBK1
AFF4
AFG3L1
AGA
AGAP3
AGPAT3
AGPAT6
AGXT2
AHNAK
AIFM1
AKAP1
AKAP13
AKD1
AKD1
AKNA
AKR1B10
AKTIP
ALDH1L2
ALDH3A1
ALDOB
ALKBH4
ALS2CR8
AMBP
AMBRA1
AMIGO1
AMMECR1L
AMOTL1
AMPH
ANG
ANK2
ANK3
ANKH
ANKH
ANKHD1-EIF4EBP3
ANKK1
ANKLE1
ANKRD1
ANKRD10
ANKRD30A
ANKRD6
ANKRD9
ANP32B
ANPEP
ANXA7
ANXA8L2
AP1S3
AP2M1
AP3B2
AP3D1
AP4B1
AP4B1
APBA1
APBA2
APC2
APEX1
APH1A
APOA4
APOBEC2
APOO
APPBP2
AQP5
AQP9
ARAP2
ARF4
ARFIP2
ARFRP1
ARHGAP24
ARHGAP28
ARHGAP30
ARHGAP6
ARHGEF10
ARHGEF10L
ARHGEF18
ARHGEF19
ARHGEF2
ARID4B
ARL14
ARL4C
ARL8B
ARL9
ARMC7
ARMCX2
ARMCX5
ARPC4
ARPC4
ARPC5L
ARR3
ARRDC3
ARSJ
ARX
ASAP1
ASB1
ASB14
ASB16
ASGR1
ASPG
ASPN
ASS1
ASS1
ASXL2
ATF1
ATF7
ATG10
ATN1
ATP11A
ATP13A3
ATP1B4
ATP2B2
ATP2B2
ATP2B2
ATP4A
ATP5J
ATP6V0D1
ATRN
ATXN7L1
ATXN7L3
AUH
AURKA
AWAT2
B4GALT2
B4GALT3
B4GALT4
BAD
BAHCC1
BAHCC1
BAI2
BAIAP3
BAMBI
BARD1
BARD1
BARX2
BAT2L1
BATF3
BBS9
BBS9
BCAP31
BCAS3
BCL11B
BCL9
BCLAF1
BCOR
BCORL1
BCR
BDKRB2
BDNF
BEND5
BET1L
BEX1
BHLHA15
BID
BIK
BIRC3
BIRC8
BIVM
BLOC1S2
BMP3
BMP4
BMPER
BOD1L
BOK
BOK
BPIL3
BRP44
BRUNOL4
BTBD11
BTBD16
BTBD18
BVES
C10orf105
C10orf131
C10orf47
C10orf54
C10orf71
C10orf78
C10orf84
C10orf93
C11orf2
C11orf34
C11orf35
C11orf60
C11orf80
C11orf86
C11orf93
C12orf11
C12orf32
C12orf47
C12orf5
C12orf65
C12orf66
C14orf1
C14orf43
C14orf45
C14orf49
C14orf53
C14orf79
C15orf26
C15orf26
C15orf33
C15orf38
C16orf13
C16orf57
C16orf57
C16orf74
C17orf108
C17orf42
C17orf59
C17orf62
C17orf81
C17orf97
C18orf19
C18orf45
C19orf40
C19orf6
C19orf69
C19orf75
C1GALT1
C1orf107
C1orf113
C1orf127
C1orf133
C1orf173
C1orf210
C1orf210
C1orf220
C1orf229
C1orf27
C1orf43
C1orf88
C1orf91
C1QA
C1QL2
C1QTNF1
C1QTNF2
C1QTNF3
C1QTNF6
C1QTNF7
C20orf123
C20orf166
C20orf95
C21orf56
C21orf90
C21orf91
C21orf96
C22orf34
C2CD2
C2CD2L
C2CD4B
C2orf3
C2orf58
C2orf68
C2orf77
C3orf26
C3orf58
C3orf59
C3orf59
C3orf74
C4orf12
C4orf23
C4orf27
C4orf32
C4orf41
C4orf44
C4orf7
C5orf13
C5orf15
C5orf30
C5orf36
C5orf42
C5orf58
C5orf60
C6orf10
C6orf142
C6orf195
C6orf217
C6orf58
C6orf97
C7orf10
C7orf16
C7orf27
C7orf27
C7orf28B
C7orf59
C7orf68
C7orf72
C8orf34
C8orf38
C8orf40
C8orf55
C8orf59
C8orf74
C8orf75
C9orf116
C9orf130
C9orf131
C9orf140
C9orf150
C9orf170
C9orf24
C9orf25
C9orf4
C9orf47
C9orf71
C9orf72
CA5BP
CABP1
CABP5
CACNA1C
CACNA1D
CACNA1F
CACNA1S
CACNB2
CACNG5
CADM4
CADPS2
CALHM3
CALML3
CAMK1G
CAMK2G
CAMKK1
CAMKK2
CAMKV
CAMP
CAMSAP1L1
CANT1
CANT1
CAPN5
CAPNS1
CAPRIN2
CAPS
CARD10
CARD11
CASP10
CASZ1
CATSPER2
CAV3
CBFB
CBR1
CBWD2
CBWD3
CBX3
CBX4
CC2D2B
CCBE1
CCBL1
CCDC11
CCDC112
CCDC120
CCDC123
CCDC134
CCDC134
CCDC141
CCDC144A
CCDC19
CCDC25
CCDC28B
CCDC36
CCDC39
CCDC48
CCDC6
CCDC62
CCDC7
CCDC70
CCDC79
CCDC88B
CCDC91
CCDC93
CCKBR
CCL17
CCL24
CCL27
CCL3L1
CCL4L1
CCL4L1
CCM2
CCND2
CCNE2
CCNJ
CCNL2
CCNY
CD101
CD1A
CD226
CD28
CD300LD
CD300LG
CD302
CD302
CD40LG
CD44
CD59
CD8B
CDA
CDAN1
CDC42BPB
CDC42SE1
CDH11
CDH18
CDH19
CDH20
CDH8
CDH9
CDK10
CDK5R1
CDKAL1
CDKL1
CDR2
CDSN
CDYL2
CEACAM1
CEACAM21
CEACAM8
CECR2
CELSR1
CENPC1
CENPF
CENPJ
CENPN
CEP152
CEP57
CEP97
CERKL
CFB
CFHR3
CFP
CGN
CGNL1
CHD1
CHD3
CHI3L1
CHRDL2
CHRM1
CHRM2
CHRM4
CHRNG
CHRNG
CHST1
CHST2
CHST6
CHST9
CIB4
CILP
CIRH1A
CISH
CITED4
CKM
CKMT1A
CLCA1
CLCN4
CLDN12
CLDN15
CLDN2
CLDN7
CLEC12B
CLEC2L
CLVS1
CMAS
CMC1
CMIP
CNGA1
CNGA1
CNKSR2
CNOT10
CNTN1
CNTN3
CNTN4
CNTN4
COG2
COL13A1
COL14A1
COL17A1
COL17A1
COL18A1
COL1A2
COL23A1
COL2A1
COL4A6
COL5A1
COL6A2
COL8A1
COMMD3
COPG
COPS7A
CORO2A
COX10
COX4NB
COX5B
CPA4
CPEB1
CPEB1
CPEB2
CPNE5
CPNE6
CPNE8
CPNE9
CPOX
CPS1
CR1L
CRABP2
CREB3L1
CREB3L2
CRELD1
CREM
CREM
CRHR2
CRHR2
CRIP1
CRISP3
CRKL
CRTC1
CRY2
CS
CSF3R
CSMD2
CSMD2
CSMD2
CSN1S1
CSNK1E
CSNK2B
CSPG4P1
CSRNP2
CST1
CTAGE4
CTH
CTHRC1
CTNNA1
CTNNA2
CTNND2
CTNS
CTRC
CTSC
CTXN3
CUBN
CUGBP2
CUL1
CUL2
CUX1
CUZD1
CX3CR1
CXCL12
CXCL17
CXCL3
CXCL5
CXCR4
CXorf36
CXorf39
CXorf50B
CXXC5
CYB561D1
CYBA
CYLC2
CYorf15A
CYorf15B
CYP11A1
CYP19A1
CYP19A1
CYP26A1
CYP26B1
CYP27C1
CYP2A13
CYP2A7
CYP2B6
CYP2D7P1
CYP2R1
CYP2U1
CYP4A22
CYP4F3
CYP7B1
DAAM1
DAB2
DACT1
DACT1
DALRD3
DAOA
DAP
DAPK2
DAZAP1
DAZAP2
DBNDD1
DBX1
DCAF4
DCAF8L2
DCHS1
DCHS1
DCLK3
DCST1
DCUN1D1
DDOST
DDX17
DDX31
DDX47
DDX52
DEFA5
DEFA5
DEFB103A
DEFB103B
DEFB103B
DEFB104A
DEFB104B
DEFB123
DEFB127
DEFB129
DENND2D
DFNB31
DGAT2L6
DGCR2
DGCR6L
DGKA
DGKH
DGKK
DHRS11
DHX16
DHX29
DHX33
DHX33
DIABLO
DIAPH3
DIAPH3
DIRAS2
DIRAS3
DKFZp686O24166
DKK1
DLG5
DLG5
DLG5
DLG5
DLG5
DLGAP2
DLL4
DLX3
DLX4
DMD
DMRT3
DMWD
DNAH1
DNAH10
DNAH12
DNAH3
DNAH9
DNAJC30
DNASE1L3
DNM3
DNMT3A
DNTTIP2
DOCK10
DOCK6
DOCK6
DOCK7
DPCR1
DPEP1
DPEP1
DPEP2
DPF3
DPH5
DPP10
DPT
DSC2
DSC3
DSCAM
DSE
DSEL
DSEL
DSG1
DSP
DTNB
DTNB
DTX2
DTX4
DUS4L
DUSP2
DUSP23
DUSP26
DUSP26
DUSP9
DVL2
DYM
DYRK2
E2F1
E2F2
EBAG9
EBF1
EBF2
ECH1
ECT2L
EDAR
EDIL3
EDN2
EEA1
EEA1
EEA1
EFHC1
EFHD2
EFTUD2
EGFLAM
EGR4
EHD4
EIF2C2
EIF2C2
EIF4E
EIF4E1B
EIF4E3
EIF4G2
ELAC1
ELF4
ELOF1
ELOVL7
ELP2
EML2
EMR4P
ENKUR
ENPP6
EOMES
EP400NL
EPB41
EPHA3
EPHB1
EPHB2
EPHB4
EPM2A
EPS8L3
ERC2
ERCC6L
ERH
ESAM
ESCO1
ESPL1
ESR2
ESRRG
ETS1
ETV3
ETV4
EVPLL
EXOC6B
EXOC7
EXOSC3
EXT2
EXTL2
EYA2
F11R
FABP1
FADS6
FAM100A
FAM100A
FAM104B
FAM107B
FAM107B
FAM107B
FAM110B
FAM115A
FAM120B
FAM123B
FAM123C
FAM132A
FAM134B
FAM135B
FAM138B
FAM138C
FAM138E
FAM13B
FAM154A
FAM155B
FAM156B
FAM170A
FAM178A
FAM178B
FAM179B
FAM183A
FAM190A
FAM192A
FAM192A
FAM197Y2
FAM197Y2
FAM198B
FAM20A
FAM27C
FAM27L
FAM27L
FAM38A
FAM3D
FAM41C
FAM45B
FAM48B2
FAM49B
FAM58A
FAM58A
FAM5B
FAM60A
FAM71C
FAM71E2
FAM71F2
FAM78B
FAM84B
FAM86A
FAM98B
FAT1
FAT3
FBLN7
FBXL16
FBXL5
FBXO11
FBXO18
FBXO25
FBXO30
FBXO38
FBXO38
FBXO9
FBXW7
FCHSD2
FCN1
FCN2
FCRL2
FCRLB
FEM1C
FER1L6
FER1L6
FER1L6
FERMT3
FGD2
FGD3
FGF1
FGF1
FGFR2
FGG
FGL1
FGL2
FHIT
FIGN
FIP1L1
FIP1L1
FKBP2
FKBP4
FLJ10213
FLJ20184
FLJ30058
FLJ31306
FLJ35776
FLJ40330
FLJ40504
FLJ42709
FLJ45079
FLJ45983
FLJ46321
FLNC
FLNC
FLRT2
FLT3
FMN1
FMN2
FMO1
FMOD
FN1
FNBP4
FNDC1
FNTB
FOLH1
FOLH1
FOSL2
FOXA2
FOXA2
FOXD1
FOXD1
FOXF1
FOXF2
FOXG1
FOXH1
FOXJ2
FOXO3
FOXP4
FOXR2
FOXS1
FREM2
FREM3
FREQ
FRMD4B
FRMPD2
FRY
FRY
FSCB
FSCN1
FSD1
FSHB
FST
FUCA2
FURIN
FUT6
FUT8
FUT8
FYB
FYB
FYN
FZD3
FZD3
FZD4
GABBR2
GABRA4
GABRA6
GADD45A
GALNT10
GALNTL2
GALNTL5
GAR1
GAST
GATA2
GATA3
GCAT
GCNT2
GCNT4
GCNT4
GCOM1
GDA
GDA
GDF5
GDPD5
GEFT
GEMIN7
GFI1
GFI1B
GFRA2
GFRA2
GGT5
GGTA1
GIPC3
GJA3
GJC2
GLB1L
GLCCI1
GLDC
GLDN
GLI2
GLIPR2
GLIPR2
GLMN
GLRA1
GLRX3
GLS
GLT8D1
GLT8D2
GMDS
GMFB
GNASAS
GNG12
GNG2
GNG5
GOLGA4
GOLGA6A
GOLGA6B
GOLGA8B
GOLGA8C
GOLGA8D
GOLGA8E
GP1BA
GPATCH2
GPATCH8
GPC4
GPD1L
GPHB5
GPIHBP1
GPR110
GPR133
GPR135
GPR141
GPR151
GPR155
GPR162
GPR25
GPR26
GPR35
GPR4
GPR56
GPR65
GPR78
GPR88
GPRASP1
GPRC6A
GPS1
GPSM2
GRAP2
GRASP
GRB10
GRB2
GREB1L
GRIK2
GRIK3
GRIN1
GRK5
GSC
GSC2
GSDMB
GSDMB
GSG1
GSN
GSTA3
GSTM2
GSTTP1
GTDC1
GTF2A1
GTPBP1
GTSF1
GUCA1A
GUCA1B
GUCA2B
GUCY1B2
GUCY2G
GYPC
HABP2
HADH
HAPLN1
HAUS7
HBP1
HCCA2
HCFC1
HCN4
HCRTR2
HDAC3
HEBP1
HECW1
HECW1
HEMGN
HEPHL1
HES5
HESX1
HFE
HGC6.3
HHIP
HHIPL2
HHIPL2
HHLA3
HIF1A
HIGD1B
HIGD2A
HINT2
HISPPD2A
HIST1H2AB
HIST1H3J
HIST2H2AB
HIST2H2BE
HIST2H3C
HIST3H2BB
HK1
HK2
HKDC1
HLA-DOB
HLTF
HMGB1
HMGN4
HMOX1
HMOX1
HN1
HNRNPA0
HNRNPA3P1
HNRNPD
HNRNPH1
HOMER1
HOPX
HOPX
HOTAIR
HOXA3
HOXA4
HOXB1
HOXB3
HOXC12
HOXC4
HOXC6
HOXD8
HPD
HRCT1
HRH4
HRH4
HS3ST3B1
HSBP1
HSD17B10
HSD17B10
HSD17B3
HSPA12B
HTN3
HTR5A
HTRA1
HYLS1
IBTK
ICMT
IDH1
IDI1
IFI44L
IFNAR2
IFNG
IFNK
IFT20
IGBP1
IGBP1
IGF1R
IGF2BP2
IGFBP1
IGLL3
IGSF1
IGSF8
IKBKB
IKBKE
IL11RA
IL15
IL16
IL17D
IL17RE
IL1A
IL1B
IL1R2
IL1RAPL2
IL20RB
IL21
IL22
IL22RA2
IL3RA
IL9R
ILDR2
IMPA1
IMPACT
IMPDH1
IMPDH2
INF2
INHBC
INPP5D
INPP5K
INTS1
INTS1
INTS3
INTS8
IP6K3
IPO7
IQCH
IQSEC1
IRAK3
IRF2BP2
IRF3
IRF5
IRF8
IRX1
IRX2
IRX6
ISCA1L
ISLR2
ITGA1
ITGAD
ITGAE
ITGAL
ITGB5
ITIH1
ITM2C
ITPR1
IYD
JAK1
JAKMIP3
JAM2
JAM3
KANK3
KAT2A
KATNB1
KAZALD1
KBTBD11
KBTBD6
KCMF1
KCNA1
KCNA6
KCNAB1
KCNB2
KCNC1
KCND3
KCND3
KCNE1
KCNH4
KCNIP2
KCNJ1
KCNK17
KCNN1
KCNQ2
KCNS2
KCNS3
KCNS3
KCTD1
KCTD16
KCTD17
KCTD18
KCTD3
KDM2A
KDM6B
KDR
KERA
KERA
KIAA0020
KIAA0087
KIAA0125
KIAA0146
KIAA0182
KIAA0196
KIAA0513
KIAA0513
KIAA1045
KIAA1109
KIAA1143
KIAA1143
KIAA1217
KIAA1257
KIAA1383
KIAA1530
KIAA1731
KIAA1826
KIF13A
KIF16B
KIF18A
KIF20B
KIF23
KIF26B
KIF26B
KIF2C
KIFC3
KIR2DL4
KIRREL3
KIT
KLC1
KLC2
KLF4
KLHDC10
KLHDC7A
KLHL15
KLHL23
KLHL29
KLHL29
KREMEN2
KRIT1
KRT16
KRT17
KRT17
KRT17
KRT72
KRT77
KRT77
KRT78
KRTAP10-6
KRTAP10-7
KRTAP5-11
KRTAP5-4
KRTAP5-7
KRTAP5-7
LAD1
LAIR2
LAMA5
LAMB2
LAPTM4A
LARP1
LARP7
LASS1
LASS6
LBR
LBXCOR1
LCE1C
LCE2D
LCK
LCMT1
LCN6
LCP1
LDLR
LELP1
LGALS3
LGMN
LHCGR
LHX5
LHX8
LHX9
LIMD1
LIME1
LIMK2
LIMK2
LIMS1
LIN28
LIN52
LINGO3
LMCD1
LMNB1
LMO1
LMO2
LMO3
LMX1B
LNX1
LOC100101116
LOC100128191
LOC100128640
LOC100129354
LOC100129637
LOC100129716
LOC100130093
LOC100130274
LOC100133050
LOC100133469
LOC100133469
LOC100133920
LOC100133957
LOC100134368
LOC100188947
LOC100287216
LOC100287227
LOC100302640
LOC121838
LOC144438
LOC150622
LOC151009
LOC162632
LOC220729
LOC256880
LOC284009
LOC284805
LOC284837
LOC285847
LOC349408
LOC388152
LOC388152
LOC389332
LOC400578
LOC400891
LOC407835
LOC415056
LOC440040
LOC440895
LOC492303
LOC541473
LOC619207
LOC644538
LOC645961
LOC651250
LOC651250
LOC653653
LOC728264
LOC728264
LOC728323
LOC728323
LOC728613
LOC728927
LOC732275
LOC84931
LOC84931
LOC91316
LONP1
LPCAT1
LPCAT3
LPIN3
LPPR5
LRCH1
LRFN2
LRFN2
LRRC15
LRRC16B
LRRC39
LRRC49
LRRC55
LRRC56
LRRC66
LRRC7
LRRK1
LRRK2
LRRN1
LRTOMT
LSG1
LSM1
LTF
LY6D
LYN
LYPLA1
LYRM5
LYZL6
MAB21L2
MACF1
MAD2L1
MAD2L2
MAGEA1
MAGED4B
MAGEL2
MAGI1
MAGI2
MAK
MALAT1
MALL
MANBAL
MAOB
MAP2K3
MAP2K3
MAP2K5
MAP3K2
MAP3K3
MAP3K7
MAP3K7IP1
MAP7D3
MAPK10
MAPK4
MAPK7
MARCH5
MARCH6
MARCH9
MARCH9
MARK2
MARK4
MAST3
MAT2B
MATN2
MATN3
MATN4
MATR3
MBD5
MBNL3
MC2R
MC4R
MCHR2
MCM6
MCRS1
MDGA1
MDGA2
MED14
MED30
MED31
MEG3
MEGF10
MEI1
MEIS1
MEIS1
MEIS2
MERTK
MESDC1
MET
METRN
METRNL
METT11D1
METTL1
METTL11A
METTL8
MFAP5
MFN2
MFNG
MFSD11
MFSD11
MFSD7
MGAT3
MGC102966
MGC102966
MGC12982
MGC4473
MGLL
MGMT
MIA
MIA3
MICA
MICALL2
MID1
MID1
MID1
MIER3
MIOS
MIR1234
MIR1272
MIR1284
MIR1324
MIR138-2
MIR17HG
MIR1913
MIR1913
MIR1973
MIR548H2
MIR548H2
MIR548Q
MIR564
MIR639
MIR675
MIR9-1
MITF
MKI67IP
MKI67IP
MKKS
MKNK1
MKNK1
MKX
MLC1
MLLT10
MLN
MLPH
MLX
MLXIP
MMP16
MMP28
MOBKL2C
MOCOS
MOCS3
MORC1
MOSPD3
MPP6
MPPED1
MPZL1
MRGPRE
MRO
MRPL42
MRPL47
MRPS11
MRPS24
MRS2
MRVI1
MRVI1
MS4A14
MS4A2
MSR1
MSX2P1
MT1L
MTERF
MTM1
MTMR11
MTMR4
MTNR1B
MTPN
MTR
MTSS1
MTUS1
MTUS2
MUC1
MUC20
MUSTN1
MVK
MXRA8
MYC
MYCBP
MYEF2
MYH8
MYL1
MYL2
MYLK
MYLK4
MYO18B
MYO18B
MYO1C
MYO9B
MYO9B
MYOZ2
NACAD
NACC1
NACC2
NAPA
NAT12
NAT13
NAV2
NAV2
NBEAL2
NBPF1
NBPF22P
NBPF9
NCAM2
NCAPD3
NCAPG
NCAPG2
NCF1
NCK2
NCKAP5
NCKAP5L
NCOA1
NCOA7
NCOA7
NCOR1
NCOR2
NCRNA00052
NCRNA00094
NCRNA00173
NCRNA00174
NCRNA00174
NCRNA00200
NDN
NDOR1
NDRG1
NDRG4
NDUFAF3
NDUFB11
NDUFS6
NDUFS8
NDUFV2
NECAB1
NEDD4L
NEDD4L
NEDD8
NEFH
NEGR1
NEIL3
NEK6
NETO2
NEU4
NEURL1B
NEUROD1
NF1P1
NF2
NFAT5
NFATC2
NFKB1
NFKBIE
NFYB
NHS
NINJ1
NINJ2
NKPD1
NKRF
NKX2-1
NLGN1
NLGN2
NLN
NLRP2
NLRX1
NMI
NMNAT3
NOC4L
NOL12
NOL6
NOL7
NOP14
NOS1
NOS1
NOVA1
NPHP4
NPL
NPPA
NR2F6
NR3C2
NR3C2
NR4A3
NRBF2
NRF1
NRIP3
NSD1
NSF
NT5E
NTM
NTM
NTNG1
NTNG1
NTNG2
NTNG2
NTRK1
NTRK2
NTS
NTSR1
NUDT14
NUMBL
NUP107
NUP133
NUP133
NUP155
NUP205
NXF5
OBSL1
OCIAD1
ODZ4
OGDH
OGFR
OGFRL1
OGFRL1
OGT
OLIG2
ONECUT1
OPN1SW
OPRD1
OPRD1
OR10AD1
OR10H2
OR10P1
OR13C8
OR13C9
OR14I1
OR1B1
OR1C1
OR1C1
OR2J3
OR2K2
OR2L13
OR2S2
OR2T29
OR3A4
OR4C3
OR4C6
OR4E2
OR4K15
OR51E1
OR52B4
OR52K1
OR56B1
OR56B4
OR56B4
OR5J2
OR5L1
OR5M3
OR5M9
OR6C4
OR6C74
OR6F1
OR7D2
OR7E5P
OR9Q2
ORMDL3
OSBPL5
OSBPL5
OSGIN1
OTOL1
OTUD5
OVOL1
OVOL2
OXER1
OXGR1
P2RX1
P2RX1
P2RX6P
P4HB
P4HTM
PABPC1L2B
PACS2
PACSIN3
PALM
PAMR1
PAPD5
PAPLN
PAQR5
PAQR5
PAQR5
PAQR7
PAQR7
PAQR8
PAQR8
PARD6B
PARN
PARN
PARP3
PARS2
PAX3
PAX3
PAX9
PCDH11X
PCDH19
PCDH8
PCDHB19P
PCGF2
PCGF2
PCIF1
PCIF1
PCLO
PCNXL2
PCOLCE
PCSK6
PDE12
PDE4B
PDGFC
PDGFD
PDIA3
PDIA5
PDK4
PDLIM2
PDPK1
PDPN
PDRG1
PDZK1
PEAR1
PEBP4
PECAM1
PEX10
PEX10
PEX12
PEX26
PEX6
PF4V1
PFKM
PGBD5
PGBD5
PGRMC2
PHACTR3
PHB
PHF10
PHF15
PHF19
PHF20L1
PHF3
PHF8
PHKG2
PHLDB2
PHLDB2
PHPT1
PHTF2
PHYHIPL
PI4K2B
PI4KB
PIAS2
PICALM
PIGR
PIK3C2G
PIK3IP1
PIK3R1
PIK3R1
PIK3R6
PILRA
PION
PION
PIP5K1A
PISD
PITPNM1
PITPNM3
PITX3
PIWIL1
PJA1
PKD1L1
PKD1L1
PKIB
PLA2G3
PLAC8
PLAGL1
PLAT
PLCB3
PLCD1
PLCE1
PLCH1
PLEKHA6
PLEKHA7
PLEKHB1
PLEKHF1
PLK1
PLK5P
PLOD2
PLSCR1
PLXNA2
PLXND1
PMAIP1
PMS2
PMS2CL
PNLIPRP1
PNPLA2
PNPLA7
PNPLA7
PNPLA8
PNRC1
POFUT1
POLD1
POLD2
POLE
POLL
POLR2B
POLR2C
POLR2J4
POLR3K
POLRMT
POM121L8P
POM121L8P
POMP
PON2
POTEH
POU2F1
POU3F1
POU3F2
POU3F4
POU4F1
PPAP2B
PPAP2C
PPEF1
PPIG
PPM1J
PPM1K
PPP1R12A
PPP1R14A
PPP1R1A
PPP1R3D
PPP1R3E
PPP1R7
PPP1R9A
PPP1R9B
PPP2R2B
PPP2R3A
PPP2R3B
PPP2R5E
PPTC7
PRAP1
PRCD
PRDM10
PRDM13
PRDM7
PRDM8
PRDXDD1P
PRELID2
PRG4
PRHOXNB
PRICKLE1
PRKCH
PRL
PRL
PRLR
PROP1
ProSAPiP1
PROSC
PROX1
PRPF40A
PRPF4B
PRPS1
PRR5L
PRRG1
PRSS2
PRSS21
PRY2
PSAT1
PSD4
PSG6
PSMA8
PSMB11
PSMC2
PSMD7
PSMD7
PSMD9
PSME4
PSME4
PSMF1
PTBP2
PTBP2
PTCHD3
PTGES
PTGFRN
PTH1R
PTHLH
PTK2
PTN
PTP4A1
PTP4A2
PTPLB
PTPN11
PTPN3
PTPN5
PTPN7
PTPRE
PTPRM
PTPRR
PTPRR
PTTG1IP
PUF60
PURA
PURG
PUS1
PVRL3
PXK
PYDC1
PYGM
PYY
PYY2
PYY2
QKI
RAB11FIP3
RAB11FIP5
RAB20
RAB20
RAB2B
RAB36
RAB39
RAB3A
[truncated: 765 more rows]

## Sheet: HG ND
GENE_SYMBOL	Aox4-/-_REP1	Aox4-/-_REP2	Aox4-/-_REP3	Aox4-/-_REP4	WT_REP1	WT_REP2	WT_REP3	WT_REP4	log2(FoldChange) Aox4-/- vs WT	p-value
Aga	9.09878	8.89054	9.30309	9.2151	10.262	9.72095	10.0162	10.0825	-0.89355	0.000428
Arl8b	11.25	10.9736	11.2407	11.1883	11.8638	11.5538	11.8752	11.7716	-0.60294	0.001802
Cdr2	8.23659	7.99402	8.04089	8.41932	8.85171	8.83246	8.88831	9.13435	-0.754	0.000729
Cmas	7.34437	7.23258	7.5859	7.77564	8.35634	7.90591	8.06803	8.56751	-0.73982	0.004366
Cpeb2	9.78888	10.2291	9.26687	10.4577	8.13206	9.37203	8.71759	8.35132	1.2924	0.004147
Crem	6.66496	6.63204	7.06099	7.06787	7.68457	7.48623	7.26776	7.68371	-0.6741	0.003495
Cul1	9.5794	9.29204	9.43743	9.67341	10.2052	9.99976	10.331	10.363	-0.72916	0.000843
Ddx52	7.90883	7.6301	7.94358	7.78123	8.89975	8.36012	8.82782	8.57585	-0.84995	0.000582
Dtnb	7.21972	7.47089	7.67775	7.77004	8.08297	8.12438	8.14116	8.30591	-0.62901	0.003022
Fbxl5	8.68646	8.28439	8.56051	8.82551	9.76616	9.36226	9.33086	9.53256	-0.90874	0.00048
Fem1c	7.45199	7.68279	7.85191	7.79233	8.48892	8.22733	8.1614	8.24863	-0.58682	0.003007
Irx1	7.65253	7.83463	8.00161	8.41752	9.30965	8.96747	8.75472	9.04945	-1.04375	0.000616
Lcp1	5.43743	5.46541	5.51443	5.67148	6.66125	6.0334	6.27762	6.20294	-0.77162	0.00111
Lrrc39	6.1082	5.55399	5.86563	5.42359	7.04397	6.82364	6.1576	7.08386	-1.03941	0.002469
Lyn	7.07481	6.918	7.49993	7.53579	8.4561	7.97065	7.97399	8.43989	-0.95302	0.001307
Lypla1	7.52847	7.32701	7.65623	7.57489	8.94624	8.22567	8.57201	8.73328	-1.09765	0.000191
Map2k5	5.66299	6.15261	5.96215	6.13902	6.78911	6.80158	6.48766	6.63809	-0.69992	0.001743
March6	9.8302	8.96334	9.22363	9.28752	10.1165	9.90095	10.0614	10.1325	-0.72667	0.004665
Mat2b	8.03211	7.57011	8.16798	8.10441	9.40982	8.74031	8.83886	9.06849	-1.04572	0.000633
Mocos	9.78523	9.72902	9.70968	10.016	10.4485	10.1718	10.3175	10.3879	-0.52146	0.003741
Mtpn	7.70191	7.34891	7.69544	7.57811	8.36891	7.85537	8.45178	8.4215	-0.6933	0.003478
Nup205	6.38815	5.73549	6.19853	6.30308	7.11078	6.89206	6.87201	6.97711	-0.80668	0.001143
Ociad1	9.9434	9.62065	9.99972	10.1445	11.1607	10.4567	11.0822	11.1585	-1.03747	0.000695
Ogdh	9.67912	9.5656	9.93044	10.0859	10.6787	10.2844	10.4381	10.5747	-0.67869	0.002666
Ovol2	7.15906	7.19162	7.25476	7.42246	8.6161	7.92237	8.15384	8.09925	-0.94091	0.000452
Pex12	4.98075	5.21704	5.36385	5.43775	6.3837	5.9477	5.78166	6.35785	-0.86788	0.00132
Pias2	7.77508	7.36742	7.89541	7.91168	8.85658	8.34341	8.56252	8.79174	-0.90117	0.000851
Pja1	8.45598	8.71494	8.35769	8.63512	9.31497	9.29748	9.01891	9.05781	-0.63136	0.001895
Pnpla2	12.483	12.7026	12.6957	12.7995	11.6457	11.8951	12.2159	12.2021	0.680497	0.003022
Pnpla8	5.73219	5.20344	6.13779	6.03084	7.30875	6.30817	6.80067	7.11624	-1.10739	0.003309
Pon2	11.3216	10.8075	11.6674	11.7216	12.3972	11.8997	12.5062	12.4216	-0.92666	0.003836
Ppap2c	7.97642	8.31491	8.45229	8.36271	9.66369	9.13749	9.34753	9.53427	-1.14416	0.0001
Ppp1r7	7.37191	6.84945	7.4878	7.68622	8.68626	7.95673	8.48831	8.51121	-1.06178	0.001302
Rapgef5	6.31597	5.92199	6.36678	6.57128	7.09985	6.85825	7.31265	7.05075	-0.78637	0.001686
Rora	10.4771	9.6656	10.4108	10.3134	11.1738	10.8638	11.135	11.1214	-0.85676	0.002193
Rtn3	11.2904	11.3296	11.3681	11.4574	12.8368	11.9646	12.4444	12.8027	-1.15074	0.000369
Scoc	7.15906	7.20197	7.38254	7.16501	8.55241	7.96271	8.52199	8.23184	-1.09009	0.000118
Sfrp1	6.35642	6.24882	6.32197	6.58411	7.4423	7.06133	6.92919	6.92585	-0.71184	0.001804
Sgpl1	8.63065	8.66219	8.76032	8.90694	9.89776	9.268	9.364	9.77281	-0.83562	0.001166
Slc20a2	6.92884	6.72105	7.13544	7.38628	7.89826	7.60313	7.5988	7.84698	-0.69389	0.003441
Smu1	8.98568	8.69676	8.94618	9.19013	10.0317	9.64487	9.85773	9.86486	-0.89511	0.000282
Sox21	8.70974	9.0528	8.88737	9.15829	9.86385	9.78816	9.7878	10.0883	-0.92998	0.000175
Sparc	10.3831	10.5916	10.387	10.2173	9.63039	9.86947	9.33086	9.78725	0.740279	0.001401
St13	8.5726	7.99996	8.79356	9.02814	9.82872	9.208	9.92295	9.87774	-1.11078	0.002089
Tex261	10.6431	10.8302	11.0032	10.7259	11.4307	11.1746	11.6361	11.6703	-0.67731	0.002249
Tm2d1	10.2786	10.3011	10.3473	10.0435	11.0808	10.6767	10.8885	11.0134	-0.67223	0.001247
Tm9sf2	11.2691	11.1788	11.5334	11.5178	12.2981	11.9043	11.7376	12.1183	-0.63983	0.004277
Tm9sf3	11.3448	11.2479	11.298	11.5537	12.1869	11.8078	11.7989	12.0325	-0.59541	0.002882
Tns1	11.3531	11.9647	11.5507	11.3393	10.5509	10.8201	10.6333	10.7319	0.867923	0.00074
Tomm40	7.52847	7.57277	7.89541	8.05916	8.78847	8.16299	8.76137	8.83686	-0.87347	0.002138
Tpk1	6.84506	6.99935	7.21116	7.24395	8.0592	7.70415	7.66357	7.99613	-0.78088	0.000901
Trpc4ap	6.75723	6.66233	7.07727	7.35668	8.13072	7.86392	7.64942	7.9481	-0.93466	0.000952
Uros	8.95353	8.59177	9.08822	9.44269	10.2553	9.8832	9.91402	10.1672	-1.03586	0.000632
Vamp3	6.90529	6.99539	7.55134	7.6378	8.47842	7.82506	7.99667	8.51815	-0.93212	0.004009
Xbp1	10.1087	9.99419	10.0258	10.2296	11.0008	10.744	10.7441	10.6615	-0.698	0.000573
Xrcc4	6.14452	5.88827	6.45243	6.56482	7.21062	6.88788	6.97354	7.11624	-0.78456	DAZAP2
Xrn2	8.34665	7.80777	8.54303	8.50449	9.63796	8.99886	9.07603	9.15788	-0.9172	DBNDD1
Yipf3	8.40944	8.81049	8.76871	8.69255	9.59289	9.19621	9.30378	9.35686	-0.69214	DBX1
Yipf4	10.4005	10.0597	10.1657	10.4085	11.0281	10.886	10.9946	11.0489	-0.73083	DCAF4
Yipf5	10.0307	9.47745	9.61339	9.63383	10.5312	10.2497	10.4587	10.3969	-0.72026	DCAF8L2
Ykt6	7.7679	7.88475	7.73361	7.89375	8.47631	8.16299	8.29337	8.49898	-0.53791	DCHS1
Ykt6	7.31639	7.6504	7.45078	7.37894	8.38588	7.81407	7.95675	8.31391	-0.66853	DCHS1	#N/A			0.001901
Ylpm1	7.97642	7.37962	7.89847	7.93441	8.71697	8.35103	8.6001	8.35326	-0.70811	DCLK3	#N/A			0.002335
Ylpm1	9.88663	10.1242	9.52314	9.87488	9.02921	9.2461	8.2609	9.10353	0.94227	DCST1	#N/A			0.001372
Ywhab	7.99209	8.14113	8.11111	8.18244	9.01909	8.56925	8.79092	8.7303	-0.6707	DCUN1D1	#N/A			0.000461
Zbtb9	6.90529	7.19162	7.04453	7.28775	7.71173	7.57738	7.65651	7.74416	-0.56515	DDOST	#N/A			0.001369
Zcsl3	8.70588	8.62292	8.92684	8.91839	9.43231	9.13043	9.47436	9.6367	-0.62494	DDX17	#N/A			0.002929
Zf	6.84506	6.73061	6.92968	7.2399	7.56057	7.40365	7.57658	7.46048	-0.56401	DDX31	#N/A			0.003663
Zfp291	9.34173	9.53386	9.11608	8.90054	8.44103	8.66406	8.68998	8.43256	0.666145	DDX47	#N/A			0.003381
Zfp313	7.63313	7.83241	7.91367	7.98368	9.04068	8.62688	8.45998	8.70162	-0.86657	DDX52	#N/A			0.003618
Zfp336	5.85244	5.11904	5.51443	5.86227	6.78911	6.44534	6.40519	6.68816	-0.99491	DEFA5	#N/A			0.000987
Zfp706	10.5628	10.23	10.3723	10.6055	11.086	10.918	11.0302	11.0226	-0.57156	DEFA5	#N/A			0.002278
Zfp91	8.10916	7.90601	8.27774	8.21581	9.01474	8.53219	8.86225	8.87386	-0.69358	DEFB103A	#N/A			0.003052
Zmym3	6.26621	6.13113	6.0744	6.21516	6.71233	6.57062	6.94596	6.58622	-0.53206	DEFB103B	#N/A			0.00406
Zwint	7.89229	7.84127	8.09521	8.42289	9.29236	9.0428	8.95363	9.27214	-1.07732	DEFB103B	#N/A			0.003579
										DEFB104A	#N/A			0.000529
										DEFB104B	#N/A			0.000832
										DEFB123	#N/A			0.002249
										DEFB127	#N/A			0.001632
										DEFB129	#N/A			0.003661
										DENND2D	#N/A			0.000162
										DFNB31	#N/A
										DGAT2L6	#N/A
										DGCR2	#N/A
										DGCR6L	#N/A
										DGKA	#N/A
										DGKH	#N/A
										DGKK	#N/A
										DHRS11	#N/A
										DHX16	#N/A
										DHX29	#N/A
										DHX33	#N/A
										DHX33	#N/A
										DIABLO	#N/A
										DIAPH3	#N/A
										DIAPH3	#N/A
										DIRAS2	#N/A
										DIRAS3	#N/A
										DKFZp686O24166	#N/A
										DKK1	#N/A
										DLG5	#N/A
										DLG5	#N/A
										DLG5	#N/A
										DLG5	#N/A
										DLG5	#N/A
										DLGAP2	#N/A
										DLL4	#N/A
										DLX3	#N/A
										DLX4	#N/A
										DMD	#N/A
										DMRT3	#N/A
										DMWD	#N/A
										DNAH1	#N/A
										DNAH10	#N/A
										DNAH12	#N/A
										DNAH3	#N/A
										DNAH9	#N/A
										DNAJC30	#N/A
										DNASE1L3	#N/A
										DNM3	#N/A
										DNMT3A	#N/A
										DNTTIP2	#N/A
										DOCK10	#N/A
										DOCK6	#N/A
										DOCK6	#N/A
										DOCK7	#N/A
										DPCR1	#N/A
										DPEP1	#N/A
										DPEP1	#N/A
										DPEP2	#N/A
										DPF3	#N/A
										DPH5	#N/A
										DPP10	#N/A
										DPT	#N/A
										DSC2	#N/A
										DSC3	#N/A
										DSCAM	#N/A
										DSE	#N/A
										DSEL	#N/A
										DSEL	#N/A
										DSG1	#N/A
										DSP	#N/A
										DTNB	#N/A
										DTNB	#N/A
										DTX2	#N/A
										DTX4	#N/A
										DUS4L	#N/A
										DUSP2	#N/A
										DUSP23	#N/A
										DUSP26	#N/A
										DUSP26	#N/A
										DUSP9	#N/A
										DVL2	#N/A
										DYM	#N/A
										DYRK2	#N/A
										E2F1	#N/A
										E2F2	#N/A
										EBAG9	#N/A
										EBF1	#N/A
										EBF2	#N/A
										ECH1	#N/A
										ECT2L	#N/A
										EDAR	#N/A
										EDIL3	#N/A
										EDN2	#N/A
										EEA1	#N/A
										EEA1	#N/A
										EEA1	#N/A
										EFHC1	#N/A
										EFHD2	#N/A
										EFTUD2	#N/A
										EGFLAM	#N/A
										EGR4	#N/A
										EHD4	#N/A
										EIF2C2	#N/A
										EIF2C2	#N/A
										EIF4E	#N/A
										EIF4E1B	#N/A
										EIF4E3	#N/A
										EIF4G2	#N/A
										ELAC1	#N/A
										ELF4	#N/A
										ELOF1	#N/A
										ELOVL7	#N/A
										ELP2	#N/A
										EML2	#N/A
										EMR4P	#N/A
										ENKUR	#N/A
										ENPP6	#N/A
										EOMES	#N/A
										EP400NL	#N/A
										EPB41	#N/A
										EPHA3	#N/A
										EPHB1	#N/A
										EPHB2	#N/A
										EPHB4	#N/A
										EPM2A	#N/A
										EPS8L3	#N/A
										ERC2	#N/A
										ERCC6L	#N/A
										ERH	#N/A
										ESAM	#N/A
										ESCO1	#N/A
										ESPL1	#N/A
										ESR2	#N/A
										ESRRG	#N/A
										ETS1	#N/A
										ETV3	#N/A
										ETV4	#N/A
										EVPLL	#N/A
										EXOC6B	#N/A
										EXOC7	#N/A
										EXOSC3	#N/A
										EXT2	#N/A
										EXTL2	#N/A
										EYA2	#N/A
										F11R	#N/A
										FABP1	#N/A
										FADS6	#N/A
										FAM100A	#N/A
										FAM100A	#N/A
										FAM104B	#N/A
										FAM107B	#N/A
										FAM107B	#N/A
										FAM107B	#N/A
										FAM110B	#N/A
										FAM115A	#N/A
										FAM120B	#N/A
										FAM123B	#N/A
										FAM123C	#N/A
										FAM132A	#N/A
										FAM134B	#N/A
										FAM135B	#N/A
										FAM138B	#N/A
										FAM138C	#N/A
										FAM138E	#N/A
										FAM13B	#N/A
										FAM154A	#N/A
										FAM155B	#N/A
										FAM156B	#N/A
										FAM170A	#N/A
										FAM178A	#N/A
										FAM178B	#N/A
										FAM179B	#N/A
										FAM183A	#N/A
										FAM190A	#N/A
										FAM192A	#N/A
										FAM192A	#N/A
										FAM197Y2	#N/A
										FAM197Y2	#N/A
										FAM198B	#N/A
										FAM20A	#N/A
										FAM27C	#N/A
										FAM27L	#N/A
										FAM27L	#N/A
										FAM38A	#N/A
										FAM3D	#N/A
										FAM41C	#N/A
										FAM45B	#N/A
										FAM48B2	#N/A
										FAM49B	#N/A
										FAM58A	#N/A
										FAM58A	#N/A
										FAM5B	#N/A
										FAM60A	#N/A
										FAM71C	#N/A
										FAM71E2	#N/A
										FAM71F2	#N/A
										FAM78B	#N/A
										FAM84B	#N/A
										FAM86A	#N/A
										FAM98B	#N/A
										FAT1	#N/A
										FAT3	#N/A
										FBLN7	#N/A
										FBXL16	#N/A
										FBXL5	#N/A
										FBXO11	#N/A
										FBXO18	#N/A
										FBXO25	#N/A
										FBXO30	#N/A
										FBXO38	#N/A
										FBXO38	#N/A
										FBXO9	#N/A
										FBXW7	#N/A
										FCHSD2	#N/A
										FCN1	#N/A
										FCN2	#N/A
										FCRL2	#N/A
										FCRLB	#N/A
										FEM1C	#N/A
										FER1L6	#N/A
										FER1L6	#N/A
										FER1L6	#N/A
										FERMT3	#N/A
										FGD2	#N/A
										FGD3	#N/A
										FGF1	#N/A
										FGF1	#N/A
										FGFR2	#N/A
										FGG	#N/A
										FGL1	#N/A
										FGL2	#N/A
										FHIT	#N/A
										FIGN	#N/A
										FIP1L1	#N/A
										FIP1L1	#N/A
										FKBP2	#N/A
										FKBP4	#N/A
										FLJ10213	#N/A
										FLJ20184	#N/A
										FLJ30058	#N/A
										FLJ31306	#N/A
										FLJ35776	#N/A
										FLJ40330	#N/A
										FLJ40504	#N/A
										FLJ42709	#N/A
										FLJ45079	#N/A
										FLJ45983	#N/A
										FLJ46321	#N/A
										FLNC	#N/A
										FLNC	#N/A
										FLRT2	#N/A
										FLT3	#N/A
										FMN1	#N/A
										FMN2	#N/A
										FMO1	#N/A
										FMOD	#N/A
										FN1	#N/A
										FNBP4	#N/A
										FNDC1	#N/A
										FNTB	#N/A
										FOLH1	#N/A
										FOLH1	#N/A
										FOSL2	#N/A
										FOXA2	#N/A
										FOXA2	#N/A
										FOXD1	#N/A
										FOXD1	#N/A
										FOXF1	#N/A
										FOXF2	#N/A
										FOXG1	#N/A
										FOXH1	#N/A
										FOXJ2	#N/A
										FOXO3	#N/A
										FOXP4	#N/A
										FOXR2	#N/A
										FOXS1	#N/A
										FREM2	#N/A
										FREM3	#N/A
										FREQ	#N/A
										FRMD4B	#N/A
										FRMPD2	#N/A
										FRY	#N/A
										FRY	#N/A
										FSCB	#N/A
										FSCN1	#N/A
										FSD1	#N/A
										FSHB	#N/A
										FST	#N/A
										FUCA2	#N/A
										FURIN	#N/A
										FUT6	#N/A
										FUT8	#N/A
										FUT8	#N/A
										FYB	#N/A
										FYB	#N/A
										FYN	#N/A
										FZD3	#N/A
										FZD3	#N/A
										FZD4	#N/A
										GABBR2	#N/A
										GABRA4	#N/A
										GABRA6	#N/A
										GADD45A	#N/A
										GALNT10	#N/A
										GALNTL2	#N/A
										GALNTL5	#N/A
										GAR1	#N/A
										GAST	#N/A
										GATA2	#N/A
										GATA3	#N/A
										GCAT	#N/A
										GCNT2	#N/A
										GCNT4	#N/A
										GCNT4	#N/A
										GCOM1	#N/A
										GDA	#N/A
										GDA	#N/A
										GDF5	#N/A
										GDPD5	#N/A
										GEFT	#N/A
										GEMIN7	#N/A
										GFI1	#N/A
										GFI1B	#N/A
										GFRA2	#N/A
										GFRA2	#N/A
										GGT5	#N/A
										GGTA1	#N/A
										GIPC3	#N/A
										GJA3	#N/A
										GJC2	#N/A
										GLB1L	#N/A
										GLCCI1	#N/A
										GLDC	#N/A
										GLDN	#N/A
										GLI2	#N/A
										GLIPR2	#N/A
										GLIPR2	#N/A
										GLMN	#N/A
										GLRA1	#N/A
										GLRX3	#N/A
										GLS	#N/A
										GLT8D1	#N/A
										GLT8D2	#N/A
										GMDS	#N/A
										GMFB	#N/A
										GNASAS	#N/A
										GNG12	#N/A
										GNG2	#N/A
										GNG5	#N/A
										GOLGA4	#N/A
										GOLGA6A	#N/A
										GOLGA6B	#N/A
										GOLGA8B	#N/A
										GOLGA8C	#N/A
										GOLGA8D	#N/A
										GOLGA8E	#N/A
										GP1BA	#N/A
										GPATCH2	#N/A
										GPATCH8	#N/A
										GPC4	#N/A
										GPD1L	#N/A
										GPHB5	#N/A
										GPIHBP1	#N/A
										GPR110	#N/A
										GPR133	#N/A
										GPR135	#N/A
										GPR141	#N/A
										GPR151	#N/A
										GPR155	#N/A
										GPR162	#N/A
										GPR25	#N/A
										GPR26	#N/A
										GPR35	#N/A
										GPR4	#N/A
										GPR56	#N/A
										GPR65	#N/A
										GPR78	#N/A
										GPR88	#N/A
										GPRASP1	#N/A
										GPRC6A	#N/A
										GPS1	#N/A
										GPSM2	#N/A
										GRAP2	#N/A
										GRASP	#N/A
										GRB10	#N/A
										GRB2	#N/A
										GREB1L	#N/A
										GRIK2	#N/A
										GRIK3	#N/A
										GRIN1	#N/A
										GRK5	#N/A
										GSC	#N/A
										GSC2	#N/A
										GSDMB	#N/A
										GSDMB	#N/A
										GSG1	#N/A
										GSN	#N/A
										GSTA3	#N/A
										GSTM2	#N/A
										GSTTP1	#N/A
										GTDC1	#N/A
										GTF2A1	#N/A
										GTPBP1	#N/A
										GTSF1	#N/A
										GUCA1A	#N/A
										GUCA1B	#N/A
										GUCA2B	#N/A
										GUCY1B2	#N/A
										GUCY2G	#N/A
										GYPC	#N/A
										HABP2	#N/A
										HADH	#N/A
										HAPLN1	#N/A
										HAUS7	#N/A
										HBP1	#N/A
										HCCA2	#N/A
										HCFC1	#N/A
										HCN4	#N/A
										HCRTR2	#N/A
										HDAC3	#N/A
										HEBP1	#N/A
										HECW1	#N/A
										HECW1	#N/A
										HEMGN	#N/A
										HEPHL1	#N/A
										HES5	#N/A
										HESX1	#N/A
										HFE	#N/A
										HGC6.3	#N/A
										HHIP	#N/A
										HHIPL2	#N/A
										HHIPL2	#N/A
										HHLA3	#N/A
										HIF1A	#N/A
										HIGD1B	#N/A
										HIGD2A	#N/A
										HINT2	#N/A
										HISPPD2A	#N/A
										HIST1H2AB	#N/A
										HIST1H3J	#N/A
										HIST2H2AB	#N/A
										HIST2H2BE	#N/A
										HIST2H3C	#N/A
										HIST3H2BB	#N/A
										HK1	#N/A
										HK2	#N/A
										HKDC1	#N/A
										HLA-DOB	#N/A
										HLTF	#N/A
										HMGB1	#N/A
										HMGN4	#N/A
										HMOX1	#N/A
										HMOX1	#N/A
										HN1	#N/A
										HNRNPA0	#N/A
										HNRNPA3P1	#N/A
										HNRNPD	#N/A
										HNRNPH1	#N/A
										HOMER1	#N/A
										HOPX	#N/A
										HOPX	#N/A
										HOTAIR	#N/A
										HOXA3	#N/A
										HOXA4	#N/A
										HOXB1	#N/A
										HOXB3	#N/A
										HOXC12	#N/A
										HOXC4	#N/A
										HOXC6	#N/A
										HOXD8	#N/A
										HPD	#N/A
										HRCT1	#N/A
										HRH4	#N/A
										HRH4	#N/A
										HS3ST3B1	#N/A
										HSBP1	#N/A
										HSD17B10	#N/A
										HSD17B10	#N/A
										HSD17B3	#N/A
										HSPA12B	#N/A
										HTN3	#N/A
										HTR5A	#N/A
										HTRA1	#N/A
										HYLS1	#N/A
										IBTK	#N/A
										ICMT	#N/A
										IDH1	#N/A
										IDI1	#N/A
										IFI44L	#N/A
										IFNAR2	#N/A
										IFNG	#N/A
										IFNK	#N/A
										IFT20	#N/A
										IGBP1	#N/A
										IGBP1	#N/A
										IGF1R	#N/A
										IGF2BP2	#N/A
										IGFBP1	#N/A
										IGLL3	#N/A
										IGSF1	#N/A
										IGSF8	#N/A
										IKBKB	#N/A
										IKBKE	#N/A
										IL11RA	#N/A
										IL15	#N/A
										IL16	#N/A
										IL17D	#N/A
										IL17RE	#N/A
										IL1A	#N/A
										IL1B	#N/A
										IL1R2	#N/A
										IL1RAPL2	#N/A
										IL20RB	#N/A
										IL21	#N/A
										IL22	#N/A
										IL22RA2	#N/A
										IL3RA	#N/A
										IL9R	#N/A
										ILDR2	#N/A
										IMPA1	#N/A
										IMPACT	#N/A
										IMPDH1	#N/A
										IMPDH2	#N/A
										INF2	#N/A
										INHBC	#N/A
										INPP5D	#N/A
										INPP5K	#N/A
										INTS1	#N/A
										INTS1	#N/A
										INTS3	#N/A
										INTS8	#N/A
										IP6K3	#N/A
										IPO7	#N/A
										IQCH	#N/A
										IQSEC1	#N/A
										IRAK3	#N/A
										IRF2BP2	#N/A
										IRF3	#N/A
										IRF5	#N/A
										IRF8	#N/A
										IRX1	#N/A
										IRX2	#N/A
										IRX6	#N/A
										ISCA1L	#N/A
										ISLR2	#N/A
										ITGA1	#N/A
										ITGAD	#N/A
										ITGAE	#N/A
										ITGAL	#N/A
										ITGB5	#N/A
										ITIH1	#N/A
										ITM2C	#N/A
										ITPR1	#N/A
										IYD	#N/A
										JAK1	#N/A
										JAKMIP3	#N/A
										JAM2	#N/A
										JAM3	#N/A
										KANK3	#N/A
										KAT2A	#N/A
										KATNB1	#N/A
										KAZALD1	#N/A
										KBTBD11	#N/A
										KBTBD6	#N/A
										KCMF1	#N/A
										KCNA1	#N/A
										KCNA6	#N/A
										KCNAB1	#N/A
										KCNB2	#N/A
										KCNC1	#N/A
										KCND3	#N/A
										KCND3	#N/A
										KCNE1	#N/A
										KCNH4	#N/A
										KCNIP2	#N/A
										KCNJ1	#N/A
										KCNK17	#N/A
										KCNN1	#N/A
										KCNQ2	#N/A
										KCNS2	#N/A
										KCNS3	#N/A
										KCNS3	#N/A
										KCTD1	#N/A
										KCTD16	#N/A
										KCTD17	#N/A
										KCTD18	#N/A
										KCTD3	#N/A
										KDM2A	#N/A
										KDM6B	#N/A
										KDR	#N/A
										KERA	#N/A
										KERA	#N/A
										KIAA0020	#N/A
										KIAA0087	#N/A
										KIAA0125	#N/A
										KIAA0146	#N/A
										KIAA0182	#N/A
										KIAA0196	#N/A
										KIAA0513	#N/A
										KIAA0513	#N/A
										KIAA1045	#N/A
										KIAA1109	#N/A
										KIAA1143	#N/A
										KIAA1143	#N/A
										KIAA1217	#N/A
										KIAA1257	#N/A
										KIAA1383	#N/A
										KIAA1530	#N/A
										KIAA1731	#N/A
										KIAA1826	#N/A
										KIF13A	#N/A
										KIF16B	#N/A
										KIF18A	#N/A
										KIF20B	#N/A
										KIF23	#N/A
										KIF26B	#N/A
										KIF26B	#N/A
										KIF2C	#N/A
										KIFC3	#N/A
										KIR2DL4	#N/A
										KIRREL3	#N/A
										KIT	#N/A
										KLC1	#N/A
										KLC2	#N/A
										KLF4	#N/A
										KLHDC10	#N/A
										KLHDC7A	#N/A
										KLHL15	#N/A
										KLHL23	#N/A
										KLHL29	#N/A
										KLHL29	#N/A
										KREMEN2	#N/A
										KRIT1	#N/A
										KRT16	#N/A
										KRT17	#N/A
										KRT17	#N/A
										KRT17	#N/A
										KRT72	#N/A
										KRT77	#N/A
										KRT77	#N/A
										KRT78	#N/A
										KRTAP10-6	#N/A
										KRTAP10-7	#N/A
										KRTAP5-11	#N/A
										KRTAP5-4	#N/A
										KRTAP5-7	#N/A
										KRTAP5-7	#N/A
										LAD1	#N/A
										LAIR2	#N/A
										LAMA5	#N/A
										LAMB2	#N/A
										LAPTM4A	#N/A
										LARP1	#N/A
										LARP7	#N/A
										LASS1	#N/A
										LASS6	#N/A
										LBR	#N/A
										LBXCOR1	#N/A
										LCE1C	#N/A
										LCE2D	#N/A
										LCK	#N/A
										LCMT1	#N/A
										LCN6	#N/A
										LCP1	#N/A
										LDLR	#N/A
										LELP1	#N/A
										LGALS3	#N/A
										LGMN	#N/A
										LHCGR	#N/A
										LHX5	#N/A
										LHX8	#N/A
										LHX9	#N/A
										LIMD1	#N/A
										LIME1	#N/A
										LIMK2	#N/A
										LIMK2	#N/A
										LIMS1	#N/A
										LIN28	#N/A
										LIN52	#N/A
										LINGO3	#N/A
										LMCD1	#N/A
										LMNB1	#N/A
										LMO1	#N/A
										LMO2	#N/A
										LMO3	#N/A
										LMX1B	#N/A
										LNX1	#N/A
										LOC100101116	#N/A
										LOC100128191	#N/A
										LOC100128640	#N/A
										LOC100129354	#N/A
										LOC100129637	#N/A
										LOC100129716	#N/A
										LOC100130093	#N/A
										LOC100130274	#N/A
										LOC100133050	#N/A
										LOC100133469	#N/A
										LOC100133469	#N/A
										LOC100133920	#N/A
										LOC100133957	#N/A
										LOC100134368	#N/A
										LOC100188947	#N/A
										LOC100287216	#N/A
										LOC100287227	#N/A
										LOC100302640	#N/A
										LOC121838	#N/A
										LOC144438	#N/A
										LOC150622	#N/A
										LOC151009	#N/A
										LOC162632	#N/A
										LOC220729	#N/A
										LOC256880	#N/A
										LOC284009	#N/A
										LOC284805	#N/A
										LOC284837	#N/A
										LOC285847	#N/A
										LOC349408	#N/A
										LOC388152	#N/A
										LOC388152	#N/A
										LOC389332	#N/A
										LOC400578	#N/A
										LOC400891	#N/A
										LOC407835	#N/A
										LOC415056	#N/A
										LOC440040	#N/A
										LOC440895	#N/A
										LOC492303	#N/A
										LOC541473	#N/A
										LOC619207	#N/A
										LOC644538	#N/A
										LOC645961	#N/A
										LOC651250	#N/A
										LOC651250	#N/A
										LOC653653	#N/A
										LOC728264	#N/A
										LOC728264	#N/A
										LOC728323	#N/A
										LOC728323	#N/A
										LOC728613	#N/A
										LOC728927	#N/A
										LOC732275	#N/A
										LOC84931	#N/A
										LOC84931	#N/A
										LOC91316	#N/A
										LONP1	#N/A
										LPCAT1	#N/A
										LPCAT3	#N/A
										LPIN3	#N/A
										LPPR5	#N/A
										LRCH1	#N/A
										LRFN2	#N/A
										LRFN2	#N/A
										LRRC15	#N/A
										LRRC16B	#N/A
										LRRC39	#N/A
										LRRC49	#N/A
										LRRC55	#N/A
										LRRC56	#N/A
										LRRC66	#N/A
										LRRC7	#N/A
										LRRK1	#N/A
										LRRK2	#N/A
										LRRN1	#N/A
										LRTOMT	#N/A
										LSG1	#N/A
										LSM1	#N/A
										LTF	#N/A
										LY6D	#N/A
										LYN	#N/A
										LYPLA1	#N/A
										LYRM5	#N/A
										LYZL6	#N/A
										MAB21L2	#N/A
										MACF1	#N/A
										MAD2L1	#N/A
										MAD2L2	#N/A
										MAGEA1	#N/A
										MAGED4B	#N/A
										MAGEL2	#N/A
										MAGI1	#N/A
										MAGI2	#N/A
										MAK	#N/A
										MALAT1	#N/A
										MALL	#N/A
										MANBAL	#N/A
										MAOB	#N/A
										MAP2K3	#N/A
										MAP2K3	#N/A
										MAP2K5	#N/A
										MAP3K2	#N/A
										MAP3K3	#N/A
										MAP3K7	#N/A
										MAP3K7IP1	#N/A
										MAP7D3	#N/A
										MAPK10	#N/A
										MAPK4	#N/A
										MAPK7	#N/A
										MARCH5	#N/A
										MARCH6	#N/A
										MARCH9	#N/A
										MARCH9	#N/A
										MARK2	#N/A
										MARK4	#N/A
										MAST3	#N/A
										MAT2B	#N/A
										MATN2	#N/A
										MATN3	#N/A
										MATN4	#N/A
										MATR3	#N/A
										MBD5	#N/A
										MBNL3	#N/A
										MC2R	#N/A
										MC4R	#N/A
										MCHR2	#N/A
										MCM6	#N/A
										MCRS1	#N/A
										MDGA1	#N/A
										MDGA2	#N/A
										MED14	#N/A
										MED30	#N/A
										MED31	#N/A
										MEG3	#N/A
										MEGF10	#N/A
										MEI1	#N/A
										MEIS1	#N/A
										MEIS1	#N/A
										MEIS2	#N/A
										MERTK	#N/A
										MESDC1	#N/A
										MET	#N/A
										METRN	#N/A
										METRNL	#N/A
										METT11D1	#N/A
										METTL1	#N/A
										METTL11A	#N/A
										METTL8	#N/A
										MFAP5	#N/A
										MFN2	#N/A
										MFNG	#N/A
										MFSD11	#N/A
										MFSD11	#N/A
										MFSD7	#N/A
										MGAT3	#N/A
										MGC102966	#N/A
										MGC102966	#N/A
										MGC12982	#N/A
										MGC4473	#N/A
										MGLL	#N/A
										MGMT	#N/A
										MIA	#N/A
										MIA3	#N/A
										MICA	#N/A
										MICALL2	#N/A
										MID1	#N/A
										MID1	#N/A
										MID1	#N/A
										MIER3	#N/A
										MIOS	#N/A
										MIR1234	#N/A
										MIR1272	#N/A
										MIR1284	#N/A
										MIR1324	#N/A
										MIR138-2	#N/A
										MIR17HG	#N/A
										MIR1913	#N/A
										MIR1913	#N/A
										MIR1973	#N/A
										MIR548H2	#N/A
										MIR548H2	#N/A
										MIR548Q	#N/A
										MIR564	#N/A
										MIR639	#N/A
										MIR675	#N/A
										MIR9-1	#N/A
										MITF	#N/A
										MKI67IP	#N/A
										MKI67IP	#N/A
										MKKS	#N/A
										MKNK1	#N/A
										MKNK1	#N/A
										MKX	#N/A
										MLC1	#N/A
										MLLT10	#N/A
										MLN	#N/A
										MLPH	#N/A
										MLX	#N/A
										MLXIP	#N/A
										MMP16	#N/A
										MMP28	#N/A
										MOBKL2C	#N/A
										MOCOS	#N/A
										MOCS3	#N/A
										MORC1	#N/A
										MOSPD3	#N/A
										MPP6	#N/A
										MPPED1	#N/A
										MPZL1	#N/A
										MRGPRE	#N/A
										MRO	#N/A
										MRPL42	#N/A
										MRPL47	#N/A
										MRPS11	#N/A
										MRPS24	#N/A
										MRS2	#N/A
										MRVI1	#N/A
										MRVI1	#N/A
										MS4A14	#N/A
										MS4A2	#N/A
										MSR1	#N/A
										MSX2P1	#N/A
										MT1L	#N/A
										MTERF	#N/A
										MTM1	#N/A
										MTMR11	#N/A
										MTMR4	#N/A
										MTNR1B	#N/A
										MTPN	#N/A
										MTR	#N/A
										MTSS1	#N/A
										MTUS1	#N/A
										MTUS2	#N/A
										MUC1	#N/A
										MUC20	#N/A
										MUSTN1	#N/A
										MVK	#N/A
										MXRA8	#N/A
										MYC	#N/A
										MYCBP	#N/A
										MYEF2	#N/A
										MYH8	#N/A
										MYL1	#N/A
										MYL2	#N/A
										MYLK	#N/A
										MYLK4	#N/A
										MYO18B	#N/A
										MYO18B	#N/A
										MYO1C	#N/A
										MYO9B	#N/A
										MYO9B	#N/A
										MYOZ2	#N/A
										NACAD	#N/A
										NACC1	#N/A
										NACC2	#N/A
										NAPA	#N/A
										NAT12	#N/A
										NAT13	#N/A
										NAV2	#N/A
										NAV2	#N/A
										NBEAL2	#N/A
										NBPF1	#N/A
										NBPF22P	#N/A
										NBPF9	#N/A
										NCAM2	#N/A
										NCAPD3	#N/A
										NCAPG	#N/A
										NCAPG2	#N/A
										NCF1	#N/A
										NCK2	#N/A
										NCKAP5	#N/A
										NCKAP5L	#N/A
										NCOA1	#N/A
										NCOA7	#N/A
										NCOA7	#N/A
										NCOR1	#N/A
										NCOR2	#N/A
										NCRNA00052	#N/A
										NCRNA00094	#N/A
										NCRNA00173	#N/A
										NCRNA00174	#N/A
										NCRNA00174	#N/A
										NCRNA00200	#N/A
										NDN	#N/A
										NDOR1	#N/A
										NDRG1	#N/A
										NDRG4	#N/A
										NDUFAF3	#N/A
										NDUFB11	#N/A
										NDUFS6	#N/A
										NDUFS8	#N/A
										NDUFV2	#N/A
										NECAB1	#N/A
										NEDD4L	#N/A
										NEDD4L	#N/A
										NEDD8	#N/A
										NEFH	#N/A
										NEGR1	#N/A
										NEIL3	#N/A
										NEK6	#N/A
										NETO2	#N/A
										NEU4	#N/A
										NEURL1B	#N/A
										NEUROD1	#N/A
										NF1P1	#N/A
										NF2	#N/A
										NFAT5	#N/A
										NFATC2	#N/A
										NFKB1	#N/A
										NFKBIE	#N/A
										NFYB	#N/A
										NHS	#N/A
										NINJ1	#N/A
										NINJ2	#N/A
										NKPD1	#N/A
										NKRF	#N/A
										NKX2-1	#N/A
										NLGN1	#N/A
										NLGN2	#N/A
										NLN	#N/A
										NLRP2	#N/A
										NLRX1	#N/A
										NMI	#N/A
										NMNAT3	#N/A
										NOC4L	#N/A
										NOL12	#N/A
										NOL6	#N/A
										NOL7	#N/A
										NOP14	#N/A
										NOS1	#N/A
										NOS1	#N/A
										NOVA1	#N/A
										NPHP4	#N/A
										NPL	#N/A
										NPPA	#N/A
										NR2F6	#N/A
										NR3C2	#N/A
										NR3C2	#N/A
										NR4A3	#N/A
										NRBF2	#N/A
										NRF1	#N/A
										NRIP3	#N/A
										NSD1	#N/A
										NSF	#N/A
										NT5E	#N/A
										NTM	#N/A
										NTM	#N/A
										NTNG1	#N/A
										NTNG1	#N/A
										NTNG2	#N/A
										NTNG2	#N/A
										NTRK1	#N/A
										NTRK2	#N/A
										NTS	#N/A
										NTSR1	#N/A
										NUDT14	#N/A
										NUMBL	#N/A
										NUP107	#N/A
										NUP133	#N/A
										NUP133	#N/A
										NUP155	#N/A
										NUP205	#N/A
										NXF5	#N/A
										OBSL1	#N/A
										OCIAD1	#N/A
										ODZ4	#N/A
										OGDH	#N/A
										OGFR	#N/A
										OGFRL1	#N/A
										OGFRL1	#N/A
										OGT	#N/A
										OLIG2	#N/A
										ONECUT1	#N/A
										OPN1SW	#N/A
										OPRD1	#N/A
										OPRD1	#N/A
										OR10AD1	#N/A
										OR10H2	#N/A
										OR10P1	#N/A
										OR13C8	#N/A
										OR13C9	#N/A
										OR14I1	#N/A
										OR1B1	#N/A
										OR1C1	#N/A
										OR1C1	#N/A
										OR2J3	#N/A
										OR2K2	#N/A
										OR2L13	#N/A
										OR2S2	#N/A
										OR2T29	#N/A
										OR3A4	#N/A
										OR4C3	#N/A
										OR4C6	#N/A
										OR4E2	#N/A
										OR4K15	#N/A
										OR51E1	#N/A
										OR52B4	#N/A
										OR52K1	#N/A
										OR56B1	#N/A
										OR56B4	#N/A
										OR56B4	#N/A
										OR5J2	#N/A
										OR5L1	#N/A
										OR5M3	#N/A
										OR5M9	#N/A
										OR6C4	#N/A
										OR6C74	#N/A
										OR6F1	#N/A
										OR7D2	#N/A
										OR7E5P	#N/A
										OR9Q2	#N/A
										ORMDL3	#N/A
										OSBPL5	#N/A
										OSBPL5	#N/A
										OSGIN1	#N/A
										OTOL1	#N/A
										OTUD5	#N/A
										OVOL1	#N/A
										OVOL2	#N/A
										OXER1	#N/A
										OXGR1	#N/A
										P2RX1	#N/A
										P2RX1	#N/A
										P2RX6P	#N/A
										P4HB	#N/A
										P4HTM	#N/A
										PABPC1L2B	#N/A
										PACS2	#N/A
										PACSIN3	#N/A
										PALM	#N/A
										PAMR1	#N/A
										PAPD5	#N/A
										PAPLN	#N/A
										PAQR5	#N/A
										PAQR5	#N/A
										PAQR5	#N/A
										PAQR7	#N/A
										PAQR7	#N/A
										PAQR8	#N/A
										PAQR8	#N/A
										PARD6B	#N/A
										PARN	#N/A
										PARN	#N/A
										PARP3	#N/A
										PARS2	#N/A
										PAX3	#N/A
										PAX3	#N/A
										PAX9	#N/A
										PCDH11X	#N/A
										PCDH19	#N/A
										PCDH8	#N/A
										PCDHB19P	#N/A
										PCGF2	#N/A
										PCGF2	#N/A
										PCIF1	#N/A
										PCIF1	#N/A
										PCLO	#N/A
										PCNXL2	#N/A
										PCOLCE	#N/A
										PCSK6	#N/A
										PDE12	#N/A
										PDE4B	#N/A
										PDGFC	#N/A
										PDGFD	#N/A
										PDIA3	#N/A
										PDIA5	#N/A
										PDK4	#N/A
										PDLIM2	#N/A
										PDPK1	#N/A
										PDPN	#N/A
										PDRG1	#N/A
										PDZK1	#N/A
										PEAR1	#N/A
										PEBP4	#N/A
										PECAM1	#N/A
										PEX10	#N/A
										PEX10	#N/A
										PEX12	#N/A
										PEX26	#N/A
										PEX6	#N/A
										PF4V1	#N/A
										PFKM	#N/A
										PGBD5	#N/A
										PGBD5	#N/A
										PGRMC2	#N/A
										PHACTR3	#N/A
										PHB	#N/A
										PHF10	#N/A
										PHF15	#N/A
										PHF19	#N/A
										PHF20L1	#N/A
										PHF3	#N/A
										PHF8	#N/A
										PHKG2	#N/A
										PHLDB2	#N/A
										PHLDB2	#N/A
										PHPT1	#N/A
										PHTF2	#N/A
										PHYHIPL	#N/A
										PI4K2B	#N/A
										PI4KB	#N/A
										PIAS2	#N/A
										PICALM	#N/A
										PIGR	#N/A
										PIK3C2G	#N/A
										PIK3IP1	#N/A
										PIK3R1	#N/A
										PIK3R1	#N/A
										PIK3R6	#N/A
										PILRA	#N/A
										PION	#N/A
										PION	#N/A
										PIP5K1A	#N/A
										PISD	#N/A
										PITPNM1	#N/A
										PITPNM3	#N/A
										PITX3	#N/A
										PIWIL1	#N/A
										PJA1	#N/A
										PKD1L1	#N/A
										PKD1L1	#N/A
										PKIB	#N/A
										PLA2G3	#N/A
										PLAC8	#N/A
										PLAGL1	#N/A
										PLAT	#N/A
										PLCB3	#N/A
										PLCD1	#N/A
										PLCE1	#N/A
										PLCH1	#N/A
										PLEKHA6	#N/A
										PLEKHA7	#N/A
										PLEKHB1	#N/A
										PLEKHF1	#N/A
										PLK1	#N/A
										PLK5P	#N/A
										PLOD2	#N/A
										PLSCR1	#N/A
										PLXNA2	#N/A
										PLXND1	#N/A
										PMAIP1	#N/A
										PMS2	#N/A
										PMS2CL	#N/A
										PNLIPRP1	#N/A
										PNPLA2	#N/A
										PNPLA7	#N/A
										PNPLA7	#N/A
										PNPLA8	#N/A
										PNRC1	#N/A
										POFUT1	#N/A
										POLD1	#N/A
										POLD2	#N/A
										POLE	#N/A
										POLL	#N/A
										POLR2B	#N/A
										POLR2C	#N/A
										POLR2J4	#N/A
										POLR3K	#N/A
										POLRMT	#N/A
										POM121L8P	#N/A
										POM121L8P	#N/A
										POMP	#N/A
										PON2	#N/A
										POTEH	#N/A
										POU2F1	#N/A
										POU3F1	#N/A
										POU3F2	#N/A
										POU3F4	#N/A
										POU4F1	#N/A
										PPAP2B	#N/A
										PPAP2C	#N/A
										PPEF1	#N/A
										PPIG	#N/A
										PPM1J	#N/A
										PPM1K	#N/A
										PPP1R12A	#N/A
										PPP1R14A	#N/A
										PPP1R1A	#N/A
										PPP1R3D	#N/A
										PPP1R3E	#N/A
										PPP1R7	#N/A
										PPP1R9A	#N/A
										PPP1R9B	#N/A
										PPP2R2B	#N/A
										PPP2R3A	#N/A
										PPP2R3B	#N/A
										PPP2R5E	#N/A
										PPTC7	#N/A
										PRAP1	#N/A
										PRCD	#N/A
										PRDM10	#N/A
										PRDM13	#N/A
										PRDM7	#N/A
										PRDM8	#N/A
										PRDXDD1P	#N/A
										PRELID2	#N/A
										PRG4	#N/A
										PRHOXNB	#N/A
										PRICKLE1	#N/A
										PRKCH	#N/A
										PRL	#N/A
										PRL	#N/A
										PRLR	#N/A
										PROP1	#N/A
										ProSAPiP1	#N/A
										PROSC	#N/A
										PROX1	#N/A
										PRPF40A	#N/A
										PRPF4B	#N/A
										PRPS1	#N/A
										PRR5L	#N/A
										PRRG1	#N/A
										PRSS2	#N/A
										PRSS21	#N/A
										PRY2	#N/A
										PSAT1	#N/A
										PSD4	#N/A
										PSG6	#N/A
										PSMA8	#N/A
										PSMB11	#N/A
										PSMC2	#N/A
										PSMD7	#N/A
										PSMD7	#N/A
										PSMD9	#N/A
										PSME4	#N/A
										PSME4	#N/A
										PSMF1	#N/A
										PTBP2	#N/A
										PTBP2	#N/A
										PTCHD3	#N/A
										PTGES	#N/A
										PTGFRN	#N/A
										PTH1R	#N/A
										PTHLH	#N/A
										PTK2	#N/A
										PTN	#N/A
										PTP4A1	#N/A
										PTP4A2	#N/A
										PTPLB	#N/A
										PTPN11	#N/A
										PTPN3	#N/A
										PTPN5	#N/A
										PTPN7	#N/A
										PTPRE	#N/A
										PTPRM	#N/A
										PTPRR	#N/A
										PTPRR	#N/A
										PTTG1IP	#N/A
										PUF60	#N/A
										PURA	#N/A
										PURG	#N/A
										PUS1	#N/A
										PVRL3	#N/A
										PXK	#N/A
										PYDC1	#N/A
										PYGM	#N/A
										PYY	#N/A
										PYY2	#N/A
										PYY2	#N/A
										QKI	#N/A
										RAB11FIP3	#N/A
										RAB11FIP5	#N/A
										RAB20	#N/A
										RAB20	#N/A
										RAB2B	#N/A
										RAB36	#N/A
										RAB39	#N/A
										RAB3A	#N/A
										RAB3IL1	#N/A
										RAB6A	#N/A
										RAB7A	#N/A
										RAB8B	#N/A
										RABAC1	#N/A
										RABL2A	#N/A
										RAC2	#N/A
										RAI2	#N/A
										RALBP1	#N/A
										RALGAPB	#N/A
										RAP1GAP	#N/A
										RAP2C	#N/A
										RAPGEF1	#N/A
										RAPGEF5	#N/A
										RARB	#N/A
										RARG	#N/A
										RASGRP1	#N/A
										RASGRP3	#N/A
										RASGRP3	#N/A
										RASL10A	#N/A
										RASSF1	#N/A
										RASSF2	#N/A
										RASSF4	#N/A
										RAVER1	#N/A
										RBM10	#N/A
										RBM19	#N/A
										RBM44	#N/A
										RBM47	#N/A
										RBMS1	#N/A
										RBMY1E	#N/A
										RBMY2FP	#N/A
										RCHY1	#N/A
										RCN1	#N/A
										RCN2	#N/A
										RCOR3	#N/A
										RECK	#N/A
										REEP4	#N/A
										REG3A	#N/A
										REL	#N/A
										RENBP	#N/A
										REP15	#N/A
										RER1	#N/A
										RER1	#N/A
										RERE	#N/A
										RFPL2	#N/A
										RFT1	#N/A
										RFWD2	#N/A
										RFX3	#N/A
										RFX5	#N/A
										RFXAP	#N/A
										RFXAP	#N/A
										RG9MTD1	#N/A
										RGN	#N/A
										RGPD3	#N/A
										RGS10	#N/A
										RGS14	#N/A
										RGS16	#N/A
										RGS22	#N/A
										RGSL1	#N/A
										RHO	#N/A
										RHOBTB1	#N/A
										RHOF	#N/A
										RHOG	#N/A
										RHOXF1	#N/A
										RIF1	#N/A
										RIMBP3	#N/A
										RIMS2	#N/A
										RIMS3	#N/A
										RIN2	#N/A
										RIPPLY1	#N/A
										RIPPLY2	#N/A
										RLIM	#N/A
										RLN2	#N/A
										RLN2	#N/A
										RNASEH2C	#N/A
										RND1	#N/A
										RNF113B	#N/A
										RNF115	#N/A
										RNF145	#N/A
										RNF186	#N/A
										RNF20	#N/A
										RNF207	#N/A
										RNF215	#N/A
										RNF216	#N/A
										RNFT2	#N/A
										ROBO2	#N/A
										ROBO3	#N/A
										ROBO3	#N/A
										ROGDI	#N/A
										ROPN1	#N/A
										ROPN1B	#N/A
										ROR1	#N/A
										ROR2	#N/A
										RORA	#N/A
										RORC	#N/A
										RORC	#N/A
										RPAP3	#N/A
										RPF1	#N/A
										RPGRIP1	#N/A
										RPL28	#N/A
										RPP25	#N/A
										RPS17	#N/A
										RPS21	#N/A
										RPS26P11	#N/A
										RPS27L	#N/A
										RPS3A	#N/A
										RPS3A	#N/A
										RPS6KA5	#N/A
										RPTOR	#N/A
										RSPH6A	#N/A
										RTN1	#N/A
										RTN3	#N/A
										RTN4RL2	#N/A
										RUFY1	#N/A
										RUNDC3B	#N/A
										RXRG	#N/A
										S100A8	#N/A
										SAMD4B	#N/A
										SAMD7	#N/A
										SAMD9L	#N/A
										SAMSN1	#N/A
										SAP130	#N/A
										SARS	#N/A
										SART1	#N/A
										SATB1	#N/A
										SATB1	#N/A
										SCAMP3	#N/A
										SCAMP5	#N/A
										SCAPER	#N/A
										SCARA3	#N/A
										SCARNA18	#N/A
										SCARNA7	#N/A
										SCGB1C1	#N/A
										SCGB2A1	#N/A
										SCN1A	#N/A
										SCN5A	#N/A
										SCNN1A	#N/A
										SCOC	#N/A
										SCP2	#N/A
										SCRN2	#N/A
										SCUBE2	#N/A
										SCUBE3	#N/A
										SCYL2	#N/A
										SDC4	#N/A
										SDCBP2	#N/A
										SDF2	#N/A
										SDHAP1	#N/A
										SDR16C5	#N/A
										SEBOX	#N/A
										SEC1	#N/A
										SEC1	#N/A
										SEC16A	#N/A
										SECTM1	#N/A
										SELENBP1	#N/A
										SELI	#N/A
										SELL	#N/A
										SELO	#N/A
										SEMA3F	#N/A
										SEMA6A	#N/A
										SEMA6C	#N/A
										SEMA6D	#N/A
										SEMA7A	#N/A
										SEPT3	#N/A
										SEPT8	#N/A
										SERHL2	#N/A
										SERP1	#N/A
										SERP2	#N/A
										SERPINA1	#N/A
										SERPINA11	#N/A
										SERPINA9	#N/A
										SERPINB13	#N/A
										SERPINB3	#N/A
										SERPINB5	#N/A
										SERPINB9	#N/A
										SERPINE2	#N/A
										SERPING1	#N/A
										SERPING1	#N/A
										SESN3	#N/A
										SETBP1	#N/A
										SETD7	#N/A
										SETMAR	#N/A
										SFMBT1	#N/A
										SFRP1	#N/A
										SFRS4	#N/A
										SFT2D1	#N/A
										SGCA	#N/A
										SGK196	#N/A
										SGOL2	#N/A
										SGPL1	#N/A
										SGPP2	#N/A
										SGTA	#N/A
										SH2B1	#N/A
										SH2D4B	#N/A
										SH3BP4	#N/A
										SH3D19	#N/A
										SH3D19	#N/A
										SH3GL2	#N/A
										SH3GL2	#N/A
										SH3RF1	#N/A
										SH3YL1	#N/A
										SHC3	#N/A
										SHCBP1	#N/A
										SHISA2	#N/A
										SHROOM4	#N/A
										SIAH1	#N/A
										SIAH2	#N/A
										SIGLEC11	#N/A
										SIK1	#N/A
										SIK3	#N/A
										SIP1	#N/A
										SIRPA	#N/A
										SIRPG	#N/A
										SIX2	#N/A
										SKAP2	#N/A
										SKIL	#N/A
										SLAIN2	#N/A
										SLAMF6	#N/A
										SLAMF8	#N/A
										SLAMF9	#N/A
										SLC10A7	#N/A
										SLC12A5	#N/A
										SLC12A8	#N/A
										SLC12A9	#N/A
										SLC19A3	#N/A
										SLC1A3	#N/A
										SLC1A5	#N/A
										SLC20A2	#N/A
										SLC22A13	#N/A
										SLC22A23	#N/A
										SLC22A23	#N/A
										SLC22A4	#N/A
										SLC25A28	#N/A
										SLC25A28	#N/A
										SLC25A36	#N/A
										SLC25A37	#N/A
										SLC25A37	#N/A
										SLC26A6	#N/A
										SLC27A5	#N/A
										SLC2A13	#N/A
										SLC2A3	#N/A
										SLC30A1	#N/A
										SLC30A3	#N/A
										SLC30A9	#N/A
										SLC31A1	#N/A
										SLC31A2	#N/A
										SLC34A2	#N/A
										SLC35C2	#N/A
										SLC35E3	#N/A
										SLC38A7	#N/A
										SLC39A11	#N/A
										SLC39A4	#N/A
										SLC3A1	#N/A
										SLC41A1	#N/A
										SLC41A3	#N/A
										SLC44A5	#N/A
										SLC45A3	#N/A
										SLC5A4	#N/A
										SLC5A6	#N/A
										SLC5A9	#N/A
										SLC6A15	#N/A
										SLC6A9	#N/A
										SLC7A1	#N/A
										SLC7A14	#N/A
										SLC7A2	#N/A
										SLC7A5P1	#N/A
										SLC7A5P2	#N/A
										SLC7A6OS	#N/A
										SLC7A8	#N/A
										SLC9A2	#N/A
										SLC9A3	#N/A
										SLCO2B1	#N/A
										SLFN13	#N/A
										SLITRK1	#N/A
										SLITRK5	#N/A
										SLMO1	#N/A
										SLPI	#N/A
										SLTM	#N/A
										SMAD1	#N/A
										SMAD1	#N/A
										SMAD5	#N/A
										SMARCA1	#N/A
										SMARCA2	#N/A
										SMARCA2	#N/A
										SMARCAL1	#N/A
										SMARCD1	#N/A
										SMARCD3	#N/A
										SMARCE1	#N/A
										SMC3	#N/A
										SMCHD1	#N/A
										SMCR7L	#N/A
										SMN2	#N/A
										SMN2	#N/A
										SMPD1	#N/A
										SMPD3	#N/A
										SMPX	#N/A
										SMTN	#N/A
										SMU1	#N/A
										SNAPC1	#N/A
										SNAPC1	#N/A
										SND1	#N/A
										SNED1	#N/A
										SNORA70C	#N/A
										SNORA78	#N/A
										SNRNP25	#N/A
										SNRPD1	#N/A
										SNTN	#N/A
										SNUPN	#N/A
										SNUPN	#N/A
										SNX14	#N/A
										SNX15	#N/A
										SNX20	#N/A
										SNX25	#N/A
										SNX3	#N/A
										SNX32	#N/A
										SOCS1	#N/A
										SOCS3	#N/A
										SOD1	#N/A
										SOD2	#N/A
										SORBS1	#N/A
										SORBS3	#N/A
										SORBS3	#N/A
										SOST	#N/A
										SOX21	#N/A
										SOX4	#N/A
										SOX8	#N/A
										SP6	#N/A
										SPAG11B	#N/A
										SPAG4L	#N/A
										SPARC	#N/A
										SPATS1	#N/A
										SPDEF	#N/A
										SPDEF	#N/A
										SPEF1	#N/A
										SPEG	#N/A
										SPEG	#N/A
										SPHKAP	#N/A
										SPHKAP	#N/A
										SPI1	#N/A
										SPIN2A	#N/A
										SPIN4	#N/A
										SPPL3	#N/A
										SPR	#N/A
										SPRR3	#N/A
										SPRY2	#N/A
										SPSB1	#N/A
										SPTB	#N/A
										SPTLC1	#N/A
										SRCIN1	#N/A
										SRCIN1	#N/A
										SRGAP1	#N/A
										SRGAP1	#N/A
										SRGN	#N/A
										SRP54	#N/A
										SRPK3	#N/A
										SRPX2	#N/A
										SSBP3	#N/A
										SSBP3	#N/A
										SSH1	#N/A
										SSTR2	#N/A
										SSTR2	#N/A
										SSX3	#N/A
										SSX4	#N/A
										SSX4B	#N/A
										SSX7	#N/A
										ST13	#N/A
										ST13	#N/A
										ST20	#N/A
										ST3GAL1	#N/A
										ST3GAL1	#N/A
										ST3GAL1	#N/A
										ST3GAL6	#N/A
										ST5	#N/A
										STAB2	#N/A
										STAB2	#N/A
										STAMBPL1	#N/A
										STARD8	#N/A
										STARD8	#N/A
										STIM1	#N/A
										STK32A	#N/A
										STRADB	#N/A
										STRC	#N/A
										STX3	#N/A
										STX3	#N/A
										STX6	#N/A
										STYX	#N/A
										SVEP1	#N/A
										SVEP1	#N/A
										SVIL	#N/A
										SYCE1	#N/A
										SYCE1	#N/A
										SYN3	#N/A
										SYNE2	#N/A
										SYNE2	#N/A
										SYPL1	#N/A
										SYT1	#N/A
										SYT1	#N/A
										SYT16	#N/A
										SYT8	#N/A
										SYVN1	#N/A
										T	#N/A
										TAAR2	#N/A
										TAAR2	#N/A
										TACC2	#N/A
										TACR3	#N/A
										TAF7L	#N/A
										TAGAP	#N/A
										TAL1	#N/A
										TAOK2	#N/A
										TAOK3	#N/A
										TARS2	#N/A
										TAS1R1	#N/A
										TAS2R10	#N/A
										TAS2R40	#N/A
										TAS2R60	#N/A
										TBC1D10B	#N/A
										TBC1D16	#N/A
										TBC1D16	#N/A
										TBC1D22A	#N/A
										TBC1D3B	#N/A
										TBC1D7	#N/A
										TBC1D9B	#N/A
										TBCCD1	#N/A
										TBL1XR1	#N/A
										TBRG1	#N/A
										TCEAL1	#N/A
										TCEAL1	#N/A
										TCEAL8	#N/A
										TCEB3B	#N/A
										TCF3	#N/A
										TCF3	#N/A
										TCOF1	#N/A
										TCP10	#N/A
										TCP10L	#N/A
										TDGF3	#N/A
										TDRD7	#N/A
										TDRG1	#N/A
										TEAD2	#N/A
										TENC1	#N/A
										TES	#N/A
										TES	#N/A
										TESK1	#N/A
										TET3	#N/A
										TEX101	#N/A
										TEX261	#N/A
										TEX264	#N/A
										TEX264	#N/A
										TFAM	#N/A
										TFDP1	#N/A
										TFE3	#N/A
										TFEB	#N/A
										TFPI	#N/A
										TGFBR2	#N/A
										TGM7	#N/A
										THBS2	#N/A
										THOC6	#N/A
										THRA	#N/A
										THRB	#N/A
										THSD1	#N/A
										THSD7A	#N/A
										THTPA	#N/A
										TIAM2	#N/A
										TIAM2	#N/A
										TJP2	#N/A
										TLE1	#N/A
										TLR3	#N/A
										TLR3	#N/A
										TM2D1	#N/A
										TM4SF20	#N/A
										TM9SF2	#N/A
										TM9SF3	#N/A
										TMCC2	#N/A
										TMCC2	#N/A
										TMEFF2	#N/A
										TMEM104	#N/A
										TMEM105	#N/A
										TMEM121	#N/A
										TMEM125	#N/A
										TMEM128	#N/A
										TMEM132A	#N/A
										TMEM141	#N/A
										TMEM143	#N/A
										TMEM14A	#N/A
										TMEM151A	#N/A
										TMEM163	#N/A
										TMEM167B	#N/A
										TMEM169	#N/A
										TMEM171	#N/A
										TMEM185B	#N/A
										TMEM205	#N/A
										TMEM207	#N/A
										TMEM39A	#N/A
										TMEM70	#N/A
										TMEM80	#N/A
										TMEM84	#N/A
										TMEM87A	#N/A
										TMEM87B	#N/A
										TMEM89	#N/A
										TMEM90A	#N/A
										TMEM9B	#N/A
										TMOD1	#N/A
										TMOD2	#N/A
										TMPRSS4	#N/A
										TMPRSS5	#N/A
										TMPRSS7	#N/A
										TMSL3	#N/A
										TMX4	#N/A
										TNFRSF11B	#N/A
										TNFSF12	#N/A
										TNFSF14	#N/A
										TNRC6A	#N/A
										TNS1	#N/A
										TOB2	#N/A
										TOMM40	#N/A
										TOP1MT	#N/A
										TP53I11	#N/A
										TP53TG3B	#N/A
										TPD52L2	#N/A
										TPD52L2	#N/A
										TPK1	#N/A
										TPM3	#N/A
										TPM4	#N/A
										TRABD	#N/A
										TRAK1	#N/A
										TRANK1	#N/A
										TREM2	#N/A
										TRIM10	#N/A
										TRIM3	#N/A
										TRIM4	#N/A
										TRIM53	#N/A
										TRIM64	#N/A
										TRIM65	#N/A
										TRIM8	#N/A
										TRIO	#N/A
										TRIP13	#N/A
										TRO	#N/A
										TRO	#N/A
										TRPC1	#N/A
										TRPC4AP	#N/A
										TRPC6	#N/A
										TRPM8	#N/A
										TRPV2	#N/A
										TRPV3	#N/A
										TSC22D4	#N/A
										TSHZ2	#N/A
										TSPAN16	#N/A
										TSPAN18	#N/A
										TSPY2	#N/A
										TSPY3	#N/A
										TSPY3	#N/A
										TSSK2	#N/A
										TTC25	#N/A
										TTC29	#N/A
										TTC35	#N/A
										TTC37	#N/A
										TTLL13	#N/A
										TTLL5	#N/A
										TTR	#N/A
										TTTY18	#N/A
										TTTY7B	#N/A
										TUB	#N/A
										TUBA4B	#N/A
										TUBA8	#N/A
										TUBB2B	#N/A
										TUBB4Q	#N/A
										TUBB6	#N/A
										TUBB8	#N/A
										TULP2	#N/A
										TUSC1	#N/A
										TXLNA	#N/A
										TXLNA	#N/A
										TXNL4B	#N/A
[truncated: 200 more rows]

## Sheet: HG HFD
GENE_SYMBOL	Aox4-/-_REP1	Aox4-/-_REP2	Aox4-/-_REP3	Aox4-/-_REP4	WT_REP1	WT_REP2	WT_REP3	WT_REP4	log2(FoldChange) Aox4-/- vs WT	p-value	HFD HG
Aga	9.04935	8.7014	9.57019	9.16259	11.0553	11.3968	9.88509	10.8542	-1.67696	0.000195
Ahnak	9.73906	10.2032	8.60714	9.31489	8.33828	8.63334	7.98951	8.48132	1.10547	0.004254
Ap1s3	5.31549	5.06251	5.87533	4.92994	6.09933	6.18733	6.08583	6.20875	-0.84949	0.003186
Aph1a	6.07851	6.06733	6.6894	6.3014	8.39014	7.79938	6.8232	7.35466	-1.30768	0.001281
Arl8b	11.1009	10.4221	11.2072	10.3799	12.1014	11.9963	11.6425	11.8745	-1.12618	0.00062
Atf1	8.83985	8.52188	8.89673	8.43344	9.98524	9.69291	9.44507	9.58501	-1.00408	0.000453
Atn1	10.4764	9.92671	9.94337	10.0982	9.48154	9.22664	9.20825	8.98578	0.885615	0.001218
Atp11a	5.88253	5.55226	6.02615	5.45589	6.63786	6.51439	6.7906	6.20875	-0.80869	0.003026
Bcas3	5.36764	5.27079	5.35513	5.01201	6.93809	6.43778	5.55682	6.38675	-1.07847	0.00206
Bclaf1	9.14906	8.8782	8.23672	9.08831	7.43088	7.6135	7.45216	7.07156	1.44605	7.15e-05
Bivm	7.4858	7.21346	7.81699	6.99283	8.42952	8.60395	7.87869	8.17651	-0.8949	0.00322
Capns1	10.2985	9.55661	11.0984	10.0003	11.7214	11.2201	11.5675	11.43	-1.24628	0.001352
Ccdc25	10.029	10.2714	10.0531	10.7764	9.33761	9.87169	9.05266	9.32051	0.886845	0.003715
Ccnd2	8.97389	8.89728	9.03683	8.9692	8.12157	7.83201	8.4183	8.42905	0.769063	0.002627
Ccnl2	13.8382	13.4655	12.9584	13.3889	12.5958	12.4368	12.8226	12.4445	0.837845	0.003075
Cirh1a	5.65019	6.22975	6.17893	6.07044	7.96773	7.71943	6.08583	7.63532	-1.31975	0.003506
Cmas	7.66246	7.26004	8.46554	7.95283	9.5868	9.54189	8.41187	8.9879	-1.2969	0.001601
Cnot10	8.80015	8.91714	8.11554	8.67145	7.87043	7.78279	7.51828	7.74501	0.896941	0.001685
Col17a1	10.4541	9.82856	10.107	10.3122	9.46725	9.46001	9.30247	9.07452	0.849409	0.001676
Col8a1	6.84343	6.68448	5.97142	6.79697	5.63552	5.88425	5.84287	5.463	0.867665	0.003365
Cpeb2	10.9884	10.0364	10.5974	10.117	11.4583	11.5295	11.1089	11.0823	-0.85997	0.004947
Crem	6.93371	6.63991	7.10031	6.77347	8.08122	8.3605	7.42955	7.80413	-1.057	0.00077
Crkl	8.81184	8.52733	9.10208	8.51367	9.5874	9.57875	9.29881	9.38002	-0.72251	0.004594
Cul1	9.52271	9.19917	9.81561	9.27986	11.0499	11.0016	10.222	10.7231	-1.29479	0.000181
Cul2	7.49337	7.16184	8.18545	7.11004	9.08892	9.38738	7.99774	8.91153	-1.35872	0.001372
Cxcl12	9.53893	9.1966	9.30048	9.98248	8.90074	8.58357	8.70614	8.53467	0.823344	0.003064
Dcun1d1	8.60703	8.37843	9.00533	8.75184	9.90754	10.2258	8.85015	9.91959	-1.0401	0.003967
Ddx47	10.2057	9.24207	10.5119	10.0329	10.9193	10.9153	11.0962	10.9147	-0.96325	0.00324
Ddx52	7.78801	7.58675	7.82732	6.7253	9.43158	9.63663	8.94087	9.73437	-1.95401	1.74e-05
Dgat2l6	13.1041	13.0325	12.7714	13.0111	12.0912	11.8703	12.2109	12.5582	0.797121	0.002512
Dgcr2	8.09565	7.71649	8.80563	8.36431	9.77411	9.51487	9.14062	9.29668	-1.18605	0.00064
Dsc2	9.02654	8.37238	9.19075	8.87016	10.0341	9.98068	9.69432	9.76322	-1.00311	0.000756
Dtnb	7.49714	7.62539	8.17336	7.73889	8.76506	8.44127	8.45009	8.70207	-0.83093	0.002099
Eif2c2	10.9434	10.8268	10.155	10.7779	9.68489	9.68336	10.0687	9.6442	0.905473	0.001833
Eif4g2	4.78871	5.55226	5.49077	5.74814	7.98424	7.79229	5.33301	7.46868	-1.74958	0.004082
Fbxl5	8.09034	7.87454	8.34132	7.67689	9.78357	9.86156	8.67352	9.50707	-1.46066	0.000223
Fbxw7	10.1227	9.64327	9.36216	9.7493	8.94826	8.95446	9.16083	8.79732	0.754146	0.004299
Fem1c	7.45131	7.17579	7.80136	6.45693	8.66506	8.53626	8.42471	8.29462	-1.25882	0.00063
Foxj2	9.54897	9.54052	9.36571	9.35108	8.76081	8.61068	8.99106	8.58049	0.715809	0.002838
Fut8	10.1955	9.88432	10.4244	9.68775	11.4021	11.1571	11.5035	10.9325	-1.20078	0.000214
Gata2	6.81599	6.44646	6.42975	6.99283	5.67211	5.8392	6.31927	5.36207	0.873092	0.004097
Glmn	5.95642	5.99846	6.70067	6.16368	7.75117	8.03781	6.5807	7.4128	-1.24081	0.001772
Gsn	14.253	13.746	13.8521	14.2253	13.2512	13.2368	13.5044	13.0013	0.770706	0.003325
Homer1	4.27585	4.05186	4.53858	4.54626	5.06409	5.38009	4.97471	5.07412	-0.77011	0.002704
Idh1	8.44396	8.00139	8.35209	8.19768	9.67306	9.96185	8.84523	8.97937	-1.1161	0.001359
Idi1	5.68238	6.01405	6.87001	6.77347	9.90705	10.0615	7.55043	9.81924	-2.99959	6.97e-05
Igbp1	10.1586	9.61154	10.39	9.86087	11.4905	11.3866	10.5061	11.0343	-1.0991	0.001384
Igf1r	9.50425	9.14612	8.71953	8.7029	8.45606	8.09461	8.23535	8.02733	0.814858	0.00433
Ints8	7.27654	7.38538	6.74491	7.84419	6.20315	6.68217	6.11072	6.49829	0.939171	0.003217
Ipo7	7.29777	7.03367	8.08143	7.3828	9.41543	9.63002	8.07804	9.1295	-1.61433	0.000493
Irx1	8.11408	8.01309	8.89918	8.08283	10.9521	10.1287	9.3807	9.84058	-1.79823	0.000148
Kcmf1	8.5186	8.49431	7.59321	7.95283	7.02927	7.26327	7.21172	7.0473	1.00185	0.001334
Kcna1	7.81331	7.91044	7.14226	7.65776	6.97525	6.89114	6.48492	6.87421	0.824563	0.003476
Kctd16	6.78812	6.68935	6.8499	6.64989	7.92466	7.91266	7.48553	7.98537	-1.08274	0.000135
Kctd18	7.28931	7.9229	7.49299	8.64578	6.86075	6.9728	6.46509	6.85571	1.04916	0.003357
Kdr	10.0145	9.92929	9.91217	10.2968	9.27488	9.09071	9.18473	8.83088	0.942898	0.000479
Laptm4a	13.7208	12.7696	13.6794	13.3121	14.3192	14.2333	14.3143	14.3115	-0.92414	0.002051
Lcp1	6.00103	6.1753	5.93374	5.6992	7.70322	7.46095	6.08583	7.3743	-1.20376	0.002766
Lime1	9.76169	9.77399	9.00078	9.18058	8.72633	8.46375	8.48129	8.19872	0.961737	0.001658
Lims1	6.1201	6.20957	6.65504	6.34984	8.09648	8.21612	7.07779	7.81854	-1.4686	0.000136
Lnx1	4.99465	5.21809	6.09605	5.84134	6.76213	6.91743	6.18321	6.44978	-1.0406	0.002943
Lypla1	7.61731	7.5789	7.9363	7.89953	9.77727	9.80751	8.23535	9.48616	-1.56856	0.000412
Map2k5	6.07007	6.28223	6.04395	5.64855	7.18968	6.90872	6.70627	6.74945	-0.87733	0.001469
March6	9.47926	8.67953	9.36038	8.11592	10.3128	10.3351	9.8997	10.1201	-1.25814	0.001119
Mark4	10.2666	9.8613	10.2777	10.7222	9.11747	8.94277	9.72473	8.99003	1.08821	0.000982
Mat2b	7.887	7.75881	8.76859	8.48139	10.5046	10.4748	8.75909	9.77189	-1.65367	0.000976
Mcm6	10.2127	10.5282	9.75197	10.452	9.55399	8.85365	9.50037	9.14864	0.972046	0.001864
Mesdc1	10.9392	10.2252	10.2787	10.1652	9.71543	9.65433	9.60504	9.32051	0.828261	0.003268
Mknk1	5.6063	6.06733	6.06152	5.81859	7.48344	7.21108	6.22982	7.0143	-1.09622	0.001667
Mlx	9.29104	9.03664	9.74245	8.90574	10.2524	10.2681	10.0228	10.0647	-0.90802	0.001594
Mocos	9.84964	9.06597	9.82078	9.07155	10.3906	10.5041	10.397	10.624	-1.02692	0.00105
Mrps11	9.26568	8.61571	9.45834	8.77274	10.0358	10.0312	9.60207	9.77312	-0.83245	0.004401
Mtm1	7.42008	7.89366	7.76422	8.23258	6.7536	6.87781	6.63566	6.90153	1.03548	0.000457
Mtpn	7.60672	7.41214	7.94581	7.99409	9.4482	9.83421	8.02223	9.1694	-1.37882	0.001726
Mtus1	5.20596	5.16341	5.83503	5.05139	7.26065	7.03014	5.52164	6.56813	-1.28119	0.003255
Nat13	7.95182	7.77265	8.2483	7.75098	9.51601	9.64518	8.12448	8.94256	-1.12612	0.003731
Ndrg1	9.14774	8.82828	8.40476	8.29995	8.00236	7.88405	7.64349	7.94215	0.802172	0.00462
Ndufs8	10.393	9.84775	10.7719	10.1765	11.124	11.2075	11.0814	11.2503	-0.8685	0.002273
Ndufv2	11.5073	10.4535	12.0069	11.1154	12.5961	12.8703	12.1602	12.4986	-1.26051	0.001589
Nedd4l	7.91678	7.81115	7.4668	8.47776	6.65169	6.77614	6.27515	6.46206	1.37686	0.000109
Nln	7.04413	6.79702	7.62907	7.01304	8.33542	8.36529	7.60274	7.9811	-0.95032	0.002622
Nsf	4.86031	5.47564	5.87533	5.94998	7.13488	7.3235	5.87173	6.96335	-1.28305	0.002722
Ntng1	6.87046	7.19303	6.87001	7.1921	6.16509	6.49125	6.31927	6.39958	0.687607	0.004012
Nup205	6.49559	6.32663	6.31711	6.45693	7.75331	7.95348	6.65359	7.14199	-0.97653	0.004128
Ociad1	9.986	9.42187	10.8334	10.1898	12.0079	12.179	11.2973	11.9281	-1.74528	9.69e-05
Ogdh	9.55795	8.892	9.87904	9.28611	10.7909	10.5415	10.2546	10.178	-1.03749	0.001398
Ovol2	7.25505	6.94687	7.37123	7.24433	9.1183	9.19115	7.79761	8.62217	-1.47794	0.000313
Pacsin3	12.038	12.1096	11.9264	12.4938	11.4819	11.5495	11.383	11.2212	0.73304	0.003524
Pard6b	5.68238	6.03713	6.36038	6.36563	7.4282	7.28362	6.88658	7.16472	-1.0794	0.000449
Pdpk1	5.30219	5.90957	6.02615	5.79549	7.49372	7.41247	6.03488	7.05543	-1.24077	0.002088
Pex12	5.14832	5.7697	6.33168	6.01146	7.85056	7.98904	5.92796	7.64613	-1.53813	0.00349
Pi4k2b	10.2926	9.40568	10.2511	9.65435	11.5759	11.6075	10.9518	11.5003	-1.50791	8.62e-05
Pias2	7.66246	7.30516	7.81699	7.1921	9.53107	9.69227	8.42471	9.18432	-1.71391	6.59e-05
Pitpnm1	9.89049	10.0862	9.36571	9.7493	9.21084	9.09936	8.89378	8.78269	0.776258	0.003862
Plac8	8.37665	8.56493	7.69823	7.97361	7.48344	7.41247	7.03551	7.34142	0.835144	0.003947
Plce1	7.81958	7.67289	7.62907	7.78664	6.86867	6.96442	7.18575	7.06351	0.706456	0.002423
Pnpla8	5.58392	6.38779	6.41614	6.31773	9.36589	9.53553	7.11907	9.03186	-2.5867	0.000109
Pon2	11.3164	10.2151	11.2696	10.1731	13.044	12.7821	12.4597	12.615	-1.98164	2.6e-05
Ppap2c	8.47133	8.04384	8.97313	8.23258	10.8982	10.4522	9.65468	10.1142	-1.84958	4.14e-05
Ppp1r7	7.72639	6.84581	7.99703	6.93045	9.56501	9.48733	8.42471	9.00481	-1.74554	0.000187
Prdm8	6.68994	6.72298	7.68125	7.68321	6.07901	6.07515	5.20801	5.74964	1.41639	0.000561
Prlr	10.0268	9.45729	10.0409	9.73568	10.9649	10.8454	10.4901	10.2977	-0.83435	0.003416
Prps1	7.61379	6.95902	7.82217	7.5233	9.24474	9.20545	8.33269	8.65198	-1.37915	0.000264
Psmf1	8.24958	7.64307	8.37691	7.61211	9.42218	9.22137	8.83037	8.68644	-1.06967	0.001306
Ptp4a1	9.44632	8.5689	9.82723	9.10725	10.8165	10.9531	9.77579	10.4288	-1.25613	0.002025
Rab11fip3	10.8511	10.7204	10.6101	11.1055	10.1686	9.97808	10.2181	9.99238	0.732488	0.002837
Rab20	9.20728	9.0641	9.37805	8.97951	10.3394	10.2846	9.64315	9.95046	-0.89718	0.001485
Rapgef5	6.09527	6.00628	6.12978	6.14551	7.74257	7.73922	6.72348	7.40008	-1.30713	0.000187
Rassf2	9.24977	8.59639	9.23604	8.97436	7.67186	7.85939	8.1321	7.88852	1.12617	0.000231
Rbm10	10.7563	10.4924	10.4581	10.8819	10.1766	9.79219	10.0161	9.77435	0.70736	0.004367
Rbms1	8.15288	7.41802	7.9363	7.5988	9.36098	9.57325	8.20648	8.80699	-1.21043	0.001823
Rchy1	8.21308	7.84428	8.80302	8.62623	9.85514	10.0907	8.79003	9.7369	-1.24654	0.001683
Rcn2	10.0196	9.5506	10.0095	9.27568	10.7638	10.846	10.3901	10.533	-0.91937	0.001819
Rft1	4.89495	5.24468	5.79359	4.88711	7.59034	7.66356	5.81349	7.24514	-1.87305	0.000397
Rg9mtd1	8.43544	7.7818	8.3909	7.00297	9.16973	9.15199	9.00001	9.06649	-1.19428	0.001733
Rora	10.2829	9.89596	10.5761	10.2228	11.4534	11.6302	10.968	11.1998	-1.06842	0.000506
Rtn3	11.2441	10.798	11.4908	11.1078	13.5907	13.4298	12.4703	13.347	-2.0493	7.03e-06
Scoc	7.30199	7.5227	8.03762	7.20094	9.41001	9.42606	7.87869	9.20458	-1.46402	0.001122
Sgpl1	8.58395	8.44619	8.84174	8.90574	11.181	10.9342	9.33498	10.4451	-1.77942	0.000268
Slc12a5	7.20239	7.19646	6.5959	6.79697	6.19687	5.90189	6.08583	6.08721	0.879979	0.001273
Slc20a2	7.1664	7.22021	7.28395	7.65133	8.78614	8.62538	7.7414	8.39099	-1.0555	0.001278
Sltm	11.3014	11.3386	10.8494	11.7516	10.4809	10.624	10.2827	10.1659	0.921826	0.001794
Smc3	8.94987	8.59379	9.54224	8.83936	9.831	9.69544	10.0752	9.82995	-0.87658	0.002755
Smchd1	8.45243	8.17292	8.93782	8.55562	9.58439	9.58833	9.09518	9.59621	-0.93633	0.001388
Smu1	9.04793	8.48593	9.6625	9.22025	10.9964	11.0625	10.1402	10.5388	-1.58033	0.000154
Sned1	9.10347	9.0528	8.73607	9.62674	8.05888	8.1118	8.09366	8.14255	1.02805	0.000536
Sorbs1	9.57673	8.49431	9.62746	9.2694	10.1386	10.2032	10.0228	10.2639	-0.91514	0.004082
Sox21	8.87054	8.68442	9.3763	8.77274	10.7408	10.4053	9.59311	10.0464	-1.27041	0.00054
Sppl3	6.30689	6.15434	6.57155	6.36563	8.39014	8.14371	6.8232	7.65687	-1.40387	0.000675
Srp54	6.61722	6.71822	7.58715	7.63837	9.50842	10.209	7.42955	9.63473	-2.05518	0.001609
St13	8.71207	8.43463	9.52331	9.31896	11.1308	11.1573	10.0338	11.0557	-1.84717	8.57e-05
Stx3	6.44177	6.65492	7.14226	6.61066	8.1049	8.12691	7.63339	7.77979	-1.19884	0.000171
Syne2	6.216	6.55711	7.44685	7.18321	6.00913	6.03574	5.84287	5.78911	0.93158	0.004846
Tex261	10.9672	10.3741	11.4294	10.9212	12.1749	11.9929	12.1347	12.0864	-1.17425	0.000316
Tlr3	9.25345	8.52461	9.13156	8.75484	9.65082	9.93421	9.7705	9.72293	-0.8535	0.001975
Tm2d1	10.2648	9.75611	10.7409	9.92496	11.4724	11.7062	10.9306	11.3476	-1.19248	0.000654
Tm9sf2	11.5529	10.7364	11.6836	11.185	12.4255	12.5726	11.8373	12.0727	-0.93754	0.00366
Tm9sf3	11.3043	10.7875	11.2851	10.5693	12.0693	12.1164	11.8925	11.9139	-1.01146	0.000673
Tmem128	9.27176	8.94083	10.0564	9.95923	10.7786	10.9952	10.357	10.3867	-1.07232	0.002575
Tns1	12.0508	11.3586	11.6326	11.2208	10.4158	9.94597	11.212	10.4311	1.06448	0.003044
Tpk1	6.61722	6.88454	7.4668	6.63693	8.79864	8.90712	7.22456	8.57767	-1.47563	0.001425
Trpc4ap	7.20239	6.90143	7.70944	6.85409	9.13401	8.70177	8.02223	8.43218	-1.40571	0.0003
Ttc25	8.51252	8.28336	8.74427	9.20055	7.68089	7.78517	8.16224	6.75944	1.08824	0.004194
Ttll5	9.44309	8.84584	9.30048	9.68775	8.52037	8.1118	8.71687	7.94215	0.996493	0.001859
Ube2g1	9.1251	8.96312	10.1081	9.77912	11.0551	11.1184	10.0965	10.8554	-1.28747	0.001343
Ube2q2	7.73627	7.93321	8.08573	8.03421	9.22481	9.09071	8.24249	8.90028	-0.91722	0.002481
Uros	9.43878	8.97015	9.59004	9.29645	10.8877	10.7969	10.1112	10.7831	-1.32089	0.000122
Usp3	9.91633	9.72383	9.59155	9.20714	11.0224	10.7975	10.3481	10.7849	-1.12852	0.000349
Vamp3	7.049	7.28277	8.31953	8.30405	9.98888	9.85137	8.11683	9.43407	-1.60894	0.002591
Vps24	10.3795	9.49742	10.6601	9.62509	11.1148	10.998	11.1057	10.962	-1.0046	0.002869
Xbp1	10.4162	9.99225	10.3314	9.92763	11.6261	11.6124	11.4062	11.5579	-1.3838	1.57e-05
Xrcc6bp1	7.94603	7.51174	8.09858	7.5988	8.61999	8.38898	8.65139	8.77286	-0.81951	0.002074
Zbtb24	5.4793	5.48684	5.07371	5.19905	6.31167	6.27121	5.87173	6.16436	-0.84502	0.00132
Zyx	10.4874	10.2984	10.0985	9.93028	9.62063	9.20189	9.42168	8.87752	0.923219	0.001518

## Sheet: liver ND
GENE_SYMBOL	Aox4-/-_REP1	Aox4-/-_REP2	Aox4-/-_REP3	Aox4-/-_REP4	WT_REP1	WT_REP2	WT_REP3	WT_REP4	log2(FoldChange) Aox4-/- vs WT	p-value
Ank3	7.48621	7.43462	7.22623	6.85479	6.7445	5.9286	6.18473	6.54354	0.90012	0.000518008
Arhgef19	8.3053	7.90858	7.74444	8.24026	8.64386	8.84552	8.60499	9.23218	-0.781993	0.000549746
Arrdc3	10.4913	10.4659	12.341	11.1885	9.70899	9.48941	9.55971	9.61356	1.52877	0.000570941
Atf1	6.40919	6.20382	6.65024	6.93737	5.71852	5.9286	5.63611	5.169	0.937099	0.000580569
Cant1	6.15767	5.79681	5.79734	6.09518	5.6679	5.30546	5.05922	5.03848	0.693985	0.000820492
Chd1	5.31275	5.47501	5.4665	5.66367	4.77954	5.22228	4.62343	4.34614	0.736635	0.000993967
Cry2	8.9125	8.58968	8.45702	8.51484	7.31749	7.84049	8.26397	7.75291	0.824794	0.00109215
Cul2	7.7082	7.63498	7.8898	8.37745	7.01805	7.30928	7.22075	7.09492	0.741855	0.00110902
Cxcl12	10.7082	10.9069	10.9558	11.005	10.5963	10.3196	9.99277	10.0942	0.643261	0.00112162
Dcun1d1	8.24566	9.32277	9.13885	9.652	7.75768	7.75725	7.30843	7.22426	1.57791	0.00121186
Dsc2	8.26331	8.15533	8.27526	8.59114	7.40166	7.62271	7.3408	7.0104	0.977366	0.00127827
Dtx4	7.6634	6.98854	7.24775	7.6059	8.58606	8.60139	8.53648	9.01664	-1.30874	0.00129572
Eif4g2	11.7584	12.373	12.0436	11.9941	10.9098	11.4234	10.8365	10.9293	1.01752	0.00133211
Erh	8.7662	8.99448	9.33615	9.36473	8.69131	7.87051	7.88457	8.09484	0.980084	0.00134949
Fbxl5	8.78728	8.82829	8.88526	9.00679	8.33125	8.28348	8.39971	8.2945	0.54967	0.0013838
Fbxo30	6.02583	6.03125	6.36664	6.26569	5.47206	5.56803	4.83743	4.50502	1.07672	0.00138892
Fchsd2	8.43779	8.24689	8.08566	8.32687	7.71962	7.55045	7.59023	7.74819	0.622178	0.00140488
Gadd45a	8.48155	8.06424	9.14432	8.92974	7.74606	7.25359	6.86884	6.58056	1.5427	0.00147133
Glipr2	5.48269	5.07123	4.69787	4.96773	5.62628	5.66885	6.03802	5.93247	-0.761528	0.00154995
Habp2	8.9141	8.88955	9.09566	8.50729	8.24527	8.01865	8.23833	7.39776	0.876645	0.00165751
Ibtk	7.00321	7.33653	7.32842	7.81572	6.89186	5.43567	6.54389	5.38129	1.30779	0.0017216
Idh1	12.2946	12.4644	12.5711	11.8665	11.8997	11.5526	11.4554	11.2572	0.757916	0.00172477
Il15	6.04861	5.76185	5.59688	5.41842	5.25133	4.42312	4.33032	4.34614	1.11871	0.00172683
Il1a	5.38279	5.66197	4.98789	5.69441	4.66	4.80967	4.7413	4.77487	0.685306	0.00172793
Impa1	7.43389	7.26311	7.70684	8.05802	6.54075	6.28802	6.54939	5.85911	1.30615	0.00174616
Lck	5.54609	5.25494	5.19388	4.95215	5.95947	5.79408	5.95904	6.13647	-0.7255	0.0018597
Lypla1	11.2038	11.6788	11.6551	11.8652	10.6526	9.85374	10.2253	9.85437	1.45421	0.00213073
Mad2l2	10.0491	10.3375	10.3734	9.79234	11.0335	10.858	10.6835	10.9245	-0.736793	0.00214006
March6	10.1678	10.4166	10.2512	10.3358	9.07812	9.75504	9.58776	9.28768	0.865696	0.00221457
Mast3	9.21834	8.82997	8.71766	8.6932	7.90743	8.30748	8.01099	8.40532	0.706987	0.00221745
Matr3	8.13773	8.25582	8.34739	8.56809	7.80904	6.75843	7.11258	6.41272	1.30406	0.00221756
Mpzl1	7.2646	6.72052	7.20445	7.97731	8.55463	8.98265	8.96344	8.7131	-1.51173	0.00227319
Msr1	7.407	6.93539	6.84481	7.2887	6.0353	6.29528	6.49919	6.47689	0.79231	0.00232685
Mtm1	5.60713	5.55612	5.4665	6.43776	4.77954	5.25045	4.69155	4.60638	0.934898	0.00238049
Mtss1	7.54497	7.9006	7.37741	7.61714	6.7445	6.75843	5.99904	7.23065	0.926877	0.00238557
Mtus1	7.35639	7.71009	7.70921	8.29565	7.05804	7.04657	6.83757	6.41774	0.927856	0.00238681
Mycbp	7.22415	6.96216	7.48236	7.59172	6.73382	6.67664	6.70543	6.17124	0.743316	0.00241597
Nat13	9.05406	9.23392	9.26441	9.31278	8.89561	8.04743	8.21749	7.75527	0.987344	0.00243954
Ndufv2	11.8693	12.2297	12.3583	11.9073	11.8898	10.9401	11.0557	10.7094	0.942389	0.00248262
Ogfrl1	5.54609	5.30109	5.37999	5.99802	5.10182	4.77394	4.77383	4.4266	0.787252	0.00266087
Ogt	8.41766	8.07159	7.96567	8.57677	8.00563	7.08954	7.33116	6.81231	0.948265	0.00266287
Pdgfc	7.00916	6.36694	6.64594	6.81655	7.38011	7.27239	7.92581	7.58968	-0.832352	0.00286335
Pdk4	7.42944	6.62125	7.0543	7.73539	10.0007	8.76775	10.0055	8.80263	-2.18404	0.00291023
Pias2	6.4269	6.30353	6.53499	6.70072	6.26529	5.46054	5.00254	4.88846	1.08733	0.00294584
Picalm	7.33279	7.52453	7.72574	8.07446	6.72846	6.73706	6.4878	5.5247	1.29487	0.00295081
Pik3r1	8.26331	9.2721	8.8637	8.82788	7.56806	8.27414	7.41566	8.091	0.969528	0.00296594
Pitpnm1	7.52008	7.29283	7.51955	7.49755	8.03307	8.02757	7.86685	8.00419	-0.525416	0.00302126
Pnpla8	9.71214	10.1222	10.3437	10.251	8.93129	9.17872	9.27415	9.21502	0.957448	0.00305251
Ppm1k	9.96215	10.1154	10.7651	10.3861	9.89865	9.00768	9.56729	9.08979	0.916334	0.00309389
Rbms1	7.22415	7.49504	7.56371	7.73022	6.72846	6.16691	5.78786	5.53281	1.44927	0.00350665
Rgs16	11.3911	11.0386	12.0328	11.3504	6.7551	9.06734	10.4795	9.66438	2.46165	0.00353616
Scoc	7.63662	7.54714	7.72103	7.76098	6.98625	7.32378	6.72017	6.69586	0.734925	0.00366204
Sdc4	8.95349	9.85205	9.72546	9.86806	8.79281	8.96533	8.70077	8.6082	0.832987	0.00367118
Sh3yl1	7.9167	8.32801	8.35412	8.43748	7.76347	7.48737	7.48397	7.03547	0.816512	0.00381957
Slc25a37	6.00271	5.81403	6.16878	6.6255	4.05209	5.8239	5.04522	4.60638	1.27086	0.00385806
Slc30a1	9.08277	9.36831	9.65635	9.43333	8.7461	8.32205	7.89772	7.50457	1.26758	0.00389222
Slc45a3	7.48621	6.39779	7.17923	7.84234	8.01315	8.67849	8.8796	8.63276	-1.32461	0.00392351
Slc5a6	8.56933	8.93313	8.51338	7.87786	7.17249	7.82012	7.57123	7.70508	0.906195	0.00394037
Smarca2	10.0622	10.1757	10.1048	9.85978	9.614	8.83284	8.90157	8.72459	1.03236	0.00397217
Smc3	5.53047	5.96182	5.54099	6.59769	4.87698	5.05876	5.16759	4.79804	0.932399	0.00397615
Smcr7l	8.48585	8.79439	8.67856	9.03228	7.97264	7.95233	8.20872	8.28433	0.643267	0.00397737
Sorbs1	7.63275	8.46908	8.42496	8.40534	7.3062	7.51293	6.96298	6.69156	1.11462	0.00400506
Srp54	7.3888	7.29283	7.35452	8.05181	6.11563	6.49178	5.74198	4.94322	1.69884	0.00407226
St3gal6	8.55916	8.36632	8.58449	8.65406	6.55276	7.97093	7.23803	6.8988	1.37587	0.00407737
St5	8.2071	7.27058	7.84627	7.99035	8.97691	8.94545	8.78116	8.86753	-1.06419	0.00413221
Taok3	6.94234	7.0903	6.87523	7.53062	5.85259	5.89133	6.73959	4.86618	1.27219	0.00420236
Tenc1	9.55499	9.91648	9.93769	9.74234	9.37889	8.95718	8.66399	9.28075	0.717672	0.00425235
Tfpi	6.65501	6.73569	6.42134	6.57505	5.85259	5.67967	5.65589	6.15972	0.759805	0.00427002
Tpk1	6.85265	6.69493	6.79816	7.08171	5.86177	6.34512	6.1565	6.01557	0.762123	0.00439079
Tpm3	8.05332	8.48704	7.91967	8.34562	7.21295	7.6604	6.90808	6.0588	1.24136	0.00439247
Trak1	7.56539	7.42092	7.46889	7.54834	6.93974	6.5294	6.55486	6.13647	0.960768	0.00441476
Trem2	5.77746	5.55612	5.37999	5.13102	6.58242	6.16691	5.89281	6.3514	-0.787236	0.00444679
Ube2b	9.72221	9.9001	10.0648	9.92591	8.78951	9.36812	9.1355	8.52331	0.949135	0.00454689
Ube2q2	7.10678	7.163	7.39721	7.6283	6.47929	6.46616	6.05334	5.65812	1.15959	0.00456807
Vamp3	6.77813	6.8713	6.82939	7.09379	5.72846	6.16691	6.09099	5.58078	1.00137	0.00468631
Zcchc11	8.3366	9.12938	9.20645	9.39453	8.45316	6.67664	7.55751	7.38321	1.49911	0.00486178
Zfand6	9.7103	10.1831	10.569	10.6914	9.04494	9.04113	9.19719	8.51309	1.33938	0.00487677

## Sheet: liver HFD
GENE_SYMBOL	Aox4-/-_REP1	Aox4-/-_REP2	Aox4-/-_REP3	Aox4-/-_REP4	WT_REP1	WT_REP2	WT_REP3	WT_REP4	log2(FoldChange) Aox4-/- vs WT	p-value
Abca2	7.94576	8.19137	8.03844	8.46238	7.7107	7.05052	7.76618	7.18499	0.73139	0.00394883
Acot11	6.92838	7.0906	7.07047	6.89264	5.72836	6.46395	6.57144	6.15947	0.764719	0.00198194
Acvr1b	7.97428	7.82794	8.12416	7.7768	7.23452	6.99322	7.53643	7.48051	0.614623	0.00261675
Anpep	10.248	10.0425	10.3997	10.4627	9.75747	9.36723	9.94316	9.64979	0.608816	0.00315039
Ap2m1	10.5066	10.8275	10.9861	10.9215	10.228	9.21847	10.2384	9.88275	0.918523	0.00248358
Cbx4	9.80319	9.42345	9.78734	9.27348	8.88799	8.18302	8.89737	8.69336	0.906434	0.00095906
Chd3	9.0019	8.78696	8.83134	9.38406	8.52585	7.82005	8.43966	7.95971	0.814746	0.00232913
Dtx4	5.8072	6.03569	5.93905	5.87945	6.90984	6.30905	6.30269	6.7117	-0.642973	0.0025907
Glipr2	4.96533	4.91847	4.92224	4.77301	5.71533	5.337	5.26557	5.443	-0.545462	0.00214434
Mad2l2	9.21561	9.86223	9.62009	9.93195	10.104	10.6186	10.2429	10.3777	-0.678341	0.00423503
Mpzl1	6.92838	7.02552	6.80435	6.50374	8.14717	7.77453	7.16601	7.56275	-0.847117	0.00239312
Ndrg1	7.59928	7.59825	7.67199	7.53902	8.60961	8.14624	7.85484	8.58927	-0.697856	0.00282166
Nedd4l	5.51343	5.1889	4.94996	5.17603	6.1075	6.12848	5.81846	5.83351	-0.764907	0.000527271
Pdk4	7.19746	7.2744	7.41625	6.76741	7.87329	8.23677	8.78332	9.10044	-1.33458	0.00046885
Pex26	8.51088	8.30608	8.2471	7.99517	7.73797	7.1304	7.6901	7.58578	0.728745	0.00167931
Plekha6	7.2908	7.23501	7.24248	7.20147	6.86138	6.14658	6.71007	6.65527	0.649118	0.00229226
Pou2f1	5.83139	5.6162	6.04943	5.53052	5.4459	4.48518	5.14578	4.72647	0.806052	0.00395768
Pptc7	9.81667	9.82122	9.68922	10.1365	9.55709	9.15301	9.33487	9.26057	0.53952	0.00376389
Prosapip1	9.11399	9.11234	9.16835	9.34528	8.51207	8.13559	8.82908	8.36145	0.725442	0.00106489
Ptp4a1	10.1182	10.2327	10.367	10.5715	9.55036	9.16535	9.8155	9.93568	0.705633	0.00340368
Rhobtb1	11.3817	11.2108	10.7053	10.7441	10.06	9.64868	10.3632	10.3666	0.900863	0.00178252
Rorc	9.33389	9.27518	8.87326	8.9615	8.20213	8.03387	8.58004	8.25667	0.84278	0.000421911
Scamp3	9.6966	9.9827	9.85325	10.2611	9.58371	9.08375	9.39698	9.21107	0.629534	0.00318584
Sh2b1	9.39541	9.28706	9.46352	9.57627	9.02469	8.57989	9.11231	8.60443	0.600232	0.00336268
Slc25a37	10.2792	10.1231	9.88691	10.258	9.86138	9.30499	9.51665	9.41478	0.612343	0.00289376
Slc45a3	7.26342	7.29583	6.99708	6.89746	7.73797	7.87374	7.85484	7.89552	-0.727069	0.000256711
Slc5a6	9.36011	9.36759	9.47921	9.20035	8.23605	6.8835	8.24919	8.39379	1.41118	0.00081626
Sorbs3	5.57099	5.66731	6.33362	5.7801	4.95529	4.39477	5.3896	5.11983	0.87313	0.00403153
Ssbp3	8.49323	8.05421	8.74819	8.20949	7.6899	7.07087	8.05024	7.43617	0.814484	0.0048182
Trim3	6.21252	6.06521	6.39703	6.02246	5.47638	5.08625	5.52727	5.19433	0.853253	0.000189354
Wnt5b	7.25881	7.54546	7.2956	6.83367	6.33441	6.55016	6.85538	6.6311	0.640619	0.0045621
Ypel2	4.49377	3.85969	3.74313	4.3015	4.8113	4.7181	4.94202	4.78771	-0.715259	0.00237025
Zyx	10.3793	10.3152	10.633	10.7844	10.0139	9.2541	9.72981	9.55148	0.890649	0.000659782

## Sheet: WADT ND
GENE_SYMBOL	Aox4-/-_REP1	Aox4-/-_REP2	Aox4-/-_REP3	Aox4-/-_REP4	WT_REP1	WT_REP2	WT_REP3	WT_REP4	log2(FoldChange) Aox4-/- vs WT	p-value
Acsl1	13.9246	14.1599	13.4534	13.1822	12.815	12.1695	12.3386	12.8954	1.12544	0.001493
Aga	9.79496	11.1874	10.9265	10.6039	9.57722	9.37796	9.19501	9.66082	1.17543	0.002033
Anxa7	10.4322	10.8765	10.6699	11.1524	10.3442	10.0181	9.79831	9.92903	0.760362	0.003625
Atrn	7.51285	7.65299	7.31897	7.64274	7.10452	6.63318	6.73133	6.55932	0.774803	0.001276
Atrn	12.1296	11.4866	11.6952	12.1205	11.2904	11.0821	11.0159	11.025	0.754576	0.002636
Capns1	12.0766	12.4704	12.1777	12.2637	11.7021	10.8869	11.39	11.0502	0.98981	0.000725
Cmas	8.56975	9.18545	8.93362	8.84085	8.34792	7.81247	7.94131	7.82794	0.900006	0.000911
Cul1	10.5867	11.0863	10.5641	10.417	9.84596	9.92759	9.50938	9.59402	0.944281	0.000624
Cul2	8.93974	9.37129	8.77902	8.78377	8.49754	8.09392	7.9983	7.97808	0.826494	0.001848
Eea1	9.01638	9.00158	8.59914	9.28632	8.57655	7.83012	8.23224	8.13553	0.782245	0.004102
Eif4g2	13.4962	13.7224	13.3078	13.6041	12.9824	13.0106	12.9243	12.7626	0.612652	0.00288
Glmn	8.02094	9.10618	8.38191	8.2564	7.63873	7.63044	7.3955	7.47375	0.906753	0.002901
Gmds	8.2079	8.80761	8.11671	8.66648	7.55829	7.66452	7.64299	7.62491	0.827	0.001405
Golga4	9.76927	10.1822	9.65074	9.57374	9.37794	8.74006	9.14312	8.89611	0.754671	0.003979
Lypla1	11.5499	12.0425	11.3354	11.5302	11.1742	10.755	10.6947	10.5122	0.830465	0.00266
Mat2b	9.06118	10.2434	8.84711	8.92129	8.12948	7.40545	8.13163	8.20732	1.29979	0.002553
Ndufv2	12.823	13.8092	13.3013	12.9072	12.4138	12.3814	12.2487	12.4078	0.84721	0.003539
Ociad1	11.2117	11.9422	11.6018	11.0671	10.3749	10.2001	10.311	10.5406	1.09906	0.000418
Ppp1r7	8.76874	9.70302	9.24847	8.73616	8.0761	7.86487	7.88198	8.06405	1.14235	0.000536
Psme4	10.276	10.8811	10.7568	10.8534	10.2584	10.1139	9.66066	9.62746	0.776715	0.00458
Ptplb	12.4628	13.4458	13.1312	12.945	11.7142	11.7553	11.2549	12.3354	1.23124	0.001108
Ptprm	9.36696	10.1515	9.55435	9.69782	9.31165	8.72756	8.37796	8.72258	0.907716	0.00369
Rchy1	9.09778	9.73725	9.34282	9.15549	8.46935	8.22391	8.29148	8.35272	0.998971	0.000247
Rcn2	10.8907	11.0645	10.6949	11.2346	10.2546	10.3486	10.4595	10.379	0.610708	0.004061
Rg9mtd1	9.42022	9.87799	9.64668	9.57081	8.89827	9.27119	8.94522	8.75824	0.660694	0.003636
Rtn3	10.5438	11.2802	10.8075	10.809	10.0017	9.69437	9.7666	10.0221	0.988934	0.000421
Scoc	9.14016	10.4154	8.75207	9.40051	8.58135	7.26049	7.94659	7.83512	1.52114	0.00231
Slc25a37	8.18541	8.67786	8.78198	8.86258	6.43885	6.15905	6.9676	8.01013	1.73305	0.00082
Slc5a6	11.8559	12.273	12.3364	12.856	11.1323	11.1066	11.2997	11.2342	1.13712	0.000324
Smarcal1	9.05056	9.06285	9.09008	9.17685	8.61916	8.16741	8.48152	8.3775	0.683688	0.001293
Smu1	9.79708	10.4631	10.1334	9.96946	9.45446	9.21109	9.25895	8.97834	0.865053	0.00106
St13	9.40222	10.6917	9.50677	9.16815	8.72267	8.0131	8.30386	8.8719	1.21433	0.004729
Tfpi	8.46694	8.7884	8.86539	8.6513	7.57762	7.80803	7.75546	8.44001	0.797725	0.00354
Thrb	8.80923	8.7417	8.08587	8.46495	8.08963	7.0292	7.52807	7.47375	0.995275	0.00274
Ube2b	11.0907	11.4992	11.4816	10.8705	10.6184	10.5419	10.2579	10.4805	0.760821	0.002503
Ube2g1	10.2889	10.4759	9.58522	10.2652	9.63719	8.55207	9.34535	9.01985	1.0152	0.003993
Uros	8.81761	9.68624	8.87375	9.17589	8.28461	8.07503	8.0059	8.18503	1.00073	0.000794
Vps24	10.3046	10.3398	9.68439	10.3407	9.56637	9.24674	9.39924	9.46121	0.748996	0.002879
Zfand6	11.5954	11.8375	11.1885	10.9717	10.9072	10.4089	10.3592	10.2694	0.91207	0.002834

## Sheet: WADT HFD
GENE_SYMBOL	Aox4-/-_REP1	Aox4-/-_REP2	Aox4-/-_REP3	Aox4-/-_REP4	WT_REP1	WT_REP2	WT_REP3	WT_REP4	log2(FoldChange) Aox4-/- vs WT	p-value
Acot11	10.2903	9.65427	10.1015	9.74254	8.06081	7.9334	9.02545	7.38289	1.84652	0.000318
Slc5a6	11.3124	11.2801	11.448	11.3043	10.7521	10.1684	9.98309	10.5801	0.965265	0.000621

## Sheet: Enrichment
	Genes regulated in AOX4-/-	RORA targets	overlap	Representation factor	p value
HG ND	616	2103	55	0.7	0.0009953
HG HFD	1584	2103	154	0.8	1.974e-05
LIV ND	694	2103	77	0.9	0.075
LIV HFD	241	2103	33	1.1	0.392
WAT ND	474	2103	38	0.6	0.0004021
WAT HFD	25	2103	2	1.3	0.479
Total No. of genes	16250
